# Supplementary material for: Experimental and numerical investigation on micro-motion characteristics of lightweight spacecraft
Source: PLoS One. 2026 Jul 17;21(7):e0353236. doi: 10.1371/journal.pone.0353236 (PMC13379012; doi:10.1371/journal.pone.0353236)
Supplement: S1 Dataset — (ZIP) [file pone.0353236.s001.zip]

Archive with 2 entries (1 files):
- S1_dataset/Simulation dataset.txt
- S1_dataset/
