# Supplementary material for: Experimental and numerical investigation on micro-motion characteristics of lightweight spacecraft
Source: PLoS One. 2026 Jul 17;21(7):e0353236. doi: 10.1371/journal.pone.0353236 (PMC13379012; doi:10.1371/journal.pone.0353236)
Supplement: S1 File — (XLSX) [file pone.0353236.s002.xlsx]

## Sheet: Sheet1
t	Wx1			Wy1			Wz1			pitch1			yaw1			roll1			Wx2			Wy2			Wz2			pitch2			yaw2			roll2			Wx3			Wy3			Wz3			pitch3			yaw3
ms	°/s			°/s			°/s			°			°			°			°/s			°/s			°/s			°			°			°			°/s			°/s			°/s			°			°
0	0	0	0	5	15	25	0	0	0	0	0	0	0	0	0	0	0	0	0	0	0	5	15	25	5	15	25	0	0	0	0	0	0	0	0	0	5	15	25	5	15	25	5	15	25	0	0	0	0
1e-05	0	0	0	5	15	25	0	0	0	0	0	0	5e-05	0.00015	0.00025	0	0	0	0	0	0	5	15	25	5	15	25	5e-05	0.00015	0.00025	5e-05	0.00015	0.00025	2.18166e-11	1.9635e-10	5.45415e-10	5	15	25	5	15	25.0001	5	15	24.9999	5e-05	0.00015	0.00025	5e-05
2e-05	0	0	0	5	15	25	0	0	0	0	0	0	0.0001	0.0003	0.0005	0	0	0	0	0	0	5	15	25	5	15	25	0.0001	0.0003	0.0005	0.0001	0.0003	0.0005	8.72665e-11	7.85398e-10	2.18166e-09	5	15	25	5.00001	15.0001	25.0002	4.99999	14.9999	24.9998	0.0001	0.0003	0.0005	0.0001
3e-05	0	0	0	5	15	25	0	0	0	0	0	0	0.00015	0.00045	0.00075	0	0	0	0	0	0	5	15	25	5	15	25	0.00015	0.00045	0.00075	0.00015	0.00045	0.00075	1.9635e-10	1.76715e-09	4.90874e-09	5	15	25	5.00001	15.0001	25.0003	4.99999	14.9999	24.9997	0.00015	0.00045	0.00075	0.00015
4e-05	0	0	0	5	15	25	0	0	0	0	0	0	0.0002	0.0006	0.001	0	0	0	0	0	0	5	15	25	5	15	25	0.0002	0.0006	0.001	0.0002	0.0006	0.001	3.49066e-10	3.14159e-09	8.72665e-09	5	15	25	5.00002	15.0002	25.0004	4.99998	14.9998	24.9996	0.0002	0.0006	0.001	0.0002
5e-05	0	0	0	5	15	25	0	0	0	0	0	0	0.00025	0.00075	0.00125	0	0	0	0	0	0	5	15	25	5	15	25	0.00025	0.00075	0.00125	0.00025	0.00075	0.00125	5.45415e-10	4.90874e-09	1.36354e-08	5	15	25	5.00002	15.0002	25.0005	4.99998	14.9998	24.9995	0.00025	0.00075	0.00125	0.00025
6e-05	0	0	0	5	15	25	0	0	0	0	0	0	0.0003	0.0009	0.0015	0	0	0	0	0	0	5	15	25	5	15	25	0.0003	0.0009	0.0015	0.0003	0.0009	0.0015	7.85398e-10	7.06858e-09	1.9635e-08	5	15	25	5.00003	15.0002	25.0007	4.99997	14.9998	24.9993	0.0003	0.0009	0.0015	0.0003
7e-05	0	0	0	5	15	25	0	0	0	0	0	0	0.00035	0.00105	0.00175	0	0	0	0	0	0	5	15	25	5	15	25	0.00035	0.00105	0.00175	0.00035	0.00105	0.00175	1.06901e-09	9.62113e-09	2.67254e-08	5	15	25	5.00003	15.0003	25.0008	4.99997	14.9997	24.9992	0.00035	0.00105	0.00175	0.00035
8e-05	0	0	0	5	15	25	0	0	0	0	0	0	0.0004	0.0012	0.002	0	0	0	0	0	0	5	15	25	5	15	25	0.0004	0.0012	0.002	0.0004	0.0012	0.002	1.39626e-09	1.25664e-08	3.49066e-08	5	15	25	5.00003	15.0003	25.0009	4.99997	14.9997	24.9991	0.0004	0.0012	0.002	0.0004
9e-05	0	0	0	5	15	25	0	0	0	0	0	0	0.00045	0.00135	0.00225	0	0	0	0	0	0	5	15	25	5	15	25	0.00045	0.00135	0.00225	0.00045	0.00135	0.00225	1.76715e-09	1.59043e-08	4.41786e-08	5	15	25	5.00004	15.0003	25.001	4.99996	14.9997	24.999	0.00045	0.00135	0.00225	0.00045
0.0001	0	0	0	5	15	25	0	0	0	0	0	0	0.0005	0.0015	0.0025	0	0	0	0	0	0	5	15	25	5	15	25	0.0005	0.0015	0.0025	0.0005	0.0015	0.0025	2.18166e-09	1.9635e-08	5.45415e-08	5	15	25	5.00004	15.0004	25.0011	4.99996	14.9996	24.9989	0.0005	0.0015	0.0025	0.0005
0.00011	0	0	0	5	15	25	0	0	0	0	0	0	0.00055	0.00165	0.00275	0	0	0	0	0	0	5	15	25	5	15	25	0.00055	0.00165	0.00275	0.00055	0.00165	0.00275	2.63981e-09	2.37583e-08	6.59953e-08	5	15	25	5.00005	15.0004	25.0012	4.99995	14.9996	24.9988	0.00055	0.00165	0.00275	0.00055
0.00012	0	0	0	5	15	25	0	0	0	0	0	0	0.0006	0.0018	0.003	0	0	0	0	0	0	5	15	25	5	15	25	0.0006	0.0018	0.003	0.0006	0.0018	0.003	3.14159e-09	2.82743e-08	7.85398e-08	5	15	25	5.00005	15.0005	25.0013	4.99995	14.9995	24.9987	0.0006	0.0018	0.003	0.0006
0.00013	0	0	0	5	15	25	0	0	0	0	0	0	0.00065	0.00195	0.00325	0	0	0	0	0	0	5	15	25	5	15	25	0.00065	0.00195	0.00325	0.00065	0.00195	0.00325	3.68701e-09	3.31831e-08	9.21752e-08	5	15	25	5.00006	15.0005	25.0014	4.99994	14.9995	24.9986	0.00065	0.00195	0.00325	0.00065
0.00014	0	0	0	5	15	25	0	0	0	0	0	0	0.0007	0.0021	0.0035	0	0	0	0	0	0	5	15	25	5	15	25	0.0007	0.0021	0.0035	0.0007	0.0021	0.0035	4.27606e-09	3.84845e-08	1.06901e-07	5	15	25	5.00006	15.0006	25.0015	4.99994	14.9994	24.9985	0.0007	0.0021	0.0035	0.0007
0.00015	0	0	0	5	15	25	0	0	0	0	0	0	0.00075	0.00225	0.00375	0	0	0	0	0	0	5	15	25	5	15	25	0.00075	0.00225	0.00375	0.00075	0.00225	0.00375	4.90874e-09	4.41786e-08	1.22718e-07	5	15	25	5.00006	15.0006	25.0016	4.99994	14.9994	24.9984	0.00075	0.00225	0.00375	0.00075
0.00016	0	0	0	5	15	25	0	0	0	0	0	0	0.0008	0.0024	0.004	0	0	0	0	0	0	5	15	25	5	15	25	0.0008	0.0024	0.004	0.0008	0.0024	0.004	5.58505e-09	5.02655e-08	1.39626e-07	5	15	25	5.00007	15.0006	25.0017	4.99993	14.9994	24.9983	0.0008	0.0024	0.004	0.0008
0.00017	0	0	0	5	15	25	0	0	0	0	0	0	0.00085	0.00255	0.00425	0	0	0	0	0	0	5	15	25	5	15	25	0.00085	0.00255	0.00425	0.00085	0.00255	0.00425	6.305e-09	5.6745e-08	1.57625e-07	5	15	25	5.00007	15.0007	25.0018	4.99993	14.9993	24.9982	0.00085	0.00255	0.00425	0.00085
0.00018	0	0	0	5	15	25	0	0	0	0	0	0	0.0009	0.0027	0.0045	0	0	0	0	0	0	5	15	25	5	15	25	0.0009	0.0027	0.0045	0.0009	0.0027	0.0045	7.06858e-09	6.36173e-08	1.76715e-07	5	15	25	5.00008	15.0007	25.002	4.99992	14.9993	24.998	0.0009	0.0027	0.0045	0.0009
0.00019	0	0	0	5	15	25	0	0	0	0	0	0	0.00095	0.00285	0.00475	0	0	0	0	0	0	5	15	25	5	15	25	0.00095	0.00285	0.00475	0.00095	0.00285	0.00475	7.8758e-09	7.08822e-08	1.96895e-07	5	15	25	5.00008	15.0007	25.0021	4.99992	14.9993	24.9979	0.00095	0.00285	0.00475	0.00095
0.0002	0	0	0	5	15	25	0	0	0	0	0	0	0.001	0.003	0.005	0	0	0	0	0	0	5	15	25	5	15	25	0.001	0.003	0.005	0.001	0.003	0.005	8.72665e-09	7.85398e-08	2.18166e-07	5	15	25	5.00009	15.0008	25.0022	4.99991	14.9992	24.9978	0.001	0.003	0.005	0.001
0.00021	0	0	0	5	15	25	0	0	0	0	0	0	0.00105	0.00315	0.00525	0	0	0	0	0	0	5	15	25	5	15	25	0.00105	0.00315	0.00525	0.00105	0.00315	0.00525	9.62113e-09	8.65901e-08	2.40528e-07	5	15	25	5.00009	15.0008	25.0023	4.99991	14.9992	24.9977	0.00105	0.00315	0.00525	0.00105
0.00022	0	0	0	5	15	25	0	0	0	0	0	0	0.0011	0.0033	0.0055	0	0	0	0	0	0	5	15	25	5	15	25	0.0011	0.0033	0.0055	0.0011	0.0033	0.0055	1.05592e-08	9.50332e-08	2.63981e-07	5	15	25	5.0001	15.0009	25.0024	4.9999	14.9991	24.9976	0.0011	0.0033	0.0055	0.0011
0.00023	0	0	0	5	15	25	0	0	0	0	0	0	0.00115	0.00345	0.00575	0	0	0	0	0	0	5	15	25	5	15	25	0.00115	0.00345	0.00575	0.00115	0.00345	0.00575	1.1541e-08	1.03869e-07	2.88525e-07	5	15	25	5.0001	15.0009	25.0025	4.9999	14.9991	24.9975	0.00115	0.00345	0.00575	0.00115
0.00024	0	0	0	5	15	25	0	0	0	0	0	0	0.0012	0.0036	0.006	0	0	0	0	0	0	5	15	25	5	15	25	0.0012	0.0036	0.006	0.0012	0.0036	0.006	1.25664e-08	1.13097e-07	3.14159e-07	5	15	25	5.0001	15.0009	25.0026	4.9999	14.9991	24.9974	0.0012	0.0036	0.006	0.0012
0.00025	0	0	0	5	15	25	0	0	0	0	0	0	0.00125	0.00375	0.00625	0	0	0	0	0	0	5	15	25	5	15	25	0.00125	0.00375	0.00625	0.00125	0.00375	0.00625	1.36354e-08	1.22718e-07	3.40885e-07	5	15	25	5.00011	15.001	25.0027	4.99989	14.999	24.9973	0.00125	0.00375	0.00625	0.00125
0.00026	0	0	0	5	15	25	0	0	0	0	0	0	0.0013	0.0039	0.0065	0	0	0	0	0	0	5	15	25	5	15	25	0.0013	0.0039	0.0065	0.0013	0.0039	0.0065	1.4748e-08	1.32732e-07	3.68701e-07	5	15	25	5.00011	15.001	25.0028	4.99989	14.999	24.9972	0.0013	0.0039	0.0065	0.0013
0.00027	0	0	0	5	15	25	0	0	0	0	0	0	0.00135	0.00405	0.00675	0	0	0	0	0	0	5	15	25	5	15	25	0.00135	0.00405	0.00675	0.00135	0.00405	0.00675	1.59043e-08	1.43139e-07	3.97608e-07	5	15	25	5.00012	15.001	25.0029	4.99988	14.999	24.9971	0.00135	0.00405	0.00675	0.00135
0.00028	0	0	0	5	15	25	0	0	0	0	0	0	0.0014	0.0042	0.007	0	0	0	0	0	0	5	15	25	5	15	25	0.0014	0.0042	0.007	0.0014	0.0042	0.007	1.71042e-08	1.53938e-07	4.27606e-07	5	15	25	5.00012	15.0011	25.003	4.99988	14.9989	24.997	0.0014	0.0042	0.007	0.0014
0.00029	0	0	0	5	15	25	0	0	0	0	0	0	0.00145	0.00435	0.00725	0	0	0	0	0	0	5	15	25	5	15	25	0.00145	0.00435	0.00725	0.00145	0.00435	0.00725	1.83478e-08	1.6513e-07	4.58694e-07	5	15	25	5.00013	15.0011	25.0031	4.99987	14.9989	24.9969	0.00145	0.00435	0.00725	0.00145
0.0003	0	0	0	5	15	25	0	0	0	0	0	0	0.0015	0.0045	0.0075	0	0	0	0	0	0	5	15	25	5	15	25	0.0015	0.0045	0.0075	0.0015	0.0045	0.0075	1.9635e-08	1.76715e-07	4.90874e-07	5	15	25	5.00013	15.0012	25.0033	4.99987	14.9988	24.9967	0.0015	0.0045	0.0075	0.0015
0.00031	0	0	0	5	15	25	0	0	0	0	0	0	0.00155	0.00465	0.00775	0	0	0	0	0	0	5	15	25	5	15	25	0.00155	0.00465	0.00775	0.00155	0.00465	0.00775	2.09658e-08	1.88692e-07	5.24144e-07	5	15	25	5.00013	15.0012	25.0034	4.99987	14.9988	24.9966	0.00155	0.00465	0.00775	0.00155
0.00032	0	0	0	5	15	25	0	0	0	0	0	0	0.0016	0.0048	0.008	0	0	0	0	0	0	5	15	25	5	15	25	0.0016	0.0048	0.008	0.0016	0.0048	0.008	2.23402e-08	2.01062e-07	5.58505e-07	5	15	25	5.00014	15.0013	25.0035	4.99986	14.9987	24.9965	0.0016	0.0048	0.008	0.0016
0.00033	0	0	0	5	15	25	0	0	0	0	0	0	0.00165	0.00495	0.00825	0	0	0	0	0	0	5	15	25	5	15	25	0.00165	0.00495	0.00825	0.00165	0.00495	0.00825	2.37583e-08	2.13825e-07	5.93957e-07	5	15	25	5.00014	15.0013	25.0036	4.99986	14.9987	24.9964	0.00165	0.00495	0.00825	0.00165
0.00034	0	0	0	5	15	25	0	0	0	0	0	0	0.0017	0.0051	0.0085	0	0	0	0	0	0	5	15	25	5	15	25	0.0017	0.0051	0.0085	0.0017	0.0051	0.0085	2.522e-08	2.2698e-07	6.305e-07	5	15	25	5.00015	15.0013	25.0037	4.99985	14.9987	24.9963	0.0017	0.0051	0.0085	0.0017
0.00035	0	0	0	5	15	25	0	0	0	0	0	0	0.00175	0.00525	0.00875	0	0	0	0	0	0	5	15	25	5	15	25	0.00175	0.00525	0.00875	0.00175	0.00525	0.00875	2.67254e-08	2.40528e-07	6.68134e-07	5	15	25	5.00015	15.0014	25.0038	4.99985	14.9986	24.9962	0.00175	0.00525	0.00875	0.00175
0.00036	0	0	0	5	15	25	0	0	0	0	0	0	0.0018	0.0054	0.009	0	0	0	0	0	0	5	15	25	5	15	25	0.0018	0.0054	0.009	0.0018	0.0054	0.009	2.82743e-08	2.54469e-07	7.06858e-07	5	15	25	5.00016	15.0014	25.0039	4.99984	14.9986	24.9961	0.0018	0.0054	0.009	0.0018
0.00037	0	0	0	5	15	25	0	0	0	0	0	0	0.00185	0.00555	0.00925	0	0	0	0	0	0	5	15	25	5	15	25	0.00185	0.00555	0.00925	0.00185	0.00555	0.00925	2.98669e-08	2.68803e-07	7.46674e-07	5	15	25	5.00016	15.0014	25.004	4.99984	14.9986	24.996	0.00185	0.00555	0.00925	0.00185
0.00038	0	0	0	5	15	25	0	0	0	0	0	0	0.0019	0.0057	0.0095	0	0	0	0	0	0	5	15	25	5	15	25	0.0019	0.0057	0.0095	0.0019	0.0057	0.0095	3.15032e-08	2.83529e-07	7.8758e-07	5	15	25	5.00016	15.0015	25.0041	4.99984	14.9985	24.9959	0.0019	0.0057	0.0095	0.0019
0.00039	0	0	0	5	15	25	0	0	0	0	0	0	0.00195	0.00585	0.00975	0	0	0	0	0	0	5	15	25	5	15	25	0.00195	0.00585	0.00975	0.00195	0.00585	0.00975	3.31831e-08	2.98648e-07	8.29577e-07	5	15	25	5.00017	15.0015	25.0042	4.99983	14.9985	24.9958	0.00195	0.00585	0.00975	0.00195
0.0004	0	0	0	5	15	25	0	0	0	0	0	0	0.002	0.006	0.01	0	0	0	0	0	0	5	15	25	5	15	25	0.002	0.006	0.01	0.002	0.006	0.01	3.49066e-08	3.14159e-07	8.72665e-07	5	15	25	5.00017	15.0016	25.0043	4.99983	14.9984	24.9957	0.002	0.006	0.01	0.002
0.00041	0	0	0	5	15	25	0	0	0	0	0	0	0.00205	0.00615	0.01025	0	0	0	0	0	0	5	15	25	5	15	25	0.00205	0.00615	0.01025	0.00205	0.00615	0.01025	3.66737e-08	3.30064e-07	9.16843e-07	5	15	25	5.00018	15.0016	25.0044	4.99982	14.9984	24.9956	0.00205	0.00615	0.01025	0.00205
0.00042	0	0	0	5	15	25	0	0	0	0	0	0	0.0021	0.0063	0.0105	0	0	0	0	0	0	5	15	25	5	15	25	0.0021	0.0063	0.0105	0.0021	0.0063	0.0105	3.84845e-08	3.46361e-07	9.62113e-07	5	15	25	5.00018	15.0016	25.0045	4.99982	14.9984	24.9955	0.0021	0.0063	0.0105	0.0021
0.00043	0	0	0	5	15	25	0	0	0	0	0	0	0.00215	0.00645	0.01075	0	0	0	0	0	0	5	15	25	5	15	25	0.00215	0.00645	0.01075	0.00215	0.00645	0.01075	4.03389e-08	3.6305e-07	1.00847e-06	5	15	25	5.00019	15.0017	25.0047	4.99981	14.9983	24.9953	0.00215	0.00645	0.01075	0.00215
0.00044	0	0	0	5	15	25	0	0	0	0	0	0	0.0022	0.0066	0.011	0	0	0	0	0	0	5	15	25	5	15	25	0.0022	0.0066	0.011	0.0022	0.0066	0.011	4.2237e-08	3.80133e-07	1.05592e-06	5	15	25	5.00019	15.0017	25.0048	4.99981	14.9983	24.9952	0.0022	0.0066	0.011	0.0022
0.00045	0	0	0	5	15	25	0	0	0	0	0	0	0.00225	0.00675	0.01125	0	0	0	0	0	0	5	15	25	5	15	25	0.00225	0.00675	0.01125	0.00225	0.00675	0.01125	4.41786e-08	3.97608e-07	1.10447e-06	5	15	25	5.00019	15.0017	25.0049	4.99981	14.9983	24.9951	0.00225	0.00675	0.01125	0.00225
0.00046	0	0	0	5	15	25	0	0	0	0	0	0	0.0023	0.0069	0.0115	0	0	0	0	0	0	5	15	25	5	15	25	0.0023	0.0069	0.0115	0.0023	0.0069	0.0115	4.6164e-08	4.15476e-07	1.1541e-06	5	15	25	5.0002	15.0018	25.005	4.9998	14.9982	24.995	0.0023	0.0069	0.0115	0.0023
0.00047	0	0	0	5	15	25	0	0	0	0	0	0	0.00235	0.00705	0.01175	0	0	0	0	0	0	5	15	25	5	15	25	0.00235	0.00705	0.01175	0.00235	0.00705	0.01175	4.81929e-08	4.33736e-07	1.20482e-06	5	15	25	5.0002	15.0018	25.0051	4.9998	14.9982	24.9949	0.00235	0.00705	0.01175	0.00235
0.00048	0	0	0	5	15	25	0	0	0	0	0	0	0.0024	0.0072	0.012	0	0	0	0	0	0	5	15	25	5	15	25	0.0024	0.0072	0.012	0.0024	0.0072	0.012	5.02655e-08	4.52389e-07	1.25664e-06	5	15	25	5.00021	15.0019	25.0052	4.99979	14.9981	24.9948	0.0024	0.0072	0.012	0.0024
0.00049	0	0	0	5	15	25	0	0	0	0	0	0	0.00245	0.00735	0.01225	0	0	0	0	0	0	5	15	25	5	15	25	0.00245	0.00735	0.01225	0.00245	0.00735	0.01225	5.23817e-08	4.71435e-07	1.30954e-06	5	15	25	5.00021	15.0019	25.0053	4.99979	14.9981	24.9947	0.00245	0.00735	0.01225	0.00245
0.0005	0	0	0	5	15	25	0	0	0	0	0	0	0.0025	0.0075	0.0125	0	0	0	0	0	0	5	15	25	5	15	25	0.0025	0.0075	0.0125	0.0025	0.0075	0.0125	5.45415e-08	4.90874e-07	1.36354e-06	5	15	25	5.00022	15.002	25.0054	4.99978	14.998	24.9946	0.0025	0.0075	0.0125	0.0025
0.00051	0	0	0	5	15	25	0	0	0	0	0	0	0.00255	0.00765	0.01275	0	0	0	0	0	0	5	15	25	5	15	25	0.00255	0.00765	0.01275	0.00255	0.00765	0.01275	5.6745e-08	5.10705e-07	1.41863e-06	5	15	25	5.00022	15.002	25.0055	4.99978	14.998	24.9945	0.00255	0.00765	0.01275	0.00255
0.00052	0	0	0	5	15	25	0	0	0	0	0	0	0.0026	0.0078	0.013	0	0	0	0	0	0	5	15	25	5	15	25	0.0026	0.0078	0.013	0.0026	0.0078	0.013	5.89921e-08	5.30929e-07	1.4748e-06	5	15	25	5.00023	15.002	25.0056	4.99977	14.998	24.9944	0.0026	0.0078	0.013	0.0026
0.00053	0	0	0	5	15	25	0	0	0	0	0	0	0.00265	0.00795	0.01325	0	0	0	0	0	0	5	15	25	5	15	25	0.00265	0.00795	0.01325	0.00265	0.00795	0.01325	6.12829e-08	5.51546e-07	1.53207e-06	5	15	25	5.00023	15.0021	25.0057	4.99977	14.9979	24.9943	0.00265	0.00795	0.01325	0.00265
0.00054	0	0	0	5	15	25	0	0	0	0	0	0	0.0027	0.0081	0.0135	0	0	0	0	0	0	5	15	25	5	15	25	0.0027	0.0081	0.0135	0.0027	0.0081	0.0135	6.36173e-08	5.72555e-07	1.59043e-06	5	15	25	5.00023	15.0021	25.0058	4.99977	14.9979	24.9942	0.0027	0.0081	0.0135	0.0027
0.00055	0	0	0	5	15	25	0	0	0	0	0	0	0.00275	0.00825	0.01375	0	0	0	0	0	0	5	15	25	5	15	25	0.00275	0.00825	0.01375	0.00275	0.00825	0.01375	6.59953e-08	5.93957e-07	1.64988e-06	5	15	25	5.00024	15.0021	25.006	4.99976	14.9979	24.994	0.00275	0.00825	0.01375	0.00275
0.00056	0	0	0	5	15	25	0	0	0	0	0	0	0.0028	0.0084	0.014	0	0	0	0	0	0	5	15	25	5	15	25	0.0028	0.0084	0.014	0.0028	0.0084	0.014	6.84169e-08	6.15752e-07	1.71042e-06	5	15	25	5.00024	15.0022	25.0061	4.99976	14.9978	24.9939	0.0028	0.0084	0.014	0.0028
0.00057	0	0	0	5	15	25	0	0	0	0	0	0	0.00285	0.00855	0.01425	0	0	0	0	0	0	5	15	25	5	15	25	0.00285	0.00855	0.01425	0.00285	0.00855	0.01425	7.08822e-08	6.3794e-07	1.77205e-06	5	15	25	5.00025	15.0022	25.0062	4.99975	14.9978	24.9938	0.00285	0.00855	0.01425	0.00285
0.00058	0	0	0	5	15	25	0	0	0	0	0	0	0.0029	0.0087	0.0145	0	0	0	0	0	0	5	15	25	5	15	25	0.0029	0.0087	0.0145	0.0029	0.0087	0.0145	7.33911e-08	6.6052e-07	1.83478e-06	5	15	25	5.00025	15.0023	25.0063	4.99975	14.9977	24.9937	0.0029	0.0087	0.0145	0.0029
0.00059	0	0	0	5	15	25	0	0	0	0	0	0	0.00295	0.00885	0.01475	0	0	0	0	0	0	5	15	25	5	15	25	0.00295	0.00885	0.01475	0.00295	0.00885	0.01475	7.59436e-08	6.83493e-07	1.89859e-06	5	15	25	5.00026	15.0023	25.0064	4.99974	14.9977	24.9936	0.00295	0.00885	0.01475	0.00295
0.0006	0	0	0	5	15	25	0	0	0	0	0	0	0.003	0.009	0.015	0	0	0	0	0	0	5	15	25	5	15	25	0.003	0.009	0.015	0.003	0.009	0.015	7.85398e-08	7.06858e-07	1.9635e-06	5	15	25	5.00026	15.0023	25.0065	4.99974	14.9977	24.9935	0.003	0.009	0.015	0.003
0.00061	0	0	0	5	15	25	0	0	0	0	0	0	0.00305	0.00915	0.01525	0	0	0	0	0	0	5	15	25	5	15	25	0.00305	0.00915	0.01525	0.00305	0.00915	0.01525	8.11796e-08	7.30617e-07	2.02949e-06	5	15	25	5.00026	15.0024	25.0066	4.99974	14.9976	24.9934	0.00305	0.00915	0.01525	0.00305
0.00062	0	0	0	5	15	25	0	0	0	0	0	0	0.0031	0.0093	0.0155	0	0	0	0	0	0	5	15	25	5	15	25	0.0031	0.0093	0.0155	0.0031	0.0093	0.0155	8.38631e-08	7.54768e-07	2.09658e-06	5	15	25	5.00027	15.0024	25.0067	4.99973	14.9976	24.9933	0.0031	0.0093	0.0155	0.0031
0.00063	0	0	0	5	15	25	0	0	0	0	0	0	0.00315	0.00945	0.01575	0	0	0	0	0	0	5	15	25	5	15	25	0.00315	0.00945	0.01575	0.00315	0.00945	0.01575	8.65901e-08	7.79311e-07	2.16475e-06	5	15	25	5.00027	15.0025	25.0068	4.99973	14.9975	24.9932	0.00315	0.00945	0.01575	0.00315
0.00064	0	0	0	5	15	25	0	0	0	0	0	0	0.0032	0.0096	0.016	0	0	0	0	0	0	5	15	25	5	15	25	0.0032	0.0096	0.016	0.0032	0.0096	0.016	8.93609e-08	8.04248e-07	2.23402e-06	5	15	25	5.00028	15.0025	25.0069	4.99972	14.9975	24.9931	0.0032	0.0096	0.016	0.0032
0.00065	0	0	0	5	15	25	0	0	0	0	0	0	0.00325	0.00975	0.01625	0	0	0	0	0	0	5	15	25	5	15	25	0.00325	0.00975	0.01625	0.00325	0.00975	0.01625	9.21752e-08	8.29577e-07	2.30438e-06	5	15	25	5.00028	15.0025	25.007	4.99972	14.9975	24.993	0.00325	0.00975	0.01625	0.00325
0.00066	0	0	0	5	15	25	0	0	0	0	0	0	0.0033	0.0099	0.0165	0	0	0	0	0	0	5	15	25	5	15	25	0.0033	0.0099	0.0165	0.0033	0.0099	0.0165	9.50332e-08	8.55299e-07	2.37583e-06	5	15	25	5.00029	15.0026	25.0071	4.99971	14.9974	24.9929	0.0033	0.0099	0.0165	0.0033
0.00067	0	0	0	5	15	25	0	0	0	0	0	0	0.00335	0.01005	0.01675	0	0	0	0	0	0	5	15	25	5	15	25	0.00335	0.01005	0.01675	0.00335	0.01005	0.01675	9.79348e-08	8.81413e-07	2.44837e-06	5	15	25	5.00029	15.0026	25.0073	4.99971	14.9974	24.9927	0.00335	0.01005	0.01675	0.00335
0.00068	0	0	0	5	15	25	0	0	0	0	0	0	0.0034	0.0102	0.017	0	0	0	0	0	0	5	15	25	5	15	25	0.0034	0.0102	0.017	0.0034	0.0102	0.017	1.0088e-07	9.0792e-07	2.522e-06	5	15	25	5.00029	15.0026	25.0074	4.99971	14.9974	24.9926	0.0034	0.0102	0.017	0.0034
0.00069	0	0	0	5	15	25	0	0	0	0	0	0	0.00345	0.01035	0.01725	0	0	0	0	0	0	5	15	25	5	15	25	0.00345	0.01035	0.01725	0.00345	0.01035	0.01725	1.03869e-07	9.3482e-07	2.59672e-06	5	15	25	5.0003	15.0027	25.0075	4.9997	14.9973	24.9925	0.00345	0.01035	0.01725	0.00345
0.0007	0	0	0	5	15	25	0	0	0	0	0	0	0.0035	0.0105	0.0175	0	0	0	0	0	0	5	15	25	5	15	25	0.0035	0.0105	0.0175	0.0035	0.0105	0.0175	1.06901e-07	9.62113e-07	2.67254e-06	5	15	25	5.0003	15.0027	25.0076	4.9997	14.9973	24.9924	0.0035	0.0105	0.0175	0.0035
0.00071	0	0	0	5	15	25	0	0	0	0	0	0	0.00355	0.01065	0.01775	0	0	0	0	0	0	5	15	25	5	15	25	0.00355	0.01065	0.01775	0.00355	0.01065	0.01775	1.09978e-07	9.89798e-07	2.74944e-06	5	15	25	5.00031	15.0028	25.0077	4.99969	14.9972	24.9923	0.00355	0.01065	0.01775	0.00355
0.00072	0	0	0	5	15	25	0	0	0	0	0	0	0.0036	0.0108	0.018	0	0	0	0	0	0	5	15	25	5	15	25	0.0036	0.0108	0.018	0.0036	0.0108	0.018	1.13097e-07	1.01788e-06	2.82743e-06	5	15	25	5.00031	15.0028	25.0078	4.99969	14.9972	24.9922	0.0036	0.0108	0.018	0.0036
0.00073	0	0	0	5	15	25	0	0	0	0	0	0	0.00365	0.01095	0.01825	0	0	0	0	0	0	5	15	25	5	15	25	0.00365	0.01095	0.01825	0.00365	0.01095	0.01825	1.16261e-07	1.04635e-06	2.90652e-06	5	15	25	5.00032	15.0029	25.0079	4.99968	14.9971	24.9921	0.00365	0.01095	0.01825	0.00365
0.00074	0	0	0	5	15	25	0	0	0	0	0	0	0.0037	0.0111	0.0185	0	0	0	0	0	0	5	15	25	5	15	25	0.0037	0.0111	0.0185	0.0037	0.0111	0.0185	1.19468e-07	1.07521e-06	2.98669e-06	5	15	25	5.00032	15.0029	25.008	4.99968	14.9971	24.992	0.0037	0.0111	0.0185	0.0037
0.00075	0	0	0	5	15	25	0	0	0	0	0	0	0.00375	0.01125	0.01875	0	0	0	0	0	0	5	15	25	5	15	25	0.00375	0.01125	0.01875	0.00375	0.01125	0.01875	1.22718e-07	1.10447e-06	3.06796e-06	5	15	25	5.00032	15.0029	25.0081	4.99968	14.9971	24.9919	0.00375	0.01125	0.01875	0.00375
0.00076	0	0	0	5	15	25	0	0	0	0	0	0	0.0038	0.0114	0.019	0	0	0	0	0	0	5	15	25	5	15	25	0.0038	0.0114	0.019	0.0038	0.0114	0.019	1.26013e-07	1.13411e-06	3.15032e-06	5	15	25	5.00033	15.003	25.0082	4.99967	14.997	24.9918	0.0038	0.0114	0.019	0.0038
0.00077	0	0	0	5	15	25	0	0	0	0	0	0	0.00385	0.01155	0.01925	0	0	0	0	0	0	5	15	25	5	15	25	0.00385	0.01155	0.01925	0.00385	0.01155	0.01925	1.29351e-07	1.16416e-06	3.23377e-06	5	15	25	5.00033	15.003	25.0083	4.99967	14.997	24.9917	0.00385	0.01155	0.01925	0.00385
0.00078	0	0	0	5	15	25	0	0	0	0	0	0	0.0039	0.0117	0.0195	0	0	0	0	0	0	5	15	25	5	15	25	0.0039	0.0117	0.0195	0.0039	0.0117	0.0195	1.32732e-07	1.19459e-06	3.31831e-06	5	15	25	5.00034	15.003	25.0084	4.99966	14.997	24.9916	0.0039	0.0117	0.0195	0.0039
0.00079	0	0	0	5	15	25	0	0	0	0	0	0	0.00395	0.01185	0.01975	0	0	0	0	0	0	5	15	25	5	15	25	0.00395	0.01185	0.01975	0.00395	0.01185	0.01975	1.36157e-07	1.22542e-06	3.40394e-06	5	15	25	5.00034	15.0031	25.0086	4.99966	14.9969	24.9914	0.00395	0.01185	0.01975	0.00395
0.0008	0	0	0	5	15	25	0	0	0	0	0	0	0.004	0.012	0.02	0	0	0	0	0	0	5	15	25	5	15	25	0.004	0.012	0.02	0.004	0.012	0.02	1.39626e-07	1.25664e-06	3.49066e-06	5	15	25	5.00035	15.0031	25.0087	4.99965	14.9969	24.9913	0.004	0.012	0.02	0.004
0.00081	0	0	0	5	15	25	0	0	0	0	0	0	0.00405	0.01215	0.02025	0	0	0	0	0	0	5	15	25	5	15	25	0.00405	0.01215	0.02025	0.00405	0.01215	0.02025	1.43139e-07	1.28825e-06	3.57847e-06	5	15	25	5.00035	15.0032	25.0088	4.99965	14.9968	24.9912	0.00405	0.01215	0.02025	0.00405
0.00082	0	0	0	5	15	25	0	0	0	0	0	0	0.0041	0.0123	0.0205	0	0	0	0	0	0	5	15	25	5	15	25	0.0041	0.0123	0.0205	0.0041	0.0123	0.0205	1.46695e-07	1.32025e-06	3.66737e-06	5	15	25	5.00036	15.0032	25.0089	4.99964	14.9968	24.9911	0.0041	0.0123	0.0205	0.0041
0.00083	0	0	0	5	15	25	0	0	0	0	0	0	0.00415	0.01245	0.02075	0	0	0	0	0	0	5	15	25	5	15	25	0.00415	0.01245	0.02075	0.00415	0.01245	0.02075	1.50295e-07	1.35265e-06	3.75737e-06	5	15	25	5.00036	15.0032	25.009	4.99964	14.9968	24.991	0.00415	0.01245	0.02075	0.00415
0.00084	0	0	0	5	15	25	0	0	0	0	0	0	0.0042	0.0126	0.021	0	0	0	0	0	0	5	15	25	5	15	25	0.0042	0.0126	0.021	0.0042	0.0126	0.021	1.53938e-07	1.38544e-06	3.84845e-06	5	15	25	5.00036	15.0033	25.0091	4.99964	14.9967	24.9909	0.0042	0.0126	0.021	0.0042
0.00085	0	0	0	5	15	25	0	0	0	0	0	0	0.00425	0.01275	0.02125	0	0	0	0	0	0	5	15	25	5	15	25	0.00425	0.01275	0.02125	0.00425	0.01275	0.02125	1.57625e-07	1.41863e-06	3.94063e-06	5	15	25	5.00037	15.0033	25.0092	4.99963	14.9967	24.9908	0.00425	0.01275	0.02125	0.00425
0.00086	0	0	0	5	15	25	0	0	0	0	0	0	0.0043	0.0129	0.0215	0	0	0	0	0	0	5	15	25	5	15	25	0.0043	0.0129	0.0215	0.0043	0.0129	0.0215	1.61356e-07	1.4522e-06	4.03389e-06	5	15	25	5.00037	15.0033	25.0093	4.99963	14.9967	24.9907	0.0043	0.0129	0.0215	0.0043
0.00087	0	0	0	5	15	25	0	0	0	0	0	0	0.00435	0.01305	0.02175	0	0	0	0	0	0	5	15	25	5	15	25	0.00435	0.01305	0.02175	0.00435	0.01305	0.02175	1.6513e-07	1.48617e-06	4.12825e-06	5	15	25	5.00038	15.0034	25.0094	4.99962	14.9966	24.9906	0.00435	0.01305	0.02175	0.00435
0.00088	0	0	0	5	15	25	0	0	0	0	0	0	0.0044	0.0132	0.022	0	0	0	0	0	0	5	15	25	5	15	25	0.0044	0.0132	0.022	0.0044	0.0132	0.022	1.68948e-07	1.52053e-06	4.2237e-06	5	15	25	5.00038	15.0034	25.0095	4.99962	14.9966	24.9905	0.0044	0.0132	0.022	0.0044
0.00089	0	0	0	5	15	25	0	0	0	0	0	0	0.00445	0.01335	0.02225	0	0	0	0	0	0	5	15	25	5	15	25	0.00445	0.01335	0.02225	0.00445	0.01335	0.02225	1.72809e-07	1.55528e-06	4.32024e-06	5	15	25	5.00039	15.0035	25.0096	4.99961	14.9965	24.9904	0.00445	0.01335	0.02225	0.00445
0.0009	0	0	0	5	15	25	0	0	0	0	0	0	0.0045	0.0135	0.0225	0	0	0	0	0	0	5	15	25	5	15	25	0.0045	0.0135	0.0225	0.0045	0.0135	0.0225	1.76715e-07	1.59043e-06	4.41786e-06	5	15	25	5.00039	15.0035	25.0098	4.99961	14.9965	24.9902	0.0045	0.0135	0.0225	0.0045
0.00091	0	0	0	5	15	25	0	0	0	0	0	0	0.00455	0.01365	0.02275	0	0	0	0	0	0	5	15	25	5	15	25	0.00455	0.01365	0.02275	0.00455	0.01365	0.02275	1.80663e-07	1.62597e-06	4.51659e-06	5	15	25	5.00039	15.0036	25.0099	4.99961	14.9964	24.9901	0.00455	0.01365	0.02275	0.00455
0.00092	0	0	0	5	15	25	0	0	0	0	0	0	0.0046	0.0138	0.023	0	0	0	0	0	0	5	15	25	5	15	25	0.0046	0.0138	0.023	0.0046	0.0138	0.023	1.84656e-07	1.6619e-06	4.6164e-06	5	15	25	5.0004	15.0036	25.01	4.9996	14.9964	24.99	0.0046	0.0138	0.023	0.0046
0.00093	0	0	0	5	15	25	0	0	0	0	0	0	0.00465	0.01395	0.02325	0	0	0	0	0	0	5	15	25	5	15	25	0.00465	0.01395	0.02325	0.00465	0.01395	0.02325	1.88692e-07	1.69823e-06	4.7173e-06	5	15	25	5.0004	15.0036	25.0101	4.9996	14.9964	24.9899	0.00465	0.01395	0.02325	0.00465
0.00094	0	0	0	5	15	25	0	0	0	0	0	0	0.0047	0.0141	0.0235	0	0	0	0	0	0	5	15	25	5	15	25	0.0047	0.0141	0.0235	0.0047	0.0141	0.0235	1.92772e-07	1.73494e-06	4.81929e-06	5	15	25	5.00041	15.0037	25.0102	4.99959	14.9963	24.9898	0.0047	0.0141	0.0235	0.0047
0.00095	0	0	0	5	15	25	0	0	0	0	0	0	0.00475	0.01425	0.02375	0	0	0	0	0	0	5	15	25	5	15	25	0.00475	0.01425	0.02375	0.00475	0.01425	0.02375	1.96895e-07	1.77205e-06	4.92237e-06	5	15	25	5.00041	15.0037	25.0103	4.99959	14.9963	24.9897	0.00475	0.01425	0.02375	0.00475
0.00096	0	0	0	5	15	25	0	0	0	0	0	0	0.0048	0.0144	0.024	0	0	0	0	0	0	5	15	25	5	15	25	0.0048	0.0144	0.024	0.0048	0.0144	0.024	2.01062e-07	1.80956e-06	5.02655e-06	5	15	25	5.00042	15.0037	25.0104	4.99958	14.9963	24.9896	0.0048	0.0144	0.024	0.0048
0.00097	0	0	0	5	15	25	0	0	0	0	0	0	0.00485	0.01455	0.02425	0	0	0	0	0	0	5	15	25	5	15	25	0.00485	0.01455	0.02425	0.00485	0.01455	0.02425	2.05273e-07	1.84745e-06	5.13181e-06	5	15	25	5.00042	15.0038	25.0105	4.99958	14.9962	24.9895	0.00485	0.01455	0.02425	0.00485
0.00098	0	0	0	5	15	25	0	0	0	0	0	0	0.0049	0.0147	0.0245	0	0	0	0	0	0	5	15	25	5	15	25	0.0049	0.0147	0.0245	0.0049	0.0147	0.0245	2.09527e-07	1.88574e-06	5.23817e-06	5	15	25	5.00042	15.0038	25.0106	4.99958	14.9962	24.9894	0.0049	0.0147	0.0245	0.0049
0.00099	0	0	0	5	15	25	0	0	0	0	0	0	0.00495	0.01485	0.02475	0	0	0	0	0	0	5	15	25	5	15	25	0.00495	0.01485	0.02475	0.00495	0.01485	0.02475	2.13825e-07	1.92442e-06	5.34562e-06	5	15	25	5.00043	15.0039	25.0107	4.99957	14.9961	24.9893	0.00495	0.01485	0.02475	0.00495
0.001	0	0	0	5	15	25	0	0	0	0	0	0	0.005	0.015	0.025	0	0	0	0	0	0	5	15	25	5	15	25	0.005	0.015	0.025	0.005	0.015	0.025	2.18166e-07	1.9635e-06	5.45415e-06	5	15	25	5.00043	15.0039	25.0108	4.99957	14.9961	24.9892	0.005	0.015	0.025	0.005
0.00101	0	0	0	5	15	25	0	0	0	0	0	0	0.00505	0.01515	0.02525	0	0	0	0	0	0	5	15	25	5	15	25	0.00505	0.01515	0.02525	0.00505	0.01515	0.02525	2.22551e-07	2.00296e-06	5.56378e-06	5	15	25	5.00044	15.0039	25.0109	4.99956	14.9961	24.9891	0.00505	0.01515	0.02525	0.00505
0.00102	0	0	0	5	15	25	0	0	0	0	0	0	0.0051	0.0153	0.0255	0	0	0	0	0	0	5	15	25	5	15	25	0.0051	0.0153	0.0255	0.0051	0.0153	0.0255	2.2698e-07	2.04282e-06	5.6745e-06	5	15	25	5.00044	15.004	25.0111	4.99956	14.996	24.9889	0.0051	0.0153	0.0255	0.0051
0.00103	0	0	0	5	15	25	0	0	0	0	0	0	0.00515	0.01545	0.02575	0	0	0	0	0	0	5	15	25	5	15	25	0.00515	0.01545	0.02575	0.00515	0.01545	0.02575	2.31452e-07	2.08307e-06	5.78631e-06	5	15	25	5.00045	15.004	25.0112	4.99955	14.996	24.9888	0.00515	0.01545	0.02575	0.00515
0.00104	0	0	0	5	15	25	0	0	0	0	0	0	0.0052	0.0156	0.026	0	0	0	0	0	0	5	15	25	5	15	25	0.0052	0.0156	0.026	0.0052	0.0156	0.026	2.35969e-07	2.12372e-06	5.89921e-06	5	15	25	5.00045	15.004	25.0113	4.99955	14.9959	24.9887	0.0052	0.0156	0.026	0.0052
0.00105	0	0	0	5	15	25	0	0	0	0	0	0	0.00525	0.01575	0.02625	0	0	0	0	0	0	5	15	25	5	15	25	0.00525	0.01575	0.02625	0.00525	0.01575	0.02625	2.40528e-07	2.16475e-06	6.01321e-06	5	15	25	5.00045	15.0041	25.0114	4.99955	14.9959	24.9886	0.00525	0.01575	0.02625	0.00525
0.00106	0	0	0	5	15	25	0	0	0	0	0	0	0.0053	0.0159	0.0265	0	0	0	0	0	0	5	15	25	5	15	25	0.0053	0.0159	0.0265	0.0053	0.0159	0.0265	2.45131e-07	2.20618e-06	6.12829e-06	5	15	25	5.00046	15.0041	25.0115	4.99954	14.9959	24.9885	0.0053	0.0159	0.0265	0.0053
0.00107	0	0	0	5	15	25	0	0	0	0	0	0	0.00535	0.01605	0.02675	0	0	0	0	0	0	5	15	25	5	15	25	0.00535	0.01605	0.02675	0.00535	0.01605	0.02675	2.49778e-07	2.24801e-06	6.24446e-06	5	15	25	5.00046	15.0042	25.0116	4.99954	14.9958	24.9884	0.00535	0.01605	0.02675	0.00535
0.00108	0	0	0	5	15	25	0	0	0	0	0	0	0.0054	0.0162	0.027	0	0	0	0	0	0	5	15	25	5	15	25	0.0054	0.0162	0.027	0.0054	0.0162	0.027	2.54469e-07	2.29022e-06	6.36173e-06	5	15	25	5.00047	15.0042	25.0117	4.99953	14.9958	24.9883	0.0054	0.0162	0.027	0.0054
0.00109	0	0	0	5	15	25	0	0	0	0	0	0	0.00545	0.01635	0.02725	0	0	0	0	0	0	5	15	25	5	15	25	0.00545	0.01635	0.02725	0.00545	0.01635	0.02725	2.59203e-07	2.33283e-06	6.48008e-06	5	15	25	5.00047	15.0043	25.0118	4.99953	14.9957	24.9882	0.00545	0.01635	0.02725	0.00545
0.0011	0	0	0	5	15	25	0	0	0	0	0	0	0.0055	0.0165	0.0275	0	0	0	0	0	0	5	15	25	5	15	25	0.0055	0.0165	0.0275	0.0055	0.0165	0.0275	2.63981e-07	2.37583e-06	6.59953e-06	5	15	25	5.00048	15.0043	25.0119	4.99952	14.9957	24.9881	0.0055	0.0165	0.0275	0.0055
0.00111	0	0	0	5	15	25	0	0	0	0	0	0	0.00555	0.01665	0.02775	0	0	0	0	0	0	5	15	25	5	15	25	0.00555	0.01665	0.02775	0.00555	0.01665	0.02775	2.68803e-07	2.41922e-06	6.72006e-06	5	15	25	5.00048	15.0043	25.012	4.99952	14.9957	24.988	0.00555	0.01665	0.02775	0.00555
0.00112	0	0	0	5	15	25	0	0	0	0	0	0	0.0056	0.0168	0.028	0	0	0	0	0	0	5	15	25	5	15	25	0.0056	0.0168	0.028	0.0056	0.0168	0.028	2.73668e-07	2.46301e-06	6.84169e-06	5	15	25	5.00049	15.0044	25.0121	4.99951	14.9956	24.9879	0.0056	0.0168	0.028	0.0056
0.00113	0	0	0	5	15	25	0	0	0	0	0	0	0.00565	0.01695	0.02825	0	0	0	0	0	0	5	15	25	5	15	25	0.00565	0.01695	0.02825	0.00565	0.01695	0.02825	2.78576e-07	2.50719e-06	6.96441e-06	5	15	25	5.00049	15.0044	25.0122	4.99951	14.9956	24.9878	0.00565	0.01695	0.02825	0.00565
0.00114	0	0	0	5	15	25	0	0	0	0	0	0	0.0057	0.0171	0.0285	0	0	0	0	0	0	5	15	25	5	15	25	0.0057	0.0171	0.0285	0.0057	0.0171	0.0285	2.83529e-07	2.55176e-06	7.08822e-06	5	15	25	5.00049	15.0044	25.0123	4.99951	14.9955	24.9876	0.0057	0.0171	0.0285	0.0057
0.00115	0	0	0	5	15	25	0	0	0	0	0	0	0.00575	0.01725	0.02875	0	0	0	0	0	0	5	15	25	5	15	25	0.00575	0.01725	0.02875	0.00575	0.01725	0.02875	2.88525e-07	2.59672e-06	7.21312e-06	5	15	25	5.0005	15.0045	25.0125	4.9995	14.9955	24.9875	0.00575	0.01725	0.02875	0.00575
0.00116	0	0	0	5	15	25	0	0	0	0	0	0	0.0058	0.0174	0.029	0	0	0	0	0	0	5	15	25	5	15	25	0.0058	0.0174	0.029	0.0058	0.0174	0.029	2.93564e-07	2.64208e-06	7.33911e-06	5	15	25	5.0005	15.0045	25.0126	4.9995	14.9955	24.9874	0.0058	0.0174	0.029	0.0058
0.00117	0	0	0	5	15	25	0	0	0	0	0	0	0.00585	0.01755	0.02925	0	0	0	0	0	0	5	15	25	5	15	25	0.00585	0.01755	0.02925	0.00585	0.01755	0.02925	2.98648e-07	2.68783e-06	7.46619e-06	5	15	25	5.00051	15.0046	25.0127	4.99949	14.9954	24.9873	0.00585	0.01755	0.02925	0.00585
0.00118	0	0	0	5	15	25	0	0	0	0	0	0	0.0059	0.0177	0.0295	0	0	0	0	0	0	5	15	25	5	15	25	0.0059	0.0177	0.0295	0.0059	0.0177	0.0295	3.03775e-07	2.73397e-06	7.59436e-06	5	15	25	5.00051	15.0046	25.0128	4.99949	14.9954	24.9872	0.0059	0.0177	0.0295	0.0059
0.00119	0	0	0	5	15	25	0	0	0	0	0	0	0.00595	0.01785	0.02975	0	0	0	0	0	0	5	15	25	5	15	25	0.00595	0.01785	0.02975	0.00595	0.01785	0.02975	3.08945e-07	2.78051e-06	7.72363e-06	5	15	25	5.00052	15.0046	25.0129	4.99948	14.9954	24.9871	0.00595	0.01785	0.02975	0.00595
0.0012	0	0	0	5	15	25	0	0	0	0	0	0	0.006	0.018	0.03	0	0	0	0	0	0	5	15	25	5	15	25	0.006	0.018	0.03	0.006	0.018	0.03	3.14159e-07	2.82743e-06	7.85398e-06	5	15	25	5.00052	15.0047	25.013	4.99948	14.9953	24.987	0.006	0.018	0.03	0.006
0.00121	0	0	0	5	15	25	0	0	0	0	0	0	0.00605	0.01815	0.03025	0	0	0	0	0	0	5	15	25	5	15	25	0.00605	0.01815	0.03025	0.00605	0.01815	0.03025	3.19417e-07	2.87475e-06	7.98543e-06	5	15	25	5.00052	15.0047	25.0131	4.99948	14.9953	24.9869	0.00605	0.01815	0.03025	0.00605
0.00122	0	0	0	5	15	25	0	0	0	0	0	0	0.0061	0.0183	0.0305	0	0	0	0	0	0	5	15	25	5	15	25	0.0061	0.0183	0.0305	0.0061	0.0183	0.0305	3.24719e-07	2.92247e-06	8.11796e-06	5	15	25	5.00053	15.0048	25.0132	4.99947	14.9952	24.9868	0.0061	0.0183	0.0305	0.0061
0.00123	0	0	0	5	15	25	0	0	0	0	0	0	0.00615	0.01845	0.03075	0	0	0	0	0	0	5	15	25	5	15	25	0.00615	0.01845	0.03075	0.00615	0.01845	0.03075	3.30064e-07	2.97057e-06	8.25159e-06	5	15	25	5.00053	15.0048	25.0133	4.99947	14.9952	24.9867	0.00615	0.01845	0.03075	0.00615
0.00124	0	0	0	5	15	25	0	0	0	0	0	0	0.0062	0.0186	0.031	0	0	0	0	0	0	5	15	25	5	15	25	0.0062	0.0186	0.031	0.0062	0.0186	0.031	3.35452e-07	3.01907e-06	8.38631e-06	5	15	25	5.00054	15.0048	25.0134	4.99946	14.9952	24.9866	0.0062	0.0186	0.031	0.0062
0.00125	0	0	0	5	15	25	0	0	0	0	0	0	0.00625	0.01875	0.03125	0	0	0	0	0	0	5	15	25	5	15	25	0.00625	0.01875	0.03125	0.00625	0.01875	0.03125	3.40885e-07	3.06796e-06	8.52212e-06	5	15	25	5.00054	15.0049	25.0135	4.99946	14.9951	24.9865	0.00625	0.01875	0.03125	0.00625
0.00126	0	0	0	5	15	25	0	0	0	0	0	0	0.0063	0.0189	0.0315	0	0	0	0	0	0	5	15	25	5	15	25	0.0063	0.0189	0.0315	0.0063	0.0189	0.0315	3.46361e-07	3.11725e-06	8.65902e-06	5	15	25	5.00055	15.0049	25.0136	4.99945	14.9951	24.9864	0.0063	0.0189	0.0315	0.0063
0.00127	0	0	0	5	15	25	0	0	0	0	0	0	0.00635	0.01905	0.03175	0	0	0	0	0	0	5	15	25	5	15	25	0.00635	0.01905	0.03175	0.00635	0.01905	0.03175	3.5188e-07	3.16692e-06	8.79701e-06	5	15	25	5.00055	15.0049	25.0138	4.99945	14.9951	24.9862	0.00635	0.01905	0.03175	0.00635
0.00128	0	0	0	5	15	25	0	0	0	0	0	0	0.0064	0.0192	0.032	0	0	0	0	0	0	5	15	25	5	15	25	0.0064	0.0192	0.032	0.0064	0.0192	0.032	3.57443e-07	3.21699e-06	8.93609e-06	5	15	25	5.00055	15.005	25.0139	4.99945	14.995	24.9861	0.0064	0.0192	0.032	0.0064
0.00129	0	0	0	5	15	25	0	0	0	0	0	0	0.00645	0.01935	0.03225	0	0	0	0	0	0	5	15	25	5	15	25	0.00645	0.01935	0.03225	0.00645	0.01935	0.03225	3.6305e-07	3.26745e-06	9.07626e-06	5	15	25	5.00056	15.005	25.014	4.99944	14.995	24.986	0.00645	0.01935	0.03225	0.00645
0.0013	0	0	0	5	15	25	0	0	0	0	0	0	0.0065	0.0195	0.0325	0	0	0	0	0	0	5	15	25	5	15	25	0.0065	0.0195	0.0325	0.0065	0.0195	0.0325	3.68701e-07	3.31831e-06	9.21752e-06	5	15	25	5.00056	15.0051	25.0141	4.99944	14.9949	24.9859	0.0065	0.0195	0.0325	0.0065
0.00131	0	0	0	5	15	25	0	0	0	0	0	0	0.00655	0.01965	0.03275	0	0	0	0	0	0	5	15	25	5	15	25	0.00655	0.01965	0.03275	0.00655	0.01965	0.03275	3.74395e-07	3.36955e-06	9.35987e-06	5	15	25	5.00057	15.0051	25.0142	4.99943	14.9949	24.9858	0.00655	0.01965	0.03275	0.00655
0.00132	0	0	0	5	15	25	0	0	0	0	0	0	0.0066	0.0198	0.033	0	0	0	0	0	0	5	15	25	5	15	25	0.0066	0.0198	0.033	0.0066	0.0198	0.033	3.80133e-07	3.42119e-06	9.50332e-06	5	15	25	5.00057	15.0052	25.0143	4.99943	14.9948	24.9857	0.0066	0.0198	0.033	0.0066
0.00133	0	0	0	5	15	25	0	0	0	0	0	0	0.00665	0.01995	0.03325	0	0	0	0	0	0	5	15	25	5	15	25	0.00665	0.01995	0.03325	0.00665	0.01995	0.03325	3.85914e-07	3.47323e-06	9.64785e-06	5	15	25	5.00058	15.0052	25.0144	4.99942	14.9948	24.9856	0.00665	0.01995	0.03325	0.00665
0.00134	0	0	0	5	15	25	0	0	0	0	0	0	0.0067	0.0201	0.0335	0	0	0	0	0	0	5	15	25	5	15	25	0.0067	0.0201	0.0335	0.0067	0.0201	0.0335	3.91739e-07	3.52565e-06	9.79348e-06	5	15	25	5.00058	15.0052	25.0145	4.99942	14.9948	24.9855	0.0067	0.0201	0.0335	0.0067
0.00135	0	0	0	5	15	25	0	0	0	0	0	0	0.00675	0.02025	0.03375	0	0	0	0	0	0	5	15	25	5	15	25	0.00675	0.02025	0.03375	0.00675	0.02025	0.03375	3.97608e-07	3.57847e-06	9.9402e-06	5	15	25	5.00058	15.0053	25.0146	4.99942	14.9947	24.9854	0.00675	0.02025	0.03375	0.00675
0.00136	0	0	0	5	15	25	0	0	0	0	0	0	0.0068	0.0204	0.034	0	0	0	0	0	0	5	15	25	5	15	25	0.0068	0.0204	0.034	0.0068	0.0204	0.034	4.0352e-07	3.63168e-06	1.0088e-05	5	15	25	5.00059	15.0053	25.0147	4.99941	14.9947	24.9853	0.0068	0.0204	0.034	0.0068
0.00137	0	0	0	5	15	25	0	0	0	0	0	0	0.00685	0.02055	0.03425	0	0	0	0	0	0	5	15	25	5	15	25	0.00685	0.02055	0.03425	0.00685	0.02055	0.03425	4.09476e-07	3.68528e-06	1.02369e-05	5	15	25	5.00059	15.0053	25.0148	4.99941	14.9947	24.9852	0.00685	0.02055	0.03425	0.00685
0.00138	0	0	0	5	15	25	0	0	0	0	0	0	0.0069	0.0207	0.0345	0	0	0	0	0	0	5	15	25	5	15	25	0.0069	0.0207	0.0345	0.0069	0.0207	0.0345	4.15476e-07	3.73928e-06	1.03869e-05	5	15	25	5.0006	15.0054	25.0149	4.9994	14.9946	24.9851	0.0069	0.0207	0.0345	0.0069
0.00139	0	0	0	5	15	25	0	0	0	0	0	0	0.00695	0.02085	0.03475	0	0	0	0	0	0	5	15	25	5	15	25	0.00695	0.02085	0.03475	0.00695	0.02085	0.03475	4.21519e-07	3.79367e-06	1.0538e-05	5	15	25	5.0006	15.0054	25.015	4.9994	14.9946	24.9849	0.00695	0.02085	0.03475	0.00695
0.0014	0	0	0	5	15	25	0	0	0	0	0	0	0.007	0.021	0.035	0	0	0	0	0	0	5	15	25	5	15	25	0.007	0.021	0.035	0.007	0.021	0.035	4.27606e-07	3.84845e-06	1.06901e-05	5	15	25	5.00061	15.0055	25.0152	4.99939	14.9945	24.9848	0.007	0.021	0.035	0.007
0.00141	0	0	0	5	15	25	0	0	0	0	0	0	0.00705	0.02115	0.03525	0	0	0	0	0	0	5	15	25	5	15	25	0.00705	0.02115	0.03525	0.00705	0.02115	0.03525	4.33736e-07	3.90363e-06	1.08434e-05	5	15	25	5.00061	15.0055	25.0153	4.99939	14.9945	24.9847	0.00705	0.02115	0.03525	0.00705
0.00142	0	0	0	5	15	25	0	0	0	0	0	0	0.0071	0.0213	0.0355	0	0	0	0	0	0	5	15	25	5	15	25	0.0071	0.0213	0.0355	0.0071	0.0213	0.0355	4.3991e-07	3.95919e-06	1.09978e-05	5	15	25	5.00062	15.0055	25.0154	4.99938	14.9945	24.9846	0.0071	0.0213	0.0355	0.0071
0.00143	0	0	0	5	15	25	0	0	0	0	0	0	0.00715	0.02145	0.03575	0	0	0	0	0	0	5	15	25	5	15	25	0.00715	0.02145	0.03575	0.00715	0.02145	0.03575	4.46128e-07	4.01515e-06	1.11532e-05	5	15	25	5.00062	15.0056	25.0155	4.99938	14.9944	24.9845	0.00715	0.02145	0.03575	0.00715
0.00144	0	0	0	5	15	25	0	0	0	0	0	0	0.0072	0.0216	0.036	0	0	0	0	0	0	5	15	25	5	15	25	0.0072	0.0216	0.036	0.0072	0.0216	0.036	4.52389e-07	4.0715e-06	1.13097e-05	5	15	25	5.00062	15.0056	25.0156	4.99938	14.9944	24.9844	0.0072	0.0216	0.036	0.0072
0.00145	0	0	0	5	15	25	0	0	0	0	0	0	0.00725	0.02175	0.03625	0	0	0	0	0	0	5	15	25	5	15	25	0.00725	0.02175	0.03625	0.00725	0.02175	0.03625	4.58694e-07	4.12825e-06	1.14674e-05	5	15	25	5.00063	15.0056	25.0157	4.99937	14.9944	24.9843	0.00725	0.02175	0.03625	0.00725
0.00146	0	0	0	5	15	25	0	0	0	0	0	0	0.0073	0.0219	0.0365	0	0	0	0	0	0	5	15	25	5	15	25	0.0073	0.0219	0.0365	0.0073	0.0219	0.0365	4.65043e-07	4.18539e-06	1.16261e-05	5	15	25	5.00063	15.0057	25.0158	4.99937	14.9943	24.9842	0.0073	0.0219	0.0365	0.0073
0.00147	0	0	0	5	15	25	0	0	0	0	0	0	0.00735	0.02205	0.03675	0	0	0	0	0	0	5	15	25	5	15	25	0.00735	0.02205	0.03675	0.00735	0.02205	0.03675	4.71435e-07	4.24292e-06	1.17859e-05	5	15	25	5.00064	15.0057	25.0159	4.99936	14.9943	24.9841	0.00735	0.02205	0.03675	0.00735
0.00148	0	0	0	5	15	25	0	0	0	0	0	0	0.0074	0.0222	0.037	0	0	0	0	0	0	5	15	25	5	15	25	0.0074	0.0222	0.037	0.0074	0.0222	0.037	4.77871e-07	4.30084e-06	1.19468e-05	5	15	25	5.00064	15.0058	25.016	4.99936	14.9942	24.984	0.0074	0.0222	0.037	0.0074
0.00149	0	0	0	5	15	25	0	0	0	0	0	0	0.00745	0.02235	0.03725	0	0	0	0	0	0	5	15	25	5	15	25	0.00745	0.02235	0.03725	0.00745	0.02235	0.03725	4.84351e-07	4.35916e-06	1.21088e-05	5	15	25	5.00065	15.0058	25.0161	4.99935	14.9942	24.9839	0.00745	0.02235	0.03725	0.00745
0.0015	0	0	0	5	15	25	0	0	0	0	0	0	0.0075	0.0225	0.0375	0	0	0	0	0	0	5	15	25	5	15	25	0.0075	0.0225	0.0375	0.0075	0.0225	0.0375	4.90874e-07	4.41786e-06	1.22718e-05	5	15	25	5.00065	15.0059	25.0162	4.99935	14.9941	24.9838	0.0075	0.0225	0.0375	0.0075
0.00151	0	0	0	5	15	25	0	0	0	0	0	0	0.00755	0.02265	0.03775	0	0	0	0	0	0	5	15	25	5	15	25	0.00755	0.02265	0.03775	0.00755	0.02265	0.03775	4.97441e-07	4.47697e-06	1.2436e-05	5	15	25	5.00065	15.0059	25.0163	4.99935	14.9941	24.9836	0.00755	0.02265	0.03775	0.00755
0.00152	0	0	0	5	15	25	0	0	0	0	0	0	0.0076	0.0228	0.038	0	0	0	0	0	0	5	15	25	5	15	25	0.0076	0.0228	0.038	0.0076	0.0228	0.038	5.04051e-07	4.53646e-06	1.26013e-05	5	15	25	5.00066	15.0059	25.0165	4.99934	14.9941	24.9835	0.0076	0.0228	0.038	0.0076
0.00153	0	0	0	5	15	25	0	0	0	0	0	0	0.00765	0.02295	0.03825	0	0	0	0	0	0	5	15	25	5	15	25	0.00765	0.02295	0.03825	0.00765	0.02295	0.03825	5.10705e-07	4.59635e-06	1.27676e-05	5	15	25	5.00066	15.006	25.0166	4.99934	14.994	24.9834	0.00765	0.02295	0.03825	0.00765
0.00154	0	0	0	5	15	25	0	0	0	0	0	0	0.0077	0.0231	0.0385	0	0	0	0	0	0	5	15	25	5	15	25	0.0077	0.0231	0.0385	0.0077	0.0231	0.0385	5.17403e-07	4.65663e-06	1.29351e-05	5	15	25	5.00067	15.006	25.0167	4.99933	14.994	24.9833	0.0077	0.0231	0.0385	0.0077
0.00155	0	0	0	5	15	25	0	0	0	0	0	0	0.00775	0.02325	0.03875	0	0	0	0	0	0	5	15	25	5	15	25	0.00775	0.02325	0.03875	0.00775	0.02325	0.03875	5.24144e-07	4.7173e-06	1.31036e-05	5	15	25	5.00067	15.006	25.0168	4.99933	14.9939	24.9832	0.00775	0.02325	0.03875	0.00775
0.00156	0	0	0	5	15	25	0	0	0	0	0	0	0.0078	0.0234	0.039	0	0	0	0	0	0	5	15	25	5	15	25	0.0078	0.0234	0.039	0.0078	0.0234	0.039	5.30929e-07	4.77836e-06	1.32732e-05	5	15	25	5.00068	15.0061	25.0169	4.99932	14.9939	24.9831	0.0078	0.0234	0.039	0.0078
0.00157	0	0	0	5	15	25	0	0	0	0	0	0	0.00785	0.02355	0.03925	0	0	0	0	0	0	5	15	25	5	15	25	0.00785	0.02355	0.03925	0.00785	0.02355	0.03925	5.37758e-07	4.83982e-06	1.34439e-05	5	15	25	5.00068	15.0061	25.017	4.99932	14.9939	24.983	0.00785	0.02355	0.03925	0.00785
0.00158	0	0	0	5	15	25	0	0	0	0	0	0	0.0079	0.0237	0.0395	0	0	0	0	0	0	5	15	25	5	15	25	0.0079	0.0237	0.0395	0.0079	0.0237	0.0395	5.4463e-07	4.90167e-06	1.36158e-05	5	15	25	5.00068	15.0062	25.0171	4.99932	14.9938	24.9829	0.0079	0.0237	0.0395	0.0079
0.00159	0	0	0	5	15	25	0	0	0	0	0	0	0.00795	0.02385	0.03975	0	0	0	0	0	0	5	15	25	5	15	25	0.00795	0.02385	0.03975	0.00795	0.02385	0.03975	5.51546e-07	4.96391e-06	1.37886e-05	5	15	25	5.00069	15.0062	25.0172	4.99931	14.9938	24.9828	0.00795	0.02385	0.03975	0.00795
0.0016	0	0	0	5	15	25	0	0	0	0	0	0	0.008	0.024	0.04	0	0	0	0	0	0	5	15	25	5	15	25	0.008	0.024	0.04	0.008	0.024	0.04	5.58505e-07	5.02655e-06	1.39626e-05	5	15	25	5.00069	15.0062	25.0173	4.99931	14.9938	24.9827	0.008	0.024	0.04	0.008
0.00161	0	0	0	5	15	25	0	0	0	0	0	0	0.00805	0.02415	0.04025	0	0	0	0	0	0	5	15	25	5	15	25	0.00805	0.02415	0.04025	0.00805	0.02415	0.04025	5.65508e-07	5.08958e-06	1.41377e-05	5	15	25	5.0007	15.0063	25.0174	4.9993	14.9937	24.9826	0.00805	0.02415	0.04025	0.00805
0.00162	0	0	0	5	15	25	0	0	0	0	0	0	0.0081	0.0243	0.0405	0	0	0	0	0	0	5	15	25	5	15	25	0.0081	0.0243	0.0405	0.0081	0.0243	0.0405	5.72555e-07	5.153e-06	1.43139e-05	5	15	25	5.0007	15.0063	25.0175	4.9993	14.9937	24.9825	0.0081	0.0243	0.0405	0.0081
0.00163	0	0	0	5	15	25	0	0	0	0	0	0	0.00815	0.02445	0.04075	0	0	0	0	0	0	5	15	25	5	15	25	0.00815	0.02445	0.04075	0.00815	0.02445	0.04075	5.79646e-07	5.21681e-06	1.44911e-05	5	15	25	5.00071	15.0063	25.0176	4.99929	14.9936	24.9823	0.00815	0.02445	0.04075	0.00815
0.00164	0	0	0	5	15	25	0	0	0	0	0	0	0.0082	0.0246	0.041	0	0	0	0	0	0	5	15	25	5	15	25	0.0082	0.0246	0.041	0.0082	0.0246	0.041	5.8678e-07	5.28102e-06	1.46695e-05	5	15	25	5.00071	15.0064	25.0178	4.99929	14.9936	24.9822	0.0082	0.0246	0.041	0.0082
0.00165	0	0	0	5	15	25	0	0	0	0	0	0	0.00825	0.02475	0.04125	0	0	0	0	0	0	5	15	25	5	15	25	0.00825	0.02475	0.04125	0.00825	0.02475	0.04125	5.93957e-07	5.34562e-06	1.48489e-05	5	15	25	5.00071	15.0064	25.0179	4.99929	14.9936	24.9821	0.00825	0.02475	0.04125	0.00825
0.00166	0	0	0	5	15	25	0	0	0	0	0	0	0.0083	0.0249	0.0415	0	0	0	0	0	0	5	15	25	5	15	25	0.0083	0.0249	0.0415	0.0083	0.0249	0.0415	6.01179e-07	5.41061e-06	1.50295e-05	5	15	25	5.00072	15.0065	25.018	4.99928	14.9935	24.982	0.0083	0.0249	0.0415	0.0083
0.00167	0	0	0	5	15	25	0	0	0	0	0	0	0.00835	0.02505	0.04175	0	0	0	0	0	0	5	15	25	5	15	25	0.00835	0.02505	0.04175	0.00835	0.02505	0.04175	6.08444e-07	5.47599e-06	1.52111e-05	5	15	25	5.00072	15.0065	25.0181	4.99928	14.9935	24.9819	0.00835	0.02505	0.04175	0.00835
0.00168	0	0	0	5	15	25	0	0	0	0	0	0	0.0084	0.0252	0.042	0	0	0	0	0	0	5	15	25	5	15	25	0.0084	0.0252	0.042	0.0084	0.0252	0.042	6.15752e-07	5.54177e-06	1.53938e-05	5	15	25	5.00073	15.0066	25.0182	4.99927	14.9934	24.9818	0.0084	0.0252	0.042	0.0084
0.00169	0	0	0	5	15	25	0	0	0	0	0	0	0.00845	0.02535	0.04225	0	0	0	0	0	0	5	15	25	5	15	25	0.00845	0.02535	0.04225	0.00845	0.02535	0.04225	6.23104e-07	5.60794e-06	1.55776e-05	5	15	25	5.00073	15.0066	25.0183	4.99927	14.9934	24.9817	0.00845	0.02535	0.04225	0.00845
0.0017	0	0	0	5	15	25	0	0	0	0	0	0	0.0085	0.0255	0.0425	0	0	0	0	0	0	5	15	25	5	15	25	0.0085	0.0255	0.0425	0.0085	0.0255	0.0425	6.305e-07	5.6745e-06	1.57625e-05	5	15	25	5.00074	15.0066	25.0184	4.99926	14.9934	24.9816	0.0085	0.0255	0.0425	0.0085
0.00171	0	0	0	5	15	25	0	0	0	0	0	0	0.00855	0.02565	0.04275	0	0	0	0	0	0	5	15	25	5	15	25	0.00855	0.02565	0.04275	0.00855	0.02565	0.04275	6.3794e-07	5.74146e-06	1.59485e-05	5	15	25	5.00074	15.0067	25.0185	4.99926	14.9933	24.9815	0.00855	0.02565	0.04275	0.00855
0.00172	0	0	0	5	15	25	0	0	0	0	0	0	0.0086	0.0258	0.043	0	0	0	0	0	0	5	15	25	5	15	25	0.0086	0.0258	0.043	0.0086	0.0258	0.043	6.45423e-07	5.80881e-06	1.61356e-05	5	15	25	5.00075	15.0067	25.0186	4.99925	14.9933	24.9814	0.0086	0.0258	0.043	0.0086
0.00173	0	0	0	5	15	25	0	0	0	0	0	0	0.00865	0.02595	0.04325	0	0	0	0	0	0	5	15	25	5	15	25	0.00865	0.02595	0.04325	0.00865	0.02595	0.04325	6.52949e-07	5.87655e-06	1.63237e-05	5	15	25	5.00075	15.0067	25.0187	4.99925	14.9932	24.9812	0.00865	0.02595	0.04325	0.00865
0.00174	0	0	0	5	15	25	0	0	0	0	0	0	0.0087	0.0261	0.0435	0	0	0	0	0	0	5	15	25	5	15	25	0.0087	0.0261	0.0435	0.0087	0.0261	0.0435	6.6052e-07	5.94468e-06	1.6513e-05	5	15	25	5.00075	15.0068	25.0188	4.99925	14.9932	24.9811	0.0087	0.0261	0.0435	0.0087
0.00175	0	0	0	5	15	25	0	0	0	0	0	0	0.00875	0.02625	0.04375	0	0	0	0	0	0	5	15	25	5	15	25	0.00875	0.02625	0.04375	0.00875	0.02625	0.04375	6.68134e-07	6.01321e-06	1.67033e-05	5	15	25	5.00076	15.0068	25.019	4.99924	14.9932	24.981	0.00875	0.02625	0.04375	0.00875
0.00176	0	0	0	5	15	25	0	0	0	0	0	0	0.0088	0.0264	0.044	0	0	0	0	0	0	5	15	25	5	15	25	0.0088	0.0264	0.044	0.0088	0.0264	0.044	6.75791e-07	6.08212e-06	1.68948e-05	5	15	25	5.00076	15.0069	25.0191	4.99924	14.9931	24.9809	0.0088	0.0264	0.044	0.0088
0.00177	0	0	0	5	15	25	0	0	0	0	0	0	0.00885	0.02655	0.04425	0	0	0	0	0	0	5	15	25	5	15	25	0.00885	0.02655	0.04425	0.00885	0.02655	0.04425	6.83493e-07	6.15144e-06	1.70873e-05	5	15	25	5.00077	15.0069	25.0192	4.99923	14.9931	24.9808	0.00885	0.02655	0.04425	0.00885
0.00178	0	0	0	5	15	25	0	0	0	0	0	0	0.0089	0.0267	0.0445	0	0	0	0	0	0	5	15	25	5	15	25	0.0089	0.0267	0.0445	0.0089	0.0267	0.0445	6.91238e-07	6.22114e-06	1.72809e-05	5	15	25	5.00077	15.0069	25.0193	4.99923	14.9931	24.9807	0.0089	0.0267	0.0445	0.0089
0.00179	0	0	0	5	15	25	0	0	0	0	0	0	0.00895	0.02685	0.04475	0	0	0	0	0	0	5	15	25	5	15	25	0.00895	0.02685	0.04475	0.00895	0.02685	0.04475	6.99026e-07	6.29124e-06	1.74757e-05	5	15	25	5.00078	15.007	25.0194	4.99922	14.993	24.9806	0.00895	0.02685	0.04475	0.00895
0.0018	0	0	0	5	15	25	0	0	0	0	0	0	0.009	0.027	0.045	0	0	0	0	0	0	5	15	25	5	15	25	0.009	0.027	0.045	0.009	0.027	0.045	7.06858e-07	6.36173e-06	1.76715e-05	5	15	25	5.00078	15.007	25.0195	4.99922	14.993	24.9805	0.009	0.027	0.045	0.009
0.00181	0	0	0	5	15	25	0	0	0	0	0	0	0.00905	0.02715	0.04525	0	0	0	0	0	0	5	15	25	5	15	25	0.00905	0.02715	0.04525	0.00905	0.02715	0.04525	7.14734e-07	6.43261e-06	1.78684e-05	5	15	25	5.00078	15.0071	25.0196	4.99922	14.9929	24.9804	0.00905	0.02715	0.04525	0.00905
0.00182	0	0	0	5	15	25	0	0	0	0	0	0	0.0091	0.0273	0.0455	0	0	0	0	0	0	5	15	25	5	15	25	0.0091	0.0273	0.0455	0.0091	0.0273	0.0455	7.22654e-07	6.50388e-06	1.80663e-05	5	15	25	5.00079	15.0071	25.0197	4.99921	14.9929	24.9803	0.0091	0.0273	0.0455	0.0091
0.00183	0	0	0	5	15	25	0	0	0	0	0	0	0.00915	0.02745	0.04575	0	0	0	0	0	0	5	15	25	5	15	25	0.00915	0.02745	0.04575	0.00915	0.02745	0.04575	7.30617e-07	6.57555e-06	1.82654e-05	5	15	25	5.00079	15.0071	25.0198	4.99921	14.9929	24.9802	0.00915	0.02745	0.04575	0.00915
0.00184	0	0	0	5	15	25	0	0	0	0	0	0	0.0092	0.0276	0.046	0	0	0	0	0	0	5	15	25	5	15	25	0.0092	0.0276	0.046	0.0092	0.0276	0.046	7.38623e-07	6.64761e-06	1.84656e-05	5	15	25	5.0008	15.0072	25.0199	4.9992	14.9928	24.9801	0.0092	0.0276	0.046	0.0092
0.00185	0	0	0	5	15	25	0	0	0	0	0	0	0.00925	0.02775	0.04625	0	0	0	0	0	0	5	15	25	5	15	25	0.00925	0.02775	0.04625	0.00925	0.02775	0.04625	7.46674e-07	6.72006e-06	1.86668e-05	5	15	25	5.0008	15.0072	25.02	4.9992	14.9928	24.9799	0.00925	0.02775	0.04625	0.00925
0.00186	0	0	0	5	15	25	0	0	0	0	0	0	0.0093	0.0279	0.0465	0	0	0	0	0	0	5	15	25	5	15	25	0.0093	0.0279	0.0465	0.0093	0.0279	0.0465	7.54768e-07	6.79291e-06	1.88692e-05	5	15	25	5.00081	15.0073	25.0201	4.99919	14.9927	24.9798	0.0093	0.0279	0.0465	0.0093
0.00187	0	0	0	5	15	25	0	0	0	0	0	0	0.00935	0.02805	0.04675	0	0	0	0	0	0	5	15	25	5	15	25	0.00935	0.02805	0.04675	0.00935	0.02805	0.04675	7.62905e-07	6.86615e-06	1.90726e-05	5	15	25	5.00081	15.0073	25.0203	4.99919	14.9927	24.9797	0.00935	0.02805	0.04675	0.00935
0.00188	0	0	0	5	15	25	0	0	0	0	0	0	0.0094	0.0282	0.047	0	0	0	0	0	0	5	15	25	5	15	25	0.0094	0.0282	0.047	0.0094	0.0282	0.047	7.71086e-07	6.93978e-06	1.92772e-05	5	15	25	5.00081	15.0073	25.0204	4.99919	14.9927	24.9796	0.0094	0.0282	0.047	0.0094
0.00189	0	0	0	5	15	25	0	0	0	0	0	0	0.00945	0.02835	0.04725	0	0	0	0	0	0	5	15	25	5	15	25	0.00945	0.02835	0.04725	0.00945	0.02835	0.04725	7.79311e-07	7.0138e-06	1.94828e-05	5	15	25	5.00082	15.0074	25.0205	4.99918	14.9926	24.9795	0.00945	0.02835	0.04725	0.00945
0.0019	0	0	0	5	15	25	0	0	0	0	0	0	0.0095	0.0285	0.0475	0	0	0	0	0	0	5	15	25	5	15	25	0.0095	0.0285	0.0475	0.0095	0.0285	0.0475	7.8758e-07	7.08822e-06	1.96895e-05	5	15	25	5.00082	15.0074	25.0206	4.99918	14.9926	24.9794	0.0095	0.0285	0.0475	0.0095
0.00191	0	0	0	5	15	25	0	0	0	0	0	0	0.00955	0.02865	0.04775	0	0	0	0	0	0	5	15	25	5	15	25	0.00955	0.02865	0.04775	0.00955	0.02865	0.04775	7.95892e-07	7.16303e-06	1.98973e-05	5	15	25	5.00083	15.0075	25.0207	4.99917	14.9925	24.9793	0.00955	0.02865	0.04775	0.00955
0.00192	0	0	0	5	15	25	0	0	0	0	0	0	0.0096	0.0288	0.048	0	0	0	0	0	0	5	15	25	5	15	25	0.0096	0.0288	0.048	0.0096	0.0288	0.048	8.04248e-07	7.23823e-06	2.01062e-05	5	15	25	5.00083	15.0075	25.0208	4.99917	14.9925	24.9792	0.0096	0.0288	0.048	0.0096
0.00193	0	0	0	5	15	25	0	0	0	0	0	0	0.00965	0.02895	0.04825	0	0	0	0	0	0	5	15	25	5	15	25	0.00965	0.02895	0.04825	0.00965	0.02895	0.04825	8.12647e-07	7.31382e-06	2.03162e-05	5	15	25	5.00084	15.0075	25.0209	4.99916	14.9925	24.9791	0.00965	0.02895	0.04825	0.00965
0.00194	0	0	0	5	15	25	0	0	0	0	0	0	0.0097	0.0291	0.0485	0	0	0	0	0	0	5	15	25	5	15	25	0.0097	0.0291	0.0485	0.0097	0.0291	0.0485	8.2109e-07	7.38981e-06	2.05273e-05	5	15	25	5.00084	15.0076	25.021	4.99916	14.9924	24.979	0.0097	0.0291	0.0485	0.0097
0.00195	0	0	0	5	15	25	0	0	0	0	0	0	0.00975	0.02925	0.04875	0	0	0	0	0	0	5	15	25	5	15	25	0.00975	0.02925	0.04875	0.00975	0.02925	0.04875	8.29577e-07	7.46619e-06	2.07394e-05	5	15	25	5.00084	15.0076	25.0211	4.99916	14.9924	24.9789	0.00975	0.02925	0.04875	0.00975
0.00196	0	0	0	5	15	25	0	0	0	0	0	0	0.0098	0.0294	0.049	0	0	0	0	0	0	5	15	25	5	15	25	0.0098	0.0294	0.049	0.0098	0.0294	0.049	8.38107e-07	7.54296e-06	2.09527e-05	5	15	25	5.00085	15.0076	25.0212	4.99915	14.9924	24.9788	0.0098	0.0294	0.049	0.0098
0.00197	0	0	0	5	15	25	0	0	0	0	0	0	0.00985	0.02955	0.04925	0	0	0	0	0	0	5	15	25	5	15	25	0.00985	0.02955	0.04925	0.00985	0.02955	0.04925	8.46681e-07	7.62013e-06	2.1167e-05	5	15	25	5.00085	15.0077	25.0213	4.99915	14.9923	24.9786	0.00985	0.02955	0.04925	0.00985
0.00198	0	0	0	5	15	25	0	0	0	0	0	0	0.0099	0.0297	0.0495	0	0	0	0	0	0	5	15	25	5	15	25	0.0099	0.0297	0.0495	0.0099	0.0297	0.0495	8.55299e-07	7.69769e-06	2.13825e-05	5	15	25	5.00086	15.0077	25.0214	4.99914	14.9923	24.9785	0.0099	0.0297	0.0495	0.0099
0.00199	0	0	0	5	15	25	0	0	0	0	0	0	0.00995	0.02985	0.04975	0	0	0	0	0	0	5	15	25	5	15	25	0.00995	0.02985	0.04975	0.00995	0.02985	0.04975	8.6396e-07	7.77564e-06	2.1599e-05	5	15	25	5.00086	15.0078	25.0215	4.99914	14.9922	24.9784	0.00995	0.02985	0.04975	0.00995
0.002	0	0	0	5	15	25	0	0	0	0	0	0	0.01	0.03	0.05	0	0	0	0	0	0	5	15	25	5	15	25	0.01	0.03	0.05	0.01	0.03	0.05	8.72665e-07	7.85398e-06	2.18166e-05	5	15	25	5.00087	15.0078	25.0217	4.99913	14.9922	24.9783	0.01	0.03	0.05	0.01
0.00201	0	0	0	5	15	25	0	0	0	0	0	0	0.01005	0.03015	0.05025	0	0	0	0	0	0	5	15	25	5	15	25	0.01005	0.03015	0.05025	0.01005	0.03015	0.05025	8.81413e-07	7.93272e-06	2.20353e-05	5	15	25	5.00087	15.0078	25.0218	4.99913	14.9922	24.9782	0.01005	0.03015	0.05025	0.01005
0.00202	0	0	0	5	15	25	0	0	0	0	0	0	0.0101	0.0303	0.0505	0	0	0	0	0	0	5	15	25	5	15	25	0.0101	0.0303	0.0505	0.0101	0.0303	0.0505	8.90205e-07	8.01185e-06	2.22551e-05	5	15	25	5.00088	15.0079	25.0219	4.99912	14.9921	24.9781	0.0101	0.0303	0.0505	0.0101
0.00203	0	0	0	5	15	25	0	0	0	0	0	0	0.01015	0.03045	0.05075	0	0	0	0	0	0	5	15	25	5	15	25	0.01015	0.03045	0.05075	0.01015	0.03045	0.05075	8.99041e-07	8.09137e-06	2.2476e-05	5	15	25	5.00088	15.0079	25.022	4.99912	14.9921	24.978	0.01015	0.03045	0.05075	0.01015
0.00204	0	0	0	5	15	25	0	0	0	0	0	0	0.0102	0.0306	0.051	0	0	0	0	0	0	5	15	25	5	15	25	0.0102	0.0306	0.051	0.0102	0.0306	0.051	9.0792e-07	8.17128e-06	2.2698e-05	5	15	25	5.00088	15.0079	25.0221	4.99912	14.992	24.9779	0.0102	0.0306	0.051	0.0102
0.00205	0	0	0	5	15	25	0	0	0	0	0	0	0.01025	0.03075	0.05125	0	0	0	0	0	0	5	15	25	5	15	25	0.01025	0.03075	0.05125	0.01025	0.03075	0.05125	9.16843e-07	8.25159e-06	2.29211e-05	5	15	25	5.00089	15.008	25.0222	4.99911	14.992	24.9778	0.01025	0.03075	0.05125	0.01025
0.00206	0	0	0	5	15	25	0	0	0	0	0	0	0.0103	0.0309	0.0515	0	0	0	0	0	0	5	15	25	5	15	25	0.0103	0.0309	0.0515	0.0103	0.0309	0.0515	9.2581e-07	8.33229e-06	2.31453e-05	5	15	25	5.00089	15.008	25.0223	4.99911	14.992	24.9777	0.0103	0.0309	0.0515	0.0103
0.00207	0	0	0	5	15	25	0	0	0	0	0	0	0.01035	0.03105	0.05175	0	0	0	0	0	0	5	15	25	5	15	25	0.01035	0.03105	0.05175	0.01035	0.03105	0.05175	9.3482e-07	8.41338e-06	2.33705e-05	5	15	25	5.0009	15.0081	25.0224	4.9991	14.9919	24.9776	0.01035	0.03105	0.05175	0.01035
0.00208	0	0	0	5	15	25	0	0	0	0	0	0	0.0104	0.0312	0.052	0	0	0	0	0	0	5	15	25	5	15	25	0.0104	0.0312	0.052	0.0104	0.0312	0.052	9.43874e-07	8.49487e-06	2.35969e-05	5	15	25	5.0009	15.0081	25.0225	4.9991	14.9919	24.9775	0.0104	0.0312	0.052	0.0104
0.00209	0	0	0	5	15	25	0	0	0	0	0	0	0.01045	0.03135	0.05225	0	0	0	0	0	0	5	15	25	5	15	25	0.01045	0.03135	0.05225	0.01045	0.03135	0.05225	9.52972e-07	8.57675e-06	2.38243e-05	5	15	25	5.00091	15.0082	25.0226	4.99909	14.9918	24.9774	0.01045	0.03135	0.05225	0.01045
0.0021	0	0	0	5	15	25	0	0	0	0	0	0	0.0105	0.0315	0.0525	0	0	0	0	0	0	5	15	25	5	15	25	0.0105	0.0315	0.0525	0.0105	0.0315	0.0525	9.62113e-07	8.65902e-06	2.40528e-05	5	15	25	5.00091	15.0082	25.0227	4.99909	14.9918	24.9772	0.0105	0.0315	0.0525	0.0105
0.00211	0	0	0	5	15	25	0	0	0	0	0	0	0.01055	0.03165	0.05275	0	0	0	0	0	0	5	15	25	5	15	25	0.01055	0.03165	0.05275	0.01055	0.03165	0.05275	9.71298e-07	8.74168e-06	2.42824e-05	5	15	25	5.00091	15.0082	25.0228	4.99909	14.9918	24.9771	0.01055	0.03165	0.05275	0.01055
0.00212	0	0	0	5	15	25	0	0	0	0	0	0	0.0106	0.0318	0.053	0	0	0	0	0	0	5	15	25	5	15	25	0.0106	0.0318	0.053	0.0106	0.0318	0.053	9.80526e-07	8.82473e-06	2.45132e-05	5	15	25	5.00092	15.0083	25.023	4.99908	14.9917	24.977	0.0106	0.0318	0.053	0.0106
0.00213	0	0	0	5	15	25	0	0	0	0	0	0	0.01065	0.03195	0.05325	0	0	0	0	0	0	5	15	25	5	15	25	0.01065	0.03195	0.05325	0.01065	0.03195	0.05325	9.89798e-07	8.90818e-06	2.4745e-05	5	15	25	5.00092	15.0083	25.0231	4.99908	14.9917	24.9769	0.01065	0.03195	0.05325	0.01065
0.00214	0	0	0	5	15	25	0	0	0	0	0	0	0.0107	0.0321	0.0535	0	0	0	0	0	0	5	15	25	5	15	25	0.0107	0.0321	0.0535	0.0107	0.0321	0.0535	9.99114e-07	8.99202e-06	2.49779e-05	5	15	25	5.00093	15.0083	25.0232	4.99907	14.9916	24.9768	0.0107	0.0321	0.0535	0.0107
0.00215	0	0	0	5	15	25	0	0	0	0	0	0	0.01075	0.03225	0.05375	0	0	0	0	0	0	5	15	25	5	15	25	0.01075	0.03225	0.05375	0.01075	0.03225	0.05375	1.00847e-06	9.07626e-06	2.52118e-05	5	15	25	5.00093	15.0084	25.0233	4.99907	14.9916	24.9767	0.01075	0.03225	0.05375	0.01075
0.00216	0	0	0	5	15	25	0	0	0	0	0	0	0.0108	0.0324	0.054	0	0	0	0	0	0	5	15	25	5	15	25	0.0108	0.0324	0.054	0.0108	0.0324	0.054	1.01788e-06	9.16089e-06	2.54469e-05	5	15	25	5.00094	15.0084	25.0234	4.99906	14.9916	24.9766	0.0108	0.0324	0.054	0.0108
0.00217	0	0	0	5	15	25	0	0	0	0	0	0	0.01085	0.03255	0.05425	0	0	0	0	0	0	5	15	25	5	15	25	0.01085	0.03255	0.05425	0.01085	0.03255	0.05425	1.02732e-06	9.2459e-06	2.56831e-05	5	15	25	5.00094	15.0085	25.0235	4.99906	14.9915	24.9765	0.01085	0.03255	0.05425	0.01085
0.00218	0	0	0	5	15	25	0	0	0	0	0	0	0.0109	0.0327	0.0545	0	0	0	0	0	0	5	15	25	5	15	25	0.0109	0.0327	0.0545	0.0109	0.0327	0.0545	1.03681e-06	9.33132e-06	2.59203e-05	5	15	25	5.00094	15.0085	25.0236	4.99906	14.9915	24.9764	0.0109	0.0327	0.0545	0.0109
0.00219	0	0	0	5	15	25	0	0	0	0	0	0	0.01095	0.03285	0.05475	0	0	0	0	0	0	5	15	25	5	15	25	0.01095	0.03285	0.05475	0.01095	0.03285	0.05475	1.04635e-06	9.41712e-06	2.61587e-05	5	15	25	5.00095	15.0085	25.0237	4.99905	14.9915	24.9763	0.01095	0.03285	0.05475	0.01095
0.0022	0	0	0	5	15	25	0	0	0	0	0	0	0.011	0.033	0.055	0	0	0	0	0	0	5	15	25	5	15	25	0.011	0.033	0.055	0.011	0.033	0.055	1.05592e-06	9.50332e-06	2.63981e-05	5	15	25	5.00095	15.0086	25.0238	4.99905	14.9914	24.9762	0.011	0.033	0.055	0.011
0.00221	0	0	0	5	15	25	0	0	0	0	0	0	0.01105	0.03315	0.05525	0	0	0	0	0	0	5	15	25	5	15	25	0.01105	0.03315	0.05525	0.01105	0.03315	0.05525	1.06555e-06	9.58991e-06	2.66386e-05	5	15	25	5.00096	15.0086	25.0239	4.99904	14.9914	24.9761	0.01105	0.03315	0.05525	0.01105
0.00222	0	0	0	5	15	25	0	0	0	0	0	0	0.0111	0.0333	0.0555	0	0	0	0	0	0	5	15	25	5	15	25	0.0111	0.0333	0.0555	0.0111	0.0333	0.0555	1.07521e-06	9.67689e-06	2.68803e-05	5	15	25	5.00096	15.0086	25.024	4.99904	14.9913	24.9759	0.0111	0.0333	0.0555	0.0111
0.00223	0	0	0	5	15	25	0	0	0	0	0	0	0.01115	0.03345	0.05575	0	0	0	0	0	0	5	15	25	5	15	25	0.01115	0.03345	0.05575	0.01115	0.03345	0.05575	1.08492e-06	9.76427e-06	2.7123e-05	5	15	25	5.00097	15.0087	25.0241	4.99903	14.9913	24.9758	0.01115	0.03345	0.05575	0.01115
0.00224	0	0	0	5	15	25	0	0	0	0	0	0	0.0112	0.0336	0.056	0	0	0	0	0	0	5	15	25	5	15	25	0.0112	0.0336	0.056	0.0112	0.0336	0.056	1.09467e-06	9.85204e-06	2.73668e-05	5	15	25	5.00097	15.0087	25.0242	4.99903	14.9913	24.9757	0.0112	0.0336	0.056	0.0112
0.00225	0	0	0	5	15	25	0	0	0	0	0	0	0.01125	0.03375	0.05625	0	0	0	0	0	0	5	15	25	5	15	25	0.01125	0.03375	0.05625	0.01125	0.03375	0.05625	1.10447e-06	9.9402e-06	2.76117e-05	5	15	25	5.00097	15.0088	25.0244	4.99903	14.9912	24.9756	0.01125	0.03375	0.05625	0.01125
0.00226	0	0	0	5	15	25	0	0	0	0	0	0	0.0113	0.0339	0.0565	0	0	0	0	0	0	5	15	25	5	15	25	0.0113	0.0339	0.0565	0.0113	0.0339	0.0565	1.11431e-06	1.00288e-05	2.78576e-05	5	15	25	5.00098	15.0088	25.0245	4.99902	14.9912	24.9755	0.0113	0.0339	0.0565	0.0113
0.00227	0	0	0	5	15	25	0	0	0	0	0	0	0.01135	0.03405	0.05675	0	0	0	0	0	0	5	15	25	5	15	25	0.01135	0.03405	0.05675	0.01135	0.03405	0.05675	1.12419e-06	1.01177e-05	2.81047e-05	5	15	25	5.00098	15.0089	25.0246	4.99902	14.9911	24.9754	0.01135	0.03405	0.05675	0.01135
0.00228	0	0	0	5	15	25	0	0	0	0	0	0	0.0114	0.0342	0.057	0	0	0	0	0	0	5	15	25	5	15	25	0.0114	0.0342	0.057	0.0114	0.0342	0.057	1.13411e-06	1.0207e-05	2.83529e-05	5	15	25	5.00099	15.0089	25.0247	4.99901	14.9911	24.9753	0.0114	0.0342	0.057	0.0114
0.00229	0	0	0	5	15	25	0	0	0	0	0	0	0.01145	0.03435	0.05725	0	0	0	0	0	0	5	15	25	5	15	25	0.01145	0.03435	0.05725	0.01145	0.03435	0.05725	1.14409e-06	1.02968e-05	2.86021e-05	5	15	25	5.00099	15.0089	25.0248	4.99901	14.9911	24.9752	0.01145	0.03435	0.05725	0.01145
0.0023	0	0	0	5	15	25	0	0	0	0	0	0	0.0115	0.0345	0.0575	0	0	0	0	0	0	5	15	25	5	15	25	0.0115	0.0345	0.0575	0.0115	0.0345	0.0575	1.1541e-06	1.03869e-05	2.88525e-05	5	15	25	5.001	15.009	25.0249	4.999	14.991	24.9751	0.0115	0.0345	0.0575	0.0115
0.00231	0	0	0	5	15	25	0	0	0	0	0	0	0.01155	0.03465	0.05775	0	0	0	0	0	0	5	15	25	5	15	25	0.01155	0.03465	0.05775	0.01155	0.03465	0.05775	1.16416e-06	1.04774e-05	2.91039e-05	5	15	25	5.001	15.009	25.025	4.999	14.991	24.975	0.01155	0.03465	0.05775	0.01155
0.00232	0	0	0	5	15	25	0	0	0	0	0	0	0.0116	0.0348	0.058	0	0	0	0	0	0	5	15	25	5	15	25	0.0116	0.0348	0.058	0.0116	0.0348	0.058	1.17426e-06	1.05683e-05	2.93564e-05	5	15	25	5.00101	15.009	25.0251	4.99899	14.9909	24.9749	0.0116	0.0348	0.058	0.0116
0.00233	0	0	0	5	15	25	0	0	0	0	0	0	0.01165	0.03495	0.05825	0	0	0	0	0	0	5	15	25	5	15	25	0.01165	0.03495	0.05825	0.01165	0.03495	0.05825	1.1844e-06	1.06596e-05	2.96101e-05	5	15	25	5.00101	15.0091	25.0252	4.99899	14.9909	24.9748	0.01165	0.03495	0.05825	0.01165
0.00234	0	0	0	5	15	25	0	0	0	0	0	0	0.0117	0.0351	0.0585	0	0	0	0	0	0	5	15	25	5	15	25	0.0117	0.0351	0.0585	0.0117	0.0351	0.0585	1.19459e-06	1.07513e-05	2.98648e-05	5	15	25	5.00101	15.0091	25.0253	4.99899	14.9909	24.9746	0.0117	0.0351	0.0585	0.0117
0.00235	0	0	0	5	15	25	0	0	0	0	0	0	0.01175	0.03525	0.05875	0	0	0	0	0	0	5	15	25	5	15	25	0.01175	0.03525	0.05875	0.01175	0.03525	0.05875	1.20482e-06	1.08434e-05	3.01206e-05	5	15	25	5.00102	15.0092	25.0254	4.99898	14.9908	24.9745	0.01175	0.03525	0.05875	0.01175
0.00236	0	0	0	5	15	25	0	0	0	0	0	0	0.0118	0.0354	0.059	0	0	0	0	0	0	5	15	25	5	15	25	0.0118	0.0354	0.059	0.0118	0.0354	0.059	1.2151e-06	1.09359e-05	3.03775e-05	5	15	25	5.00102	15.0092	25.0255	4.99898	14.9908	24.9744	0.0118	0.0354	0.059	0.0118
0.00237	0	0	0	5	15	25	0	0	0	0	0	0	0.01185	0.03555	0.05925	0	0	0	0	0	0	5	15	25	5	15	25	0.01185	0.03555	0.05925	0.01185	0.03555	0.05925	1.22542e-06	1.10288e-05	3.06354e-05	5	15	25	5.00103	15.0092	25.0257	4.99897	14.9908	24.9743	0.01185	0.03555	0.05925	0.01185
0.00238	0	0	0	5	15	25	0	0	0	0	0	0	0.0119	0.0357	0.0595	0	0	0	0	0	0	5	15	25	5	15	25	0.0119	0.0357	0.0595	0.0119	0.0357	0.0595	1.23578e-06	1.1122e-05	3.08945e-05	5	15	25	5.00103	15.0093	25.0258	4.99897	14.9907	24.9742	0.0119	0.0357	0.0595	0.0119
0.00239	0	0	0	5	15	25	0	0	0	0	0	0	0.01195	0.03585	0.05975	0	0	0	0	0	0	5	15	25	5	15	25	0.01195	0.03585	0.05975	0.01195	0.03585	0.05975	1.24619e-06	1.12157e-05	3.11547e-05	5	15	25	5.00104	15.0093	25.0259	4.99896	14.9907	24.9741	0.01195	0.03585	0.05975	0.01195
0.0024	0	0	0	5	15	25	0	0	0	0	0	0	0.012	0.036	0.06	0	0	0	0	0	0	5	15	25	5	15	25	0.012	0.036	0.06	0.012	0.036	0.06	1.25664e-06	1.13097e-05	3.14159e-05	5	15	25	5.00104	15.0094	25.026	4.99896	14.9906	24.974	0.012	0.036	0.06	0.012
0.00241	0	0	0	5	15	25	0	0	0	0	0	0	0.01205	0.03615	0.06025	0	0	0	0	0	0	5	15	25	5	15	25	0.01205	0.03615	0.06025	0.01205	0.03615	0.06025	1.26713e-06	1.14042e-05	3.16783e-05	5	15	25	5.00104	15.0094	25.0261	4.99896	14.9906	24.9739	0.01205	0.03615	0.06025	0.01205
0.00242	0	0	0	5	15	25	0	0	0	0	0	0	0.0121	0.0363	0.0605	0	0	0	0	0	0	5	15	25	5	15	25	0.0121	0.0363	0.0605	0.0121	0.0363	0.0605	1.27767e-06	1.1499e-05	3.19417e-05	5	15	25	5.00105	15.0094	25.0262	4.99895	14.9906	24.9738	0.0121	0.0363	0.0605	0.0121
0.00243	0	0	0	5	15	25	0	0	0	0	0	0	0.01215	0.03645	0.06075	0	0	0	0	0	0	5	15	25	5	15	25	0.01215	0.03645	0.06075	0.01215	0.03645	0.06075	1.28825e-06	1.15942e-05	3.22062e-05	5	15	25	5.00105	15.0095	25.0263	4.99895	14.9905	24.9737	0.01215	0.03645	0.06075	0.01215
0.00244	0	0	0	5	15	25	0	0	0	0	0	0	0.0122	0.0366	0.061	0	0	0	0	0	0	5	15	25	5	15	25	0.0122	0.0366	0.061	0.0122	0.0366	0.061	1.29887e-06	1.16899e-05	3.24719e-05	5	15	25	5.00106	15.0095	25.0264	4.99894	14.9905	24.9736	0.0122	0.0366	0.061	0.0122
0.00245	0	0	0	5	15	25	0	0	0	0	0	0	0.01225	0.03675	0.06125	0	0	0	0	0	0	5	15	25	5	15	25	0.01225	0.03675	0.06125	0.01225	0.03675	0.06125	1.30954e-06	1.17859e-05	3.27386e-05	5	15	25	5.00106	15.0096	25.0265	4.99894	14.9904	24.9734	0.01225	0.03675	0.06125	0.01225
0.00246	0	0	0	5	15	25	0	0	0	0	0	0	0.0123	0.0369	0.0615	0	0	0	0	0	0	5	15	25	5	15	25	0.0123	0.0369	0.0615	0.0123	0.0369	0.0615	1.32025e-06	1.18823e-05	3.30064e-05	5	15	25	5.00107	15.0096	25.0266	4.99893	14.9904	24.9733	0.0123	0.0369	0.0615	0.0123
0.00247	0	0	0	5	15	25	0	0	0	0	0	0	0.01235	0.03705	0.06175	0	0	0	0	0	0	5	15	25	5	15	25	0.01235	0.03705	0.06175	0.01235	0.03705	0.06175	1.33101e-06	1.19791e-05	3.32753e-05	5	15	25	5.00107	15.0096	25.0267	4.99893	14.9904	24.9732	0.01235	0.03705	0.06175	0.01235
0.00248	0	0	0	5	15	25	0	0	0	0	0	0	0.0124	0.0372	0.062	0	0	0	0	0	0	5	15	25	5	15	25	0.0124	0.0372	0.062	0.0124	0.0372	0.062	1.34181e-06	1.20763e-05	3.35452e-05	5	15	25	5.00107	15.0097	25.0268	4.99893	14.9903	24.9731	0.0124	0.0372	0.062	0.0124
0.00249	0	0	0	5	15	25	0	0	0	0	0	0	0.01245	0.03735	0.06225	0	0	0	0	0	0	5	15	25	5	15	25	0.01245	0.03735	0.06225	0.01245	0.03735	0.06225	1.35265e-06	1.21739e-05	3.38163e-05	5	15	25	5.00108	15.0097	25.027	4.99892	14.9903	24.973	0.01245	0.03735	0.06225	0.01245
0.0025	0	0	0	5	15	25	0	0	0	0	0	0	0.0125	0.0375	0.0625	0	0	0	0	0	0	5	15	25	5	15	25	0.0125	0.0375	0.0625	0.0125	0.0375	0.0625	1.36354e-06	1.22718e-05	3.40885e-05	5	15	25	5.00108	15.0097	25.0271	4.99892	14.9902	24.9729	0.0125	0.0375	0.0625	0.0125
0.00251	0	0	0	5	15	25	0	0	0	0	0	0	0.01255	0.03765	0.06275	0	0	0	0	0	0	5	15	25	5	15	25	0.01255	0.03765	0.06275	0.01255	0.03765	0.06275	1.37447e-06	1.23702e-05	3.43617e-05	5	15	25	5.00109	15.0098	25.0272	4.99891	14.9902	24.9728	0.01255	0.03765	0.06275	0.01255
0.00252	0	0	0	5	15	25	0	0	0	0	0	0	0.0126	0.0378	0.063	0	0	0	0	0	0	5	15	25	5	15	25	0.0126	0.0378	0.063	0.0126	0.0378	0.063	1.38544e-06	1.2469e-05	3.46361e-05	5	15	25	5.00109	15.0098	25.0273	4.99891	14.9902	24.9727	0.0126	0.0378	0.063	0.0126
0.00253	0	0	0	5	15	25	0	0	0	0	0	0	0.01265	0.03795	0.06325	0	0	0	0	0	0	5	15	25	5	15	25	0.01265	0.03795	0.06325	0.01265	0.03795	0.06325	1.39646e-06	1.25681e-05	3.49115e-05	5	15	25	5.0011	15.0099	25.0274	4.9989	14.9901	24.9726	0.01265	0.03795	0.06325	0.01265
0.00254	0	0	0	5	15	25	0	0	0	0	0	0	0.0127	0.0381	0.0635	0	0	0	0	0	0	5	15	25	5	15	25	0.0127	0.0381	0.0635	0.0127	0.0381	0.0635	1.40752e-06	1.26677e-05	3.5188e-05	5	15	25	5.0011	15.0099	25.0275	4.9989	14.9901	24.9725	0.0127	0.0381	0.0635	0.0127
0.00255	0	0	0	5	15	25	0	0	0	0	0	0	0.01275	0.03825	0.06375	0	0	0	0	0	0	5	15	25	5	15	25	0.01275	0.03825	0.06375	0.01275	0.03825	0.06375	1.41863e-06	1.27676e-05	3.54657e-05	5	15	25	5.0011	15.0099	25.0276	4.9989	14.9901	24.9724	0.01275	0.03825	0.06375	0.01275
0.00256	0	0	0	5	15	25	0	0	0	0	0	0	0.0128	0.0384	0.064	0	0	0	0	0	0	5	15	25	5	15	25	0.0128	0.0384	0.064	0.0128	0.0384	0.064	1.42977e-06	1.2868e-05	3.57444e-05	5	15	25	5.00111	15.01	25.0277	4.99889	14.99	24.9723	0.0128	0.0384	0.064	0.0128
0.00257	0	0	0	5	15	25	0	0	0	0	0	0	0.01285	0.03855	0.06425	0	0	0	0	0	0	5	15	25	5	15	25	0.01285	0.03855	0.06425	0.01285	0.03855	0.06425	1.44097e-06	1.29687e-05	3.60242e-05	5	15	25	5.00111	15.01	25.0278	4.99889	14.99	24.9721	0.01285	0.03855	0.06425	0.01285
0.00258	0	0	0	5	15	25	0	0	0	0	0	0	0.0129	0.0387	0.0645	0	0	0	0	0	0	5	15	25	5	15	25	0.0129	0.0387	0.0645	0.0129	0.0387	0.0645	1.4522e-06	1.30698e-05	3.6305e-05	5	15	25	5.00112	15.0101	25.0279	4.99888	14.9899	24.972	0.0129	0.0387	0.0645	0.0129
0.00259	0	0	0	5	15	25	0	0	0	0	0	0	0.01295	0.03885	0.06475	0	0	0	0	0	0	5	15	25	5	15	25	0.01295	0.03885	0.06475	0.01295	0.03885	0.06475	1.46348e-06	1.31713e-05	3.6587e-05	5	15	25	5.00112	15.0101	25.028	4.99888	14.9899	24.9719	0.01295	0.03885	0.06475	0.01295
0.0026	0	0	0	5	15	25	0	0	0	0	0	0	0.013	0.039	0.065	0	0	0	0	0	0	5	15	25	5	15	25	0.013	0.039	0.065	0.013	0.039	0.065	1.4748e-06	1.32732e-05	3.68701e-05	5	15	25	5.00113	15.0101	25.0282	4.99887	14.9899	24.9718	0.013	0.039	0.065	0.013
0.00261	0	0	0	5	15	25	0	0	0	0	0	0	0.01305	0.03915	0.06525	0	0	0	0	0	0	5	15	25	5	15	25	0.01305	0.03915	0.06525	0.01305	0.03915	0.06525	1.48617e-06	1.33755e-05	3.71543e-05	5	15	25	5.00113	15.0102	25.0282	4.99887	14.9898	24.9717	0.01305	0.03915	0.06525	0.01305
0.00262	0	0	0	5	15	25	0	0	0	0	0	0	0.0131	0.0393	0.0655	0	0	0	0	0	0	5	15	25	5	15	25	0.0131	0.0393	0.0655	0.0131	0.0393	0.0655	1.49758e-06	1.34782e-05	3.74395e-05	5	15	25	5.00113	15.0102	25.0284	4.99886	14.9898	24.9716	0.0131	0.0393	0.0655	0.0131
0.00263	0	0	0	5	15	25	0	0	0	0	0	0	0.01315	0.03945	0.06575	0	0	0	0	0	0	5	15	25	5	15	25	0.01315	0.03945	0.06575	0.01315	0.03945	0.06575	1.50903e-06	1.35813e-05	3.77259e-05	5	15	25	5.00114	15.0102	25.0285	4.99886	14.9897	24.9715	0.01315	0.03945	0.06575	0.01315
0.00264	0	0	0	5	15	25	0	0	0	0	0	0	0.0132	0.0396	0.066	0	0	0	0	0	0	5	15	25	5	15	25	0.0132	0.0396	0.066	0.0132	0.0396	0.066	1.52053e-06	1.36848e-05	3.80133e-05	5	15	25	5.00114	15.0103	25.0286	4.99886	14.9897	24.9714	0.0132	0.0396	0.066	0.0132
0.00265	0	0	0	5	15	25	0	0	0	0	0	0	0.01325	0.03975	0.06625	0	0	0	0	0	0	5	15	25	5	15	25	0.01325	0.03975	0.06625	0.01325	0.03975	0.06625	1.53207e-06	1.37886e-05	3.83018e-05	5	15	25	5.00115	15.0103	25.0287	4.99885	14.9897	24.9713	0.01325	0.03975	0.06625	0.01325
0.00266	0	0	0	5	15	25	0	0	0	0	0	0	0.0133	0.0399	0.0665	0	0	0	0	0	0	5	15	25	5	15	25	0.0133	0.0399	0.0665	0.0133	0.0399	0.0665	1.54366e-06	1.38929e-05	3.85914e-05	5	15	25	5.00115	15.0104	25.0288	4.99885	14.9896	24.9712	0.0133	0.0399	0.0665	0.0133
0.00267	0	0	0	5	15	25	0	0	0	0	0	0	0.01335	0.04005	0.06675	0	0	0	0	0	0	5	15	25	5	15	25	0.01335	0.04005	0.06675	0.01335	0.04005	0.06675	1.55528e-06	1.39976e-05	3.88821e-05	5	15	25	5.00116	15.0104	25.0289	4.99884	14.9896	24.9711	0.01335	0.04005	0.06675	0.01335
0.00268	0	0	0	5	15	25	0	0	0	0	0	0	0.0134	0.0402	0.067	0	0	0	0	0	0	5	15	25	5	15	25	0.0134	0.0402	0.067	0.0134	0.0402	0.067	1.56696e-06	1.41026e-05	3.91739e-05	5	15	25	5.00116	15.0105	25.029	4.99884	14.9895	24.971	0.0134	0.0402	0.067	0.0134
0.00269	0	0	0	5	15	25	0	0	0	0	0	0	0.01345	0.04035	0.06725	0	0	0	0	0	0	5	15	25	5	15	25	0.01345	0.04035	0.06725	0.01345	0.04035	0.06725	1.57867e-06	1.42081e-05	3.94668e-05	5	15	25	5.00117	15.0105	25.0291	4.99883	14.9895	24.9708	0.01345	0.04035	0.06725	0.01345
0.0027	0	0	0	5	15	25	0	0	0	0	0	0	0.0135	0.0405	0.0675	0	0	0	0	0	0	5	15	25	5	15	25	0.0135	0.0405	0.0675	0.0135	0.0405	0.0675	1.59043e-06	1.43139e-05	3.97608e-05	5	15	25	5.00117	15.0105	25.0292	4.99883	14.9895	24.9707	0.0135	0.0405	0.0675	0.0135
0.00271	0	0	0	5	15	25	0	0	0	0	0	0	0.01355	0.04065	0.06775	0	0	0	0	0	0	5	15	25	5	15	25	0.01355	0.04065	0.06775	0.01355	0.04065	0.06775	1.60223e-06	1.44201e-05	4.00559e-05	5	15	25	5.00117	15.0106	25.0293	4.99883	14.9894	24.9706	0.01355	0.04065	0.06775	0.01355
0.00272	0	0	0	5	15	25	0	0	0	0	0	0	0.0136	0.0408	0.068	0	0	0	0	0	0	5	15	25	5	15	25	0.0136	0.0408	0.068	0.0136	0.0408	0.068	1.61408e-06	1.45267e-05	4.0352e-05	5	15	25	5.00118	15.0106	25.0294	4.99882	14.9894	24.9705	0.0136	0.0408	0.068	0.0136
0.00273	0	0	0	5	15	25	0	0	0	0	0	0	0.01365	0.04095	0.06825	0	0	0	0	0	0	5	15	25	5	15	25	0.01365	0.04095	0.06825	0.01365	0.04095	0.06825	1.62597e-06	1.46337e-05	4.06493e-05	5	15	25	5.00118	15.0106	25.0296	4.99882	14.9893	24.9704	0.01365	0.04095	0.06825	0.01365
0.00274	0	0	0	5	15	25	0	0	0	0	0	0	0.0137	0.0411	0.0685	0	0	0	0	0	0	5	15	25	5	15	25	0.0137	0.0411	0.0685	0.0137	0.0411	0.0685	1.6379e-06	1.47411e-05	4.09476e-05	5	15	25	5.00119	15.0107	25.0297	4.99881	14.9893	24.9703	0.0137	0.0411	0.0685	0.0137
0.00275	0	0	0	5	15	25	0	0	0	0	0	0	0.01375	0.04125	0.06875	0	0	0	0	0	0	5	15	25	5	15	25	0.01375	0.04125	0.06875	0.01375	0.04125	0.06875	1.64988e-06	1.48489e-05	4.12471e-05	5	15	25	5.00119	15.0107	25.0298	4.99881	14.9893	24.9702	0.01375	0.04125	0.06875	0.01375
0.00276	0	0	0	5	15	25	0	0	0	0	0	0	0.0138	0.0414	0.069	0	0	0	0	0	0	5	15	25	5	15	25	0.0138	0.0414	0.069	0.0138	0.0414	0.069	1.6619e-06	1.49571e-05	4.15476e-05	5	15	25	5.0012	15.0108	25.0299	4.9988	14.9892	24.9701	0.0138	0.0414	0.069	0.0138
0.00277	0	0	0	5	15	25	0	0	0	0	0	0	0.01385	0.04155	0.06925	0	0	0	0	0	0	5	15	25	5	15	25	0.01385	0.04155	0.06925	0.01385	0.04155	0.06925	1.67397e-06	1.50657e-05	4.18492e-05	5	15	25	5.0012	15.0108	25.03	4.9988	14.9892	24.97	0.01385	0.04155	0.06925	0.01385
0.00278	0	0	0	5	15	25	0	0	0	0	0	0	0.0139	0.0417	0.0695	0	0	0	0	0	0	5	15	25	5	15	25	0.0139	0.0417	0.0695	0.0139	0.0417	0.0695	1.68608e-06	1.51747e-05	4.21519e-05	5	15	25	5.0012	15.0108	25.0301	4.9988	14.9892	24.9699	0.0139	0.0417	0.0695	0.0139
0.00279	0	0	0	5	15	25	0	0	0	0	0	0	0.01395	0.04185	0.06975	0	0	0	0	0	0	5	15	25	5	15	25	0.01395	0.04185	0.06975	0.01395	0.04185	0.06975	1.69823e-06	1.5284e-05	4.24557e-05	5	15	25	5.00121	15.0109	25.0302	4.99879	14.9891	24.9698	0.01395	0.04185	0.06975	0.01395
0.0028	0	0	0	5	15	25	0	0	0	0	0	0	0.014	0.042	0.07	0	0	0	0	0	0	5	15	25	5	15	25	0.014	0.042	0.07	0.014	0.042	0.07	1.71042e-06	1.53938e-05	4.27606e-05	5	15	25	5.00121	15.0109	25.0303	4.99879	14.9891	24.9697	0.014	0.042	0.07	0.014
0.00281	0	0	0	5	15	25	0	0	0	0	0	0	0.01405	0.04215	0.07025	0	0	0	0	0	0	5	15	25	5	15	25	0.01405	0.04215	0.07025	0.01405	0.04215	0.07025	1.72266e-06	1.5504e-05	4.30666e-05	5	15	25	5.00122	15.0109	25.0304	4.99878	14.989	24.9696	0.01405	0.04215	0.07025	0.01405
0.00282	0	0	0	5	15	25	0	0	0	0	0	0	0.0141	0.0423	0.0705	0	0	0	0	0	0	5	15	25	5	15	25	0.0141	0.0423	0.0705	0.0141	0.0423	0.0705	1.73494e-06	1.56145e-05	4.33736e-05	5	15	25	5.00122	15.011	25.0305	4.99878	14.989	24.9694	0.0141	0.0423	0.0705	0.0141
0.00283	0	0	0	5	15	25	0	0	0	0	0	0	0.01415	0.04245	0.07075	0	0	0	0	0	0	5	15	25	5	15	25	0.01415	0.04245	0.07075	0.01415	0.04245	0.07075	1.74727e-06	1.57254e-05	4.36818e-05	5	15	25	5.00123	15.011	25.0306	4.99877	14.989	24.9693	0.01415	0.04245	0.07075	0.01415
0.00284	0	0	0	5	15	25	0	0	0	0	0	0	0.0142	0.0426	0.071	0	0	0	0	0	0	5	15	25	5	15	25	0.0142	0.0426	0.071	0.0142	0.0426	0.071	1.75964e-06	1.58368e-05	4.3991e-05	5	15	25	5.00123	15.0111	25.0307	4.99877	14.9889	24.9692	0.0142	0.0426	0.071	0.0142
0.00285	0	0	0	5	15	25	0	0	0	0	0	0	0.01425	0.04275	0.07125	0	0	0	0	0	0	5	15	25	5	15	25	0.01425	0.04275	0.07125	0.01425	0.04275	0.07125	1.77205e-06	1.59485e-05	4.43014e-05	5	15	25	5.00123	15.0111	25.0309	4.99877	14.9889	24.9691	0.01425	0.04275	0.07125	0.01425
0.00286	0	0	0	5	15	25	0	0	0	0	0	0	0.0143	0.0429	0.0715	0	0	0	0	0	0	5	15	25	5	15	25	0.0143	0.0429	0.0715	0.0143	0.0429	0.0715	1.78451e-06	1.60606e-05	4.46128e-05	5	15	25	5.00124	15.0112	25.031	4.99876	14.9888	24.969	0.0143	0.0429	0.0715	0.0143
0.00287	0	0	0	5	15	25	0	0	0	0	0	0	0.01435	0.04305	0.07175	0	0	0	0	0	0	5	15	25	5	15	25	0.01435	0.04305	0.07175	0.01435	0.04305	0.07175	1.79701e-06	1.61731e-05	4.49253e-05	5	15	25	5.00124	15.0112	25.0311	4.99876	14.9888	24.9689	0.01435	0.04305	0.07175	0.01435
0.00288	0	0	0	5	15	25	0	0	0	0	0	0	0.0144	0.0432	0.072	0	0	0	0	0	0	5	15	25	5	15	25	0.0144	0.0432	0.072	0.0144	0.0432	0.072	1.80956e-06	1.6286e-05	4.5239e-05	5	15	25	5.00125	15.0112	25.0312	4.99875	14.9888	24.9688	0.0144	0.0432	0.072	0.0144
0.00289	0	0	0	5	15	25	0	0	0	0	0	0	0.01445	0.04335	0.07225	0	0	0	0	0	0	5	15	25	5	15	25	0.01445	0.04335	0.07225	0.01445	0.04335	0.07225	1.82215e-06	1.63993e-05	4.55537e-05	5	15	25	5.00125	15.0113	25.0313	4.99875	14.9887	24.9687	0.01445	0.04335	0.07225	0.01445
0.0029	0	0	0	5	15	25	0	0	0	0	0	0	0.0145	0.0435	0.0725	0	0	0	0	0	0	5	15	25	5	15	25	0.0145	0.0435	0.0725	0.0145	0.0435	0.0725	1.83478e-06	1.6513e-05	4.58695e-05	5	15	25	5.00126	15.0113	25.0314	4.99874	14.9887	24.9686	0.0145	0.0435	0.0725	0.0145
0.00291	0	0	0	5	15	25	0	0	0	0	0	0	0.01455	0.04365	0.07275	0	0	0	0	0	0	5	15	25	5	15	25	0.01455	0.04365	0.07275	0.01455	0.04365	0.07275	1.84745e-06	1.66271e-05	4.61863e-05	5	15	25	5.00126	15.0113	25.0315	4.99874	14.9886	24.9685	0.01455	0.04365	0.07275	0.01455
0.00292	0	0	0	5	15	25	0	0	0	0	0	0	0.0146	0.0438	0.073	0	0	0	0	0	0	5	15	25	5	15	25	0.0146	0.0438	0.073	0.0146	0.0438	0.073	1.86017e-06	1.67416e-05	4.65043e-05	5	15	25	5.00126	15.0114	25.0316	4.99873	14.9886	24.9684	0.0146	0.0438	0.073	0.0146
0.00293	0	0	0	5	15	25	0	0	0	0	0	0	0.01465	0.04395	0.07325	0	0	0	0	0	0	5	15	25	5	15	25	0.01465	0.04395	0.07325	0.01465	0.04395	0.07325	1.87293e-06	1.68564e-05	4.68234e-05	5	15	25	5.00127	15.0114	25.0317	4.99873	14.9886	24.9682	0.01465	0.04395	0.07325	0.01465
0.00294	0	0	0	5	15	25	0	0	0	0	0	0	0.0147	0.0441	0.0735	0	0	0	0	0	0	5	15	25	5	15	25	0.0147	0.0441	0.0735	0.0147	0.0441	0.0735	1.88574e-06	1.69717e-05	4.71436e-05	5	15	25	5.00127	15.0115	25.0318	4.99873	14.9885	24.9681	0.0147	0.0441	0.0735	0.0147
0.00295	0	0	0	5	15	25	0	0	0	0	0	0	0.01475	0.04425	0.07375	0	0	0	0	0	0	5	15	25	5	15	25	0.01475	0.04425	0.07375	0.01475	0.04425	0.07375	1.89859e-06	1.70873e-05	4.74648e-05	5	15	25	5.00128	15.0115	25.0319	4.99872	14.9885	24.968	0.01475	0.04425	0.07375	0.01475
0.00296	0	0	0	5	15	25	0	0	0	0	0	0	0.0148	0.0444	0.074	0	0	0	0	0	0	5	15	25	5	15	25	0.0148	0.0444	0.074	0.0148	0.0444	0.074	1.91148e-06	1.72034e-05	4.77871e-05	5	15	25	5.00128	15.0115	25.032	4.99872	14.9885	24.9679	0.0148	0.0444	0.074	0.0148
0.00297	0	0	0	5	15	25	0	0	0	0	0	0	0.01485	0.04455	0.07425	0	0	0	0	0	0	5	15	25	5	15	25	0.01485	0.04455	0.07425	0.01485	0.04455	0.07425	1.92442e-06	1.73198e-05	4.81106e-05	5	15	25	5.00129	15.0116	25.0322	4.99871	14.9884	24.9678	0.01485	0.04455	0.07425	0.01485
0.00298	0	0	0	5	15	25	0	0	0	0	0	0	0.0149	0.0447	0.0745	0	0	0	0	0	0	5	15	25	5	15	25	0.0149	0.0447	0.0745	0.0149	0.0447	0.0745	1.9374e-06	1.74366e-05	4.84351e-05	5	15	25	5.00129	15.0116	25.0323	4.99871	14.9884	24.9677	0.0149	0.0447	0.0745	0.0149
0.00299	0	0	0	5	15	25	0	0	0	0	0	0	0.01495	0.04485	0.07475	0	0	0	0	0	0	5	15	25	5	15	25	0.01495	0.04485	0.07475	0.01495	0.04485	0.07475	1.95043e-06	1.75538e-05	4.87607e-05	5	15	25	5.0013	15.0116	25.0324	4.9987	14.9883	24.9676	0.01495	0.04485	0.07475	0.01495
0.003	0	0	0	5	15	25	0	0	0	0	0	0	0.015	0.045	0.075	0	0	0	0	0	0	5	15	25	5	15	25	0.015	0.045	0.075	0.015	0.045	0.075	1.9635e-06	1.76715e-05	4.90874e-05	5	15	25	5.0013	15.0117	25.0325	4.9987	14.9883	24.9675	0.015	0.045	0.075	0.015
0.00301	0	0	0	5	15	25	0	0	0	0	0	0	0.01505	0.04515	0.07525	0	0	0	0	0	0	5	15	25	5	15	25	0.01505	0.04515	0.07525	0.01505	0.04515	0.07525	1.97661e-06	1.77895e-05	4.94152e-05	5	15	25	5.0013	15.0117	25.0326	4.9987	14.9883	24.9674	0.01505	0.04515	0.07525	0.01505
0.00302	0	0	0	5	15	25	0	0	0	0	0	0	0.0151	0.0453	0.0755	0	0	0	0	0	0	5	15	25	5	15	25	0.0151	0.0453	0.0755	0.0151	0.0453	0.0755	1.98976e-06	1.79079e-05	4.97441e-05	5	15	25	5.00131	15.0118	25.0327	4.99869	14.9882	24.9673	0.0151	0.0453	0.0755	0.0151
0.00303	0	0	0	5	15	25	0	0	0	0	0	0	0.01515	0.04545	0.07575	0	0	0	0	0	0	5	15	25	5	15	25	0.01515	0.04545	0.07575	0.01515	0.04545	0.07575	2.00296e-06	1.80267e-05	5.00741e-05	5	15	25	5.00131	15.0118	25.0328	4.99869	14.9882	24.9672	0.01515	0.04545	0.07575	0.01515
0.00304	0	0	0	5	15	25	0	0	0	0	0	0	0.0152	0.0456	0.076	0	0	0	0	0	0	5	15	25	5	15	25	0.0152	0.0456	0.076	0.0152	0.0456	0.076	2.0162e-06	1.81458e-05	5.04051e-05	5	15	25	5.00132	15.0119	25.0329	4.99868	14.9881	24.9671	0.0152	0.0456	0.076	0.0152
0.00305	0	0	0	5	15	25	0	0	0	0	0	0	0.01525	0.04575	0.07625	0	0	0	0	0	0	5	15	25	5	15	25	0.01525	0.04575	0.07625	0.01525	0.04575	0.07625	2.02949e-06	1.82654e-05	5.07373e-05	5	15	25	5.00132	15.0119	25.033	4.99868	14.9881	24.9669	0.01525	0.04575	0.07625	0.01525
0.00306	0	0	0	5	15	25	0	0	0	0	0	0	0.0153	0.0459	0.0765	0	0	0	0	0	0	5	15	25	5	15	25	0.0153	0.0459	0.0765	0.0153	0.0459	0.0765	2.04282e-06	1.83854e-05	5.10705e-05	5	15	25	5.00133	15.0119	25.0331	4.99867	14.9881	24.9668	0.0153	0.0459	0.0765	0.0153
0.00307	0	0	0	5	15	25	0	0	0	0	0	0	0.01535	0.04605	0.07675	0	0	0	0	0	0	5	15	25	5	15	25	0.01535	0.04605	0.07675	0.01535	0.04605	0.07675	2.05619e-06	1.85058e-05	5.14049e-05	5	15	25	5.00133	15.012	25.0332	4.99867	14.988	24.9667	0.01535	0.04605	0.07675	0.01535
0.00308	0	0	0	5	15	25	0	0	0	0	0	0	0.0154	0.0462	0.077	0	0	0	0	0	0	5	15	25	5	15	25	0.0154	0.0462	0.077	0.0154	0.0462	0.077	2.06961e-06	1.86265e-05	5.17403e-05	5	15	25	5.00133	15.012	25.0333	4.99867	14.988	24.9666	0.0154	0.0462	0.077	0.0154
0.00309	0	0	0	5	15	25	0	0	0	0	0	0	0.01545	0.04635	0.07725	0	0	0	0	0	0	5	15	25	5	15	25	0.01545	0.04635	0.07725	0.01545	0.04635	0.07725	2.08307e-06	1.87477e-05	5.20768e-05	5	15	25	5.00134	15.012	25.0334	4.99866	14.9879	24.9665	0.01545	0.04635	0.07725	0.01545
0.0031	0	0	0	5	15	25	0	0	0	0	0	0	0.0155	0.0465	0.0775	0	0	0	0	0	0	5	15	25	5	15	25	0.0155	0.0465	0.0775	0.0155	0.0465	0.0775	2.09658e-06	1.88692e-05	5.24145e-05	5	15	25	5.00134	15.0121	25.0336	4.99866	14.9879	24.9664	0.0155	0.0465	0.0775	0.0155
0.00311	0	0	0	5	15	25	0	0	0	0	0	0	0.01555	0.04665	0.07775	0	0	0	0	0	0	5	15	25	5	15	25	0.01555	0.04665	0.07775	0.01555	0.04665	0.07775	2.11012e-06	1.89911e-05	5.27532e-05	5	15	25	5.00135	15.0121	25.0337	4.99865	14.9879	24.9663	0.01555	0.04665	0.07775	0.01555
0.00312	0	0	0	5	15	25	0	0	0	0	0	0	0.0156	0.0468	0.078	0	0	0	0	0	0	5	15	25	5	15	25	0.0156	0.0468	0.078	0.0156	0.0468	0.078	2.12372e-06	1.91135e-05	5.30929e-05	5	15	25	5.00135	15.0122	25.0338	4.99865	14.9878	24.9662	0.0156	0.0468	0.078	0.0156
0.00313	0	0	0	5	15	25	0	0	0	0	0	0	0.01565	0.04695	0.07825	0	0	0	0	0	0	5	15	25	5	15	25	0.01565	0.04695	0.07825	0.01565	0.04695	0.07825	2.13735e-06	1.92362e-05	5.34338e-05	5	15	25	5.00136	15.0122	25.0339	4.99864	14.9878	24.9661	0.01565	0.04695	0.07825	0.01565
0.00314	0	0	0	5	15	25	0	0	0	0	0	0	0.0157	0.0471	0.0785	0	0	0	0	0	0	5	15	25	5	15	25	0.0157	0.0471	0.0785	0.0157	0.0471	0.0785	2.15103e-06	1.93593e-05	5.37758e-05	5	15	25	5.00136	15.0122	25.034	4.99864	14.9878	24.966	0.0157	0.0471	0.0785	0.0157
0.00315	0	0	0	5	15	25	0	0	0	0	0	0	0.01575	0.04725	0.07875	0	0	0	0	0	0	5	15	25	5	15	25	0.01575	0.04725	0.07875	0.01575	0.04725	0.07875	2.16475e-06	1.94828e-05	5.41189e-05	5	15	25	5.00136	15.0123	25.0341	4.99864	14.9877	24.9659	0.01575	0.04725	0.07875	0.01575
0.00316	0	0	0	5	15	25	0	0	0	0	0	0	0.0158	0.0474	0.079	0	0	0	0	0	0	5	15	25	5	15	25	0.0158	0.0474	0.079	0.0158	0.0474	0.079	2.17852e-06	1.96067e-05	5.4463e-05	5	15	25	5.00137	15.0123	25.0342	4.99863	14.9877	24.9657	0.0158	0.0474	0.079	0.0158
0.00317	0	0	0	5	15	25	0	0	0	0	0	0	0.01585	0.04755	0.07925	0	0	0	0	0	0	5	15	25	5	15	25	0.01585	0.04755	0.07925	0.01585	0.04755	0.07925	2.19233e-06	1.9731e-05	5.48083e-05	5	15	25	5.00137	15.0124	25.0343	4.99863	14.9876	24.9656	0.01585	0.04755	0.07925	0.01585
0.00318	0	0	0	5	15	25	0	0	0	0	0	0	0.0159	0.0477	0.0795	0	0	0	0	0	0	5	15	25	5	15	25	0.0159	0.0477	0.0795	0.0159	0.0477	0.0795	2.20618e-06	1.98557e-05	5.51546e-05	5	15	25	5.00138	15.0124	25.0344	4.99862	14.9876	24.9655	0.0159	0.0477	0.0795	0.0159
0.00319	0	0	0	5	15	25	0	0	0	0	0	0	0.01595	0.04785	0.07975	0	0	0	0	0	0	5	15	25	5	15	25	0.01595	0.04785	0.07975	0.01595	0.04785	0.07975	2.22008e-06	1.99807e-05	5.55021e-05	5	15	25	5.00138	15.0124	25.0345	4.99862	14.9876	24.9654	0.01595	0.04785	0.07975	0.01595
0.0032	0	0	0	5	15	25	0	0	0	0	0	0	0.016	0.048	0.08	0	0	0	0	0	0	5	15	25	5	15	25	0.016	0.048	0.08	0.016	0.048	0.08	2.23402e-06	2.01062e-05	5.58506e-05	5	15	25	5.00139	15.0125	25.0346	4.99861	14.9875	24.9653	0.016	0.048	0.08	0.016
0.00321	0	0	0	5	15	25	0	0	0	0	0	0	0.01605	0.04815	0.08025	0	0	0	0	0	0	5	15	25	5	15	25	0.01605	0.04815	0.08025	0.01605	0.04815	0.08025	2.24801e-06	2.02321e-05	5.62002e-05	5	15	25	5.00139	15.0125	25.0347	4.99861	14.9875	24.9652	0.01605	0.04815	0.08025	0.01605
0.00322	0	0	0	5	15	25	0	0	0	0	0	0	0.0161	0.0483	0.0805	0	0	0	0	0	0	5	15	25	5	15	25	0.0161	0.0483	0.0805	0.0161	0.0483	0.0805	2.26203e-06	2.03583e-05	5.65509e-05	5	15	25	5.00139	15.0125	25.0348	4.9986	14.9874	24.9651	0.0161	0.0483	0.0805	0.0161
0.00323	0	0	0	5	15	25	0	0	0	0	0	0	0.01615	0.04845	0.08075	0	0	0	0	0	0	5	15	25	5	15	25	0.01615	0.04845	0.08075	0.01615	0.04845	0.08075	2.27611e-06	2.0485e-05	5.69027e-05	5	15	25	5.0014	15.0126	25.035	4.9986	14.9874	24.965	0.01615	0.04845	0.08075	0.01615
0.00324	0	0	0	5	15	25	0	0	0	0	0	0	0.0162	0.0486	0.081	0	0	0	0	0	0	5	15	25	5	15	25	0.0162	0.0486	0.081	0.0162	0.0486	0.081	2.29022e-06	2.0612e-05	5.72556e-05	5	15	25	5.0014	15.0126	25.0351	4.9986	14.9874	24.9649	0.0162	0.0486	0.081	0.0162
0.00325	0	0	0	5	15	25	0	0	0	0	0	0	0.01625	0.04875	0.08125	0	0	0	0	0	0	5	15	25	5	15	25	0.01625	0.04875	0.08125	0.01625	0.04875	0.08125	2.30438e-06	2.07394e-05	5.76095e-05	5	15	25	5.00141	15.0127	25.0352	4.99859	14.9873	24.9648	0.01625	0.04875	0.08125	0.01625
0.00326	0	0	0	5	15	25	0	0	0	0	0	0	0.0163	0.0489	0.0815	0	0	0	0	0	0	5	15	25	5	15	25	0.0163	0.0489	0.0815	0.0163	0.0489	0.0815	2.31858e-06	2.08672e-05	5.79646e-05	5	15	25	5.00141	15.0127	25.0353	4.99859	14.9873	24.9647	0.0163	0.0489	0.0815	0.0163
0.00327	0	0	0	5	15	25	0	0	0	0	0	0	0.01635	0.04905	0.08175	0	0	0	0	0	0	5	15	25	5	15	25	0.01635	0.04905	0.08175	0.01635	0.04905	0.08175	2.33283e-06	2.09955e-05	5.83208e-05	5	15	25	5.00142	15.0128	25.0354	4.99858	14.9872	24.9646	0.01635	0.04905	0.08175	0.01635
0.00328	0	0	0	5	15	25	0	0	0	0	0	0	0.0164	0.0492	0.082	0	0	0	0	0	0	5	15	25	5	15	25	0.0164	0.0492	0.082	0.0164	0.0492	0.082	2.34712e-06	2.11241e-05	5.8678e-05	5	15	25	5.00142	15.0128	25.0355	4.99858	14.9872	24.9644	0.0164	0.0492	0.082	0.0164
0.00329	0	0	0	5	15	25	0	0	0	0	0	0	0.01645	0.04935	0.08225	0	0	0	0	0	0	5	15	25	5	15	25	0.01645	0.04935	0.08225	0.01645	0.04935	0.08225	2.36145e-06	2.12531e-05	5.90363e-05	5	15	25	5.00143	15.0128	25.0356	4.99857	14.9872	24.9643	0.01645	0.04935	0.08225	0.01645
0.0033	0	0	0	5	15	25	0	0	0	0	0	0	0.0165	0.0495	0.0825	0	0	0	0	0	0	5	15	25	5	15	25	0.0165	0.0495	0.0825	0.0165	0.0495	0.0825	2.37583e-06	2.13825e-05	5.93958e-05	5	15	25	5.00143	15.0129	25.0357	4.99857	14.9871	24.9642	0.0165	0.0495	0.0825	0.0165
0.00331	0	0	0	5	15	25	0	0	0	0	0	0	0.01655	0.04965	0.08275	0	0	0	0	0	0	5	15	25	5	15	25	0.01655	0.04965	0.08275	0.01655	0.04965	0.08275	2.39025e-06	2.15123e-05	5.97563e-05	5	15	25	5.00143	15.0129	25.0358	4.99857	14.9871	24.9641	0.01655	0.04965	0.08275	0.01655
0.00332	0	0	0	5	15	25	0	0	0	0	0	0	0.0166	0.0498	0.083	0	0	0	0	0	0	5	15	25	5	15	25	0.0166	0.0498	0.083	0.0166	0.0498	0.083	2.40471e-06	2.16424e-05	6.01179e-05	5	15	25	5.00144	15.0129	25.0359	4.99856	14.987	24.964	0.0166	0.0498	0.083	0.0166
0.00333	0	0	0	5	15	25	0	0	0	0	0	0	0.01665	0.04995	0.08325	0	0	0	0	0	0	5	15	25	5	15	25	0.01665	0.04995	0.08325	0.01665	0.04995	0.08325	2.41922e-06	2.1773e-05	6.04806e-05	5	15	25	5.00144	15.013	25.036	4.99856	14.987	24.9639	0.01665	0.04995	0.08325	0.01665
0.00334	0	0	0	5	15	25	0	0	0	0	0	0	0.0167	0.0501	0.0835	0	0	0	0	0	0	5	15	25	5	15	25	0.0167	0.0501	0.0835	0.0167	0.0501	0.0835	2.43377e-06	2.1904e-05	6.08444e-05	5	15	25	5.00145	15.013	25.0361	4.99855	14.987	24.9638	0.0167	0.0501	0.0835	0.0167
0.00335	0	0	0	5	15	25	0	0	0	0	0	0	0.01675	0.05025	0.08375	0	0	0	0	0	0	5	15	25	5	15	25	0.01675	0.05025	0.08375	0.01675	0.05025	0.08375	2.44837e-06	2.20353e-05	6.12093e-05	5	15	25	5.00145	15.0131	25.0363	4.99855	14.9869	24.9637	0.01675	0.05025	0.08375	0.01675
0.00336	0	0	0	5	15	25	0	0	0	0	0	0	0.0168	0.0504	0.084	0	0	0	0	0	0	5	15	25	5	15	25	0.0168	0.0504	0.084	0.0168	0.0504	0.084	2.46301e-06	2.21671e-05	6.15753e-05	5	15	25	5.00146	15.0131	25.0364	4.99854	14.9869	24.9636	0.0168	0.0504	0.084	0.0168
0.00337	0	0	0	5	15	25	0	0	0	0	0	0	0.01685	0.05055	0.08425	0	0	0	0	0	0	5	15	25	5	15	25	0.01685	0.05055	0.08425	0.01685	0.05055	0.08425	2.47769e-06	2.22992e-05	6.19423e-05	5	15	25	5.00146	15.0131	25.0365	4.99854	14.9869	24.9635	0.01685	0.05055	0.08425	0.01685
0.00338	0	0	0	5	15	25	0	0	0	0	0	0	0.0169	0.0507	0.0845	0	0	0	0	0	0	5	15	25	5	15	25	0.0169	0.0507	0.0845	0.0169	0.0507	0.0845	2.49242e-06	2.24318e-05	6.23105e-05	5	15	25	5.00146	15.0132	25.0366	4.99854	14.9868	24.9634	0.0169	0.0507	0.0845	0.0169
0.00339	0	0	0	5	15	25	0	0	0	0	0	0	0.01695	0.05085	0.08475	0	0	0	0	0	0	5	15	25	5	15	25	0.01695	0.05085	0.08475	0.01695	0.05085	0.08475	2.50719e-06	2.25647e-05	6.26797e-05	5	15	25	5.00147	15.0132	25.0367	4.99853	14.9868	24.9633	0.01695	0.05085	0.08475	0.01695
0.0034	0	0	0	5	15	25	0	0	0	0	0	0	0.017	0.051	0.085	0	0	0	0	0	0	5	15	25	5	15	25	0.017	0.051	0.085	0.017	0.051	0.085	2.522e-06	2.2698e-05	6.30501e-05	5	15	25	5.00147	15.0132	25.0368	4.99853	14.9867	24.9631	0.017	0.051	0.085	0.017
0.00341	0	0	0	5	15	25	0	0	0	0	0	0	0.01705	0.05115	0.08525	0	0	0	0	0	0	5	15	25	5	15	25	0.01705	0.05115	0.08525	0.01705	0.05115	0.08525	2.53686e-06	2.28317e-05	6.34215e-05	5	15	25	5.00148	15.0133	25.0369	4.99852	14.9867	24.963	0.01705	0.05115	0.08525	0.01705
0.00342	0	0	0	5	15	25	0	0	0	0	0	0	0.0171	0.0513	0.0855	0	0	0	0	0	0	5	15	25	5	15	25	0.0171	0.0513	0.0855	0.0171	0.0513	0.0855	2.55176e-06	2.29658e-05	6.3794e-05	5	15	25	5.00148	15.0133	25.037	4.99852	14.9867	24.9629	0.0171	0.0513	0.0855	0.0171
0.00343	0	0	0	5	15	25	0	0	0	0	0	0	0.01715	0.05145	0.08575	0	0	0	0	0	0	5	15	25	5	15	25	0.01715	0.05145	0.08575	0.01715	0.05145	0.08575	2.5667e-06	2.31003e-05	6.41676e-05	5	15	25	5.00149	15.0134	25.0371	4.99851	14.9866	24.9628	0.01715	0.05145	0.08575	0.01715
0.00344	0	0	0	5	15	25	0	0	0	0	0	0	0.0172	0.0516	0.086	0	0	0	0	0	0	5	15	25	5	15	25	0.0172	0.0516	0.086	0.0172	0.0516	0.086	2.58169e-06	2.32352e-05	6.45423e-05	5	15	25	5.00149	15.0134	25.0372	4.99851	14.9866	24.9627	0.0172	0.0516	0.086	0.0172
0.00345	0	0	0	5	15	25	0	0	0	0	0	0	0.01725	0.05175	0.08625	0	0	0	0	0	0	5	15	25	5	15	25	0.01725	0.05175	0.08625	0.01725	0.05175	0.08625	2.59672e-06	2.33705e-05	6.49181e-05	5	15	25	5.00149	15.0135	25.0373	4.99851	14.9865	24.9626	0.01725	0.05175	0.08625	0.01725
0.00346	0	0	0	5	15	25	0	0	0	0	0	0	0.0173	0.0519	0.0865	0	0	0	0	0	0	5	15	25	5	15	25	0.0173	0.0519	0.0865	0.0173	0.0519	0.0865	2.6118e-06	2.35062e-05	6.5295e-05	5	15	25	5.0015	15.0135	25.0374	4.9985	14.9865	24.9625	0.0173	0.0519	0.0865	0.0173
0.00347	0	0	0	5	15	25	0	0	0	0	0	0	0.01735	0.05205	0.08675	0	0	0	0	0	0	5	15	25	5	15	25	0.01735	0.05205	0.08675	0.01735	0.05205	0.08675	2.62692e-06	2.36423e-05	6.5673e-05	5	15	25	5.0015	15.0135	25.0376	4.9985	14.9865	24.9624	0.01735	0.05205	0.08675	0.01735
0.00348	0	0	0	5	15	25	0	0	0	0	0	0	0.0174	0.0522	0.087	0	0	0	0	0	0	5	15	25	5	15	25	0.0174	0.0522	0.087	0.0174	0.0522	0.087	2.64208e-06	2.37787e-05	6.6052e-05	5	15	25	5.00151	15.0136	25.0377	4.99849	14.9864	24.9623	0.0174	0.0522	0.087	0.0174
0.00349	0	0	0	5	15	25	0	0	0	0	0	0	0.01745	0.05235	0.08725	0	0	0	0	0	0	5	15	25	5	15	25	0.01745	0.05235	0.08725	0.01745	0.05235	0.08725	2.65729e-06	2.39156e-05	6.64322e-05	5	15	25	5.00151	15.0136	25.0378	4.99849	14.9864	24.9622	0.01745	0.05235	0.08725	0.01745
0.0035	0	0	0	5	15	25	0	0	0	0	0	0	0.0175	0.0525	0.0875	0	0	0	0	0	0	5	15	25	5	15	25	0.0175	0.0525	0.0875	0.0175	0.0525	0.0875	2.67254e-06	2.40528e-05	6.68134e-05	5	15	25	5.00152	15.0136	25.0379	4.99848	14.9863	24.9621	0.0175	0.0525	0.0875	0.0175
0.00351	0	0	0	5	15	25	0	0	0	0	0	0	0.01755	0.05265	0.08775	0	0	0	0	0	0	5	15	25	5	15	25	0.01755	0.05265	0.08775	0.01755	0.05265	0.08775	2.68783e-06	2.41905e-05	6.71958e-05	5	15	25	5.00152	15.0137	25.038	4.99848	14.9863	24.962	0.01755	0.05265	0.08775	0.01755
0.00352	0	0	0	5	15	25	0	0	0	0	0	0	0.0176	0.0528	0.088	0	0	0	0	0	0	5	15	25	5	15	25	0.0176	0.0528	0.088	0.0176	0.0528	0.088	2.70317e-06	2.43285e-05	6.75792e-05	5	15	25	5.00152	15.0137	25.0381	4.99847	14.9863	24.9618	0.0176	0.0528	0.088	0.0176
0.00353	0	0	0	5	15	25	0	0	0	0	0	0	0.01765	0.05295	0.08825	0	0	0	0	0	0	5	15	25	5	15	25	0.01765	0.05295	0.08825	0.01765	0.05295	0.08825	2.71855e-06	2.44669e-05	6.79637e-05	5	15	25	5.00153	15.0138	25.0382	4.99847	14.9862	24.9617	0.01765	0.05295	0.08825	0.01765
0.00354	0	0	0	5	15	25	0	0	0	0	0	0	0.0177	0.0531	0.0885	0	0	0	0	0	0	5	15	25	5	15	25	0.0177	0.0531	0.0885	0.0177	0.0531	0.0885	2.73397e-06	2.46057e-05	6.83493e-05	5	15	25	5.00153	15.0138	25.0383	4.99847	14.9862	24.9616	0.0177	0.0531	0.0885	0.0177
0.00355	0	0	0	5	15	25	0	0	0	0	0	0	0.01775	0.05325	0.08875	0	0	0	0	0	0	5	15	25	5	15	25	0.01775	0.05325	0.08875	0.01775	0.05325	0.08875	2.74944e-06	2.4745e-05	6.8736e-05	5	15	25	5.00154	15.0138	25.0384	4.99846	14.9862	24.9615	0.01775	0.05325	0.08875	0.01775
0.00356	0	0	0	5	15	25	0	0	0	0	0	0	0.0178	0.0534	0.089	0	0	0	0	0	0	5	15	25	5	15	25	0.0178	0.0534	0.089	0.0178	0.0534	0.089	2.76495e-06	2.48846e-05	6.91238e-05	5	15	25	5.00154	15.0139	25.0385	4.99846	14.9861	24.9614	0.0178	0.0534	0.089	0.0178
0.00357	0	0	0	5	15	25	0	0	0	0	0	0	0.01785	0.05355	0.08925	0	0	0	0	0	0	5	15	25	5	15	25	0.01785	0.05355	0.08925	0.01785	0.05355	0.08925	2.78051e-06	2.50246e-05	6.95127e-05	5	15	25	5.00155	15.0139	25.0386	4.99845	14.9861	24.9613	0.01785	0.05355	0.08925	0.01785
0.00358	0	0	0	5	15	25	0	0	0	0	0	0	0.0179	0.0537	0.0895	0	0	0	0	0	0	5	15	25	5	15	25	0.0179	0.0537	0.0895	0.0179	0.0537	0.0895	2.7961e-06	2.51649e-05	6.99027e-05	5	15	25	5.00155	15.0139	25.0388	4.99845	14.986	24.9612	0.0179	0.0537	0.0895	0.0179
0.00359	0	0	0	5	15	25	0	0	0	0	0	0	0.01795	0.05385	0.08975	0	0	0	0	0	0	5	15	25	5	15	25	0.01795	0.05385	0.08975	0.01795	0.05385	0.08975	2.81175e-06	2.53057e-05	7.02937e-05	5	15	25	5.00156	15.014	25.0389	4.99844	14.986	24.9611	0.01795	0.05385	0.08975	0.01795
0.0036	0	0	0	5	15	25	0	0	0	0	0	0	0.018	0.054	0.09	0	0	0	0	0	0	5	15	25	5	15	25	0.018	0.054	0.09	0.018	0.054	0.09	2.82743e-06	2.54469e-05	7.06859e-05	5	15	25	5.00156	15.014	25.039	4.99844	14.986	24.961	0.018	0.054	0.09	0.018
0.00361	0	0	0	5	15	25	0	0	0	0	0	0	0.01805	0.05415	0.09025	0	0	0	0	0	0	5	15	25	5	15	25	0.01805	0.05415	0.09025	0.01805	0.05415	0.09025	2.84316e-06	2.55885e-05	7.10791e-05	5	15	25	5.00156	15.0141	25.0391	4.99844	14.9859	24.9609	0.01805	0.05415	0.09025	0.01805
0.00362	0	0	0	5	15	25	0	0	0	0	0	0	0.0181	0.0543	0.0905	0	0	0	0	0	0	5	15	25	5	15	25	0.0181	0.0543	0.0905	0.0181	0.0543	0.0905	2.85894e-06	2.57304e-05	7.14735e-05	5	15	25	5.00157	15.0141	25.0392	4.99843	14.9859	24.9608	0.0181	0.0543	0.0905	0.0181
0.00363	0	0	0	5	15	25	0	0	0	0	0	0	0.01815	0.05445	0.09075	0	0	0	0	0	0	5	15	25	5	15	25	0.01815	0.05445	0.09075	0.01815	0.05445	0.09075	2.87475e-06	2.58728e-05	7.18689e-05	5	15	25	5.00157	15.0142	25.0393	4.99843	14.9858	24.9607	0.01815	0.05445	0.09075	0.01815
0.00364	0	0	0	5	15	25	0	0	0	0	0	0	0.0182	0.0546	0.091	0	0	0	0	0	0	5	15	25	5	15	25	0.0182	0.0546	0.091	0.0182	0.0546	0.091	2.89061e-06	2.60155e-05	7.22654e-05	5	15	25	5.00158	15.0142	25.0394	4.99842	14.9858	24.9605	0.0182	0.0546	0.091	0.0182
0.00365	0	0	0	5	15	25	0	0	0	0	0	0	0.01825	0.05475	0.09125	0	0	0	0	0	0	5	15	25	5	15	25	0.01825	0.05475	0.09125	0.01825	0.05475	0.09125	2.90652e-06	2.61587e-05	7.2663e-05	5	15	25	5.00158	15.0142	25.0395	4.99842	14.9858	24.9604	0.01825	0.05475	0.09125	0.01825
0.00366	0	0	0	5	15	25	0	0	0	0	0	0	0.0183	0.0549	0.0915	0	0	0	0	0	0	5	15	25	5	15	25	0.0183	0.0549	0.0915	0.0183	0.0549	0.0915	2.92247e-06	2.63022e-05	7.30617e-05	5	15	25	5.00159	15.0143	25.0396	4.99841	14.9857	24.9603	0.0183	0.0549	0.0915	0.0183
0.00367	0	0	0	5	15	25	0	0	0	0	0	0	0.01835	0.05505	0.09175	0	0	0	0	0	0	5	15	25	5	15	25	0.01835	0.05505	0.09175	0.01835	0.05505	0.09175	2.93846e-06	2.64461e-05	7.34615e-05	5	15	25	5.00159	15.0143	25.0397	4.99841	14.9857	24.9602	0.01835	0.05505	0.09175	0.01835
0.00368	0	0	0	5	15	25	0	0	0	0	0	0	0.0184	0.0552	0.092	0	0	0	0	0	0	5	15	25	5	15	25	0.0184	0.0552	0.092	0.0184	0.0552	0.092	2.95449e-06	2.65904e-05	7.38624e-05	5	15	25	5.00159	15.0143	25.0398	4.99841	14.9856	24.9601	0.0184	0.0552	0.092	0.0184
0.00369	0	0	0	5	15	25	0	0	0	0	0	0	0.01845	0.05535	0.09225	0	0	0	0	0	0	5	15	25	5	15	25	0.01845	0.05535	0.09225	0.01845	0.05535	0.09225	2.97057e-06	2.67352e-05	7.42644e-05	5	15	25	5.0016	15.0144	25.0399	4.9984	14.9856	24.96	0.01845	0.05535	0.09225	0.01845
0.0037	0	0	0	5	15	25	0	0	0	0	0	0	0.0185	0.0555	0.0925	0	0	0	0	0	0	5	15	25	5	15	25	0.0185	0.0555	0.0925	0.0185	0.0555	0.0925	2.98669e-06	2.68803e-05	7.46674e-05	5	15	25	5.0016	15.0144	25.04	4.9984	14.9856	24.9599	0.0185	0.0555	0.0925	0.0185
0.00371	0	0	0	5	15	25	0	0	0	0	0	0	0.01855	0.05565	0.09275	0	0	0	0	0	0	5	15	25	5	15	25	0.01855	0.05565	0.09275	0.01855	0.05565	0.09275	3.00286e-06	2.70258e-05	7.50716e-05	5	15	25	5.00161	15.0145	25.0402	4.99839	14.9855	24.9598	0.01855	0.05565	0.09275	0.01855
0.00372	0	0	0	5	15	25	0	0	0	0	0	0	0.0186	0.0558	0.093	0	0	0	0	0	0	5	15	25	5	15	25	0.0186	0.0558	0.093	0.0186	0.0558	0.093	3.01907e-06	2.71716e-05	7.54768e-05	5	15	25	5.00161	15.0145	25.0403	4.99839	14.9855	24.9597	0.0186	0.0558	0.093	0.0186
0.00373	0	0	0	5	15	25	0	0	0	0	0	0	0.01865	0.05595	0.09325	0	0	0	0	0	0	5	15	25	5	15	25	0.01865	0.05595	0.09325	0.01865	0.05595	0.09325	3.03532e-06	2.73179e-05	7.58832e-05	5	15	25	5.00162	15.0145	25.0404	4.99838	14.9855	24.9596	0.01865	0.05595	0.09325	0.01865
0.00374	0	0	0	5	15	25	0	0	0	0	0	0	0.0187	0.0561	0.0935	0	0	0	0	0	0	5	15	25	5	15	25	0.0187	0.0561	0.0935	0.0187	0.0561	0.0935	3.05162e-06	2.74646e-05	7.62906e-05	5	15	25	5.00162	15.0146	25.0405	4.99838	14.9854	24.9595	0.0187	0.0561	0.0935	0.0187
0.00375	0	0	0	5	15	25	0	0	0	0	0	0	0.01875	0.05625	0.09375	0	0	0	0	0	0	5	15	25	5	15	25	0.01875	0.05625	0.09375	0.01875	0.05625	0.09375	3.06796e-06	2.76117e-05	7.66991e-05	5	15	25	5.00162	15.0146	25.0406	4.99838	14.9854	24.9594	0.01875	0.05625	0.09375	0.01875
0.00376	0	0	0	5	15	25	0	0	0	0	0	0	0.0188	0.0564	0.094	0	0	0	0	0	0	5	15	25	5	15	25	0.0188	0.0564	0.094	0.0188	0.0564	0.094	3.08435e-06	2.77591e-05	7.71087e-05	5	15	25	5.00163	15.0146	25.0407	4.99837	14.9853	24.9592	0.0188	0.0564	0.094	0.0188
0.00377	0	0	0	5	15	25	0	0	0	0	0	0	0.01885	0.05655	0.09425	0	0	0	0	0	0	5	15	25	5	15	25	0.01885	0.05655	0.09425	0.01885	0.05655	0.09425	3.10077e-06	2.7907e-05	7.75194e-05	5	15	25	5.00163	15.0147	25.0408	4.99837	14.9853	24.9591	0.01885	0.05655	0.09425	0.01885
0.00378	0	0	0	5	15	25	0	0	0	0	0	0	0.0189	0.0567	0.0945	0	0	0	0	0	0	5	15	25	5	15	25	0.0189	0.0567	0.0945	0.0189	0.0567	0.0945	3.11725e-06	2.80552e-05	7.79312e-05	5	15	25	5.00164	15.0147	25.0409	4.99836	14.9853	24.959	0.0189	0.0567	0.0945	0.0189
0.00379	0	0	0	5	15	25	0	0	0	0	0	0	0.01895	0.05685	0.09475	0	0	0	0	0	0	5	15	25	5	15	25	0.01895	0.05685	0.09475	0.01895	0.05685	0.09475	3.13376e-06	2.82039e-05	7.83441e-05	5	15	25	5.00164	15.0148	25.041	4.99836	14.9852	24.9589	0.01895	0.05685	0.09475	0.01895
0.0038	0	0	0	5	15	25	0	0	0	0	0	0	0.019	0.057	0.095	0	0	0	0	0	0	5	15	25	5	15	25	0.019	0.057	0.095	0.019	0.057	0.095	3.15032e-06	2.83529e-05	7.87581e-05	5	15	25	5.00165	15.0148	25.0411	4.99835	14.9852	24.9588	0.019	0.057	0.095	0.019
0.00381	0	0	0	5	15	25	0	0	0	0	0	0	0.01905	0.05715	0.09525	0	0	0	0	0	0	5	15	25	5	15	25	0.01905	0.05715	0.09525	0.01905	0.05715	0.09525	3.16692e-06	2.85023e-05	7.91731e-05	5	15	25	5.00165	15.0148	25.0412	4.99835	14.9851	24.9587	0.01905	0.05715	0.09525	0.01905
0.00382	0	0	0	5	15	25	0	0	0	0	0	0	0.0191	0.0573	0.0955	0	0	0	0	0	0	5	15	25	5	15	25	0.0191	0.0573	0.0955	0.0191	0.0573	0.0955	3.18357e-06	2.86521e-05	7.95893e-05	5	15	25	5.00165	15.0149	25.0413	4.99834	14.9851	24.9586	0.0191	0.0573	0.0955	0.0191
0.00383	0	0	0	5	15	25	0	0	0	0	0	0	0.01915	0.05745	0.09575	0	0	0	0	0	0	5	15	25	5	15	25	0.01915	0.05745	0.09575	0.01915	0.05745	0.09575	3.20026e-06	2.88023e-05	8.00065e-05	5	15	25	5.00166	15.0149	25.0415	4.99834	14.9851	24.9585	0.01915	0.05745	0.09575	0.01915
0.00384	0	0	0	5	15	25	0	0	0	0	0	0	0.0192	0.0576	0.096	0	0	0	0	0	0	5	15	25	5	15	25	0.0192	0.0576	0.096	0.0192	0.0576	0.096	3.21699e-06	2.89529e-05	8.04248e-05	5	15	25	5.00166	15.015	25.0416	4.99834	14.985	24.9584	0.0192	0.0576	0.096	0.0192
0.00385	0	0	0	5	15	25	0	0	0	0	0	0	0.01925	0.05775	0.09625	0	0	0	0	0	0	5	15	25	5	15	25	0.01925	0.05775	0.09625	0.01925	0.05775	0.09625	3.23377e-06	2.91039e-05	8.08443e-05	5	15	25	5.00167	15.015	25.0417	4.99833	14.985	24.9583	0.01925	0.05775	0.09625	0.01925
0.00386	0	0	0	5	15	25	0	0	0	0	0	0	0.0193	0.0579	0.0965	0	0	0	0	0	0	5	15	25	5	15	25	0.0193	0.0579	0.0965	0.0193	0.0579	0.0965	3.25059e-06	2.92553e-05	8.12648e-05	5	15	25	5.00167	15.015	25.0418	4.99833	14.9849	24.9582	0.0193	0.0579	0.0965	0.0193
0.00387	0	0	0	5	15	25	0	0	0	0	0	0	0.01935	0.05805	0.09675	0	0	0	0	0	0	5	15	25	5	15	25	0.01935	0.05805	0.09675	0.01935	0.05805	0.09675	3.26745e-06	2.94071e-05	8.16864e-05	5	15	25	5.00168	15.0151	25.0419	4.99832	14.9849	24.9581	0.01935	0.05805	0.09675	0.01935
0.00388	0	0	0	5	15	25	0	0	0	0	0	0	0.0194	0.0582	0.097	0	0	0	0	0	0	5	15	25	5	15	25	0.0194	0.0582	0.097	0.0194	0.0582	0.097	3.28436e-06	2.95593e-05	8.21091e-05	5	15	25	5.00168	15.0151	25.042	4.99832	14.9849	24.9579	0.0194	0.0582	0.097	0.0194
0.00389	0	0	0	5	15	25	0	0	0	0	0	0	0.01945	0.05835	0.09725	0	0	0	0	0	0	5	15	25	5	15	25	0.01945	0.05835	0.09725	0.01945	0.05835	0.09725	3.30131e-06	2.97118e-05	8.25329e-05	5	15	25	5.00169	15.0152	25.0421	4.99831	14.9848	24.9578	0.01945	0.05835	0.09725	0.01945
0.0039	0	0	0	5	15	25	0	0	0	0	0	0	0.0195	0.0585	0.0975	0	0	0	0	0	0	5	15	25	5	15	25	0.0195	0.0585	0.0975	0.0195	0.0585	0.0975	3.31831e-06	2.98648e-05	8.29578e-05	5	15	25	5.00169	15.0152	25.0422	4.99831	14.9848	24.9577	0.0195	0.0585	0.0975	0.0195
0.00391	0	0	0	5	15	25	0	0	0	0	0	0	0.01955	0.05865	0.09775	0	0	0	0	0	0	5	15	25	5	15	25	0.01955	0.05865	0.09775	0.01955	0.05865	0.09775	3.33535e-06	3.00181e-05	8.33837e-05	5	15	25	5.00169	15.0152	25.0423	4.99831	14.9848	24.9576	0.01955	0.05865	0.09775	0.01955
0.00392	0	0	0	5	15	25	0	0	0	0	0	0	0.0196	0.0588	0.098	0	0	0	0	0	0	5	15	25	5	15	25	0.0196	0.0588	0.098	0.0196	0.0588	0.098	3.35243e-06	3.01719e-05	8.38108e-05	5	15	25	5.0017	15.0153	25.0424	4.9983	14.9847	24.9575	0.0196	0.0588	0.098	0.0196
0.00393	0	0	0	5	15	25	0	0	0	0	0	0	0.01965	0.05895	0.09825	0	0	0	0	0	0	5	15	25	5	15	25	0.01965	0.05895	0.09825	0.01965	0.05895	0.09825	3.36955e-06	3.0326e-05	8.42389e-05	5	15	25	5.0017	15.0153	25.0425	4.9983	14.9847	24.9574	0.01965	0.05895	0.09825	0.01965
0.00394	0	0	0	5	15	25	0	0	0	0	0	0	0.0197	0.0591	0.0985	0	0	0	0	0	0	5	15	25	5	15	25	0.0197	0.0591	0.0985	0.0197	0.0591	0.0985	3.38672e-06	3.04805e-05	8.46682e-05	5	15	25	5.00171	15.0154	25.0426	4.99829	14.9846	24.9573	0.0197	0.0591	0.0985	0.0197
0.00395	0	0	0	5	15	25	0	0	0	0	0	0	0.01975	0.05925	0.09875	0	0	0	0	0	0	5	15	25	5	15	25	0.01975	0.05925	0.09875	0.01975	0.05925	0.09875	3.40394e-06	3.06354e-05	8.50985e-05	5	15	25	5.00171	15.0154	25.0428	4.99829	14.9846	24.9572	0.01975	0.05925	0.09875	0.01975
0.00396	0	0	0	5	15	25	0	0	0	0	0	0	0.0198	0.0594	0.099	0	0	0	0	0	0	5	15	25	5	15	25	0.0198	0.0594	0.099	0.0198	0.0594	0.099	3.42119e-06	3.07908e-05	8.55299e-05	5	15	25	5.00172	15.0154	25.0429	4.99828	14.9846	24.9571	0.0198	0.0594	0.099	0.0198
0.00397	0	0	0	5	15	25	0	0	0	0	0	0	0.01985	0.05955	0.09925	0	0	0	0	0	0	5	15	25	5	15	25	0.01985	0.05955	0.09925	0.01985	0.05955	0.09925	3.4385e-06	3.09465e-05	8.59625e-05	5	15	25	5.00172	15.0155	25.043	4.99828	14.9845	24.957	0.01985	0.05955	0.09925	0.01985
0.00398	0	0	0	5	15	25	0	0	0	0	0	0	0.0199	0.0597	0.0995	0	0	0	0	0	0	5	15	25	5	15	25	0.0199	0.0597	0.0995	0.0199	0.0597	0.0995	3.45584e-06	3.11026e-05	8.63961e-05	5	15	25	5.00172	15.0155	25.0431	4.99828	14.9845	24.9568	0.0199	0.0597	0.0995	0.0199
0.00399	0	0	0	5	15	25	0	0	0	0	0	0	0.01995	0.05985	0.09975	0	0	0	0	0	0	5	15	25	5	15	25	0.01995	0.05985	0.09975	0.01995	0.05985	0.09975	3.47323e-06	3.12591e-05	8.68308e-05	5	15	25	5.00173	15.0155	25.0432	4.99827	14.9844	24.9567	0.01995	0.05985	0.09975	0.01995
0.004	0	0	0	5	15	25	0	0	0	0	0	0	0.02	0.06	0.1	0	0	0	0	0	0	5	15	25	5	15	25	0.02	0.06	0.1	0.02	0.06	0.1	3.49066e-06	3.14159e-05	8.72666e-05	5	15	25	5.00173	15.0156	25.0433	4.99827	14.9844	24.9566	0.02	0.06	0.1	0.02
0.00401	0	0	0	5	15	25	0	0	0	0	0	0	0.02005	0.06015	0.10025	0	0	0	0	0	0	5	15	25	5	15	25	0.02005	0.06015	0.10025	0.02005	0.06015	0.10025	3.50813e-06	3.15732e-05	8.77034e-05	5	15	25	5.00174	15.0156	25.0434	4.99826	14.9844	24.9565	0.02005	0.06015	0.10025	0.02005
0.00402	0	0	0	5	15	25	0	0	0	0	0	0	0.0201	0.0603	0.1005	0	0	0	0	0	0	5	15	25	5	15	25	0.0201	0.0603	0.1005	0.0201	0.0603	0.1005	3.52565e-06	3.17309e-05	8.81414e-05	5	15	25	5.00174	15.0157	25.0435	4.99826	14.9843	24.9564	0.0201	0.0603	0.1005	0.0201
0.00403	0	0	0	5	15	25	0	0	0	0	0	0	0.02015	0.06045	0.10075	0	0	0	0	0	0	5	15	25	5	15	25	0.02015	0.06045	0.10075	0.02015	0.06045	0.10075	3.54321e-06	3.18889e-05	8.85805e-05	5	15	25	5.00175	15.0157	25.0436	4.99825	14.9843	24.9563	0.02015	0.06045	0.10075	0.02015
0.00404	0	0	0	5	15	25	0	0	0	0	0	0	0.0202	0.0606	0.101	0	0	0	0	0	0	5	15	25	5	15	25	0.0202	0.0606	0.101	0.0202	0.0606	0.101	3.56082e-06	3.20474e-05	8.90206e-05	5	15	25	5.00175	15.0157	25.0437	4.99825	14.9842	24.9562	0.0202	0.0606	0.101	0.0202
0.00405	0	0	0	5	15	25	0	0	0	0	0	0	0.02025	0.06075	0.10125	0	0	0	0	0	0	5	15	25	5	15	25	0.02025	0.06075	0.10125	0.02025	0.06075	0.10125	3.57847e-06	3.22062e-05	8.94619e-05	5	15	25	5.00175	15.0158	25.0438	4.99825	14.9842	24.9561	0.02025	0.06075	0.10125	0.02025
0.00406	0	0	0	5	15	25	0	0	0	0	0	0	0.0203	0.0609	0.1015	0	0	0	0	0	0	5	15	25	5	15	25	0.0203	0.0609	0.1015	0.0203	0.0609	0.1015	3.59616e-06	3.23655e-05	8.99042e-05	5	15	25	5.00176	15.0158	25.0439	4.99824	14.9842	24.956	0.0203	0.0609	0.1015	0.0203
0.00407	0	0	0	5	15	25	0	0	0	0	0	0	0.02035	0.06105	0.10175	0	0	0	0	0	0	5	15	25	5	15	25	0.02035	0.06105	0.10175	0.02035	0.06105	0.10175	3.6139e-06	3.25251e-05	9.03476e-05	5	15	25	5.00176	15.0159	25.044	4.99824	14.9841	24.9559	0.02035	0.06105	0.10175	0.02035
0.00408	0	0	0	5	15	25	0	0	0	0	0	0	0.0204	0.0612	0.102	0	0	0	0	0	0	5	15	25	5	15	25	0.0204	0.0612	0.102	0.0204	0.0612	0.102	3.63168e-06	3.26851e-05	9.07921e-05	5	15	25	5.00177	15.0159	25.0441	4.99823	14.9841	24.9558	0.0204	0.0612	0.102	0.0204
0.00409	0	0	0	5	15	25	0	0	0	0	0	0	0.02045	0.06135	0.10225	0	0	0	0	0	0	5	15	25	5	15	25	0.02045	0.06135	0.10225	0.02045	0.06135	0.10225	3.64951e-06	3.28456e-05	9.12377e-05	5	15	25	5.00177	15.0159	25.0443	4.99823	14.984	24.9557	0.02045	0.06135	0.10225	0.02045
0.0041	0	0	0	5	15	25	0	0	0	0	0	0	0.0205	0.0615	0.1025	0	0	0	0	0	0	5	15	25	5	15	25	0.0205	0.0615	0.1025	0.0205	0.0615	0.1025	3.66737e-06	3.30064e-05	9.16844e-05	5	15	25	5.00178	15.016	25.0444	4.99822	14.984	24.9555	0.0205	0.0615	0.1025	0.0205
0.00411	0	0	0	5	15	25	0	0	0	0	0	0	0.02055	0.06165	0.10275	0	0	0	0	0	0	5	15	25	5	15	25	0.02055	0.06165	0.10275	0.02055	0.06165	0.10275	3.68528e-06	3.31676e-05	9.21322e-05	5	15	25	5.00178	15.016	25.0445	4.99822	14.984	24.9554	0.02055	0.06165	0.10275	0.02055
0.00412	0	0	0	5	15	25	0	0	0	0	0	0	0.0206	0.0618	0.103	0	0	0	0	0	0	5	15	25	5	15	25	0.0206	0.0618	0.103	0.0206	0.0618	0.103	3.70324e-06	3.33292e-05	9.25811e-05	5	15	25	5.00178	15.0161	25.0446	4.99821	14.9839	24.9553	0.0206	0.0618	0.103	0.0206
0.00413	0	0	0	5	15	25	0	0	0	0	0	0	0.02065	0.06195	0.10325	0	0	0	0	0	0	5	15	25	5	15	25	0.02065	0.06195	0.10325	0.02065	0.06195	0.10325	3.72124e-06	3.34912e-05	9.30311e-05	5	15	25	5.00179	15.0161	25.0447	4.99821	14.9839	24.9552	0.02065	0.06195	0.10325	0.02065
0.00414	0	0	0	5	15	25	0	0	0	0	0	0	0.0207	0.0621	0.1035	0	0	0	0	0	0	5	15	25	5	15	25	0.0207	0.0621	0.1035	0.0207	0.0621	0.1035	3.73928e-06	3.36535e-05	9.34821e-05	5	15	25	5.00179	15.0161	25.0448	4.99821	14.9839	24.9551	0.0207	0.0621	0.1035	0.0207
0.00415	0	0	0	5	15	25	0	0	0	0	0	0	0.02075	0.06225	0.10375	0	0	0	0	0	0	5	15	25	5	15	25	0.02075	0.06225	0.10375	0.02075	0.06225	0.10375	3.75737e-06	3.38163e-05	9.39343e-05	5	15	25	5.0018	15.0162	25.0449	4.9982	14.9838	24.955	0.02075	0.06225	0.10375	0.02075
0.00416	0	0	0	5	15	25	0	0	0	0	0	0	0.0208	0.0624	0.104	0	0	0	0	0	0	5	15	25	5	15	25	0.0208	0.0624	0.104	0.0208	0.0624	0.104	3.7755e-06	3.39795e-05	9.43875e-05	5	15	25	5.0018	15.0162	25.045	4.9982	14.9838	24.9549	0.0208	0.0624	0.104	0.0208
0.00417	0	0	0	5	15	25	0	0	0	0	0	0	0.02085	0.06255	0.10425	0	0	0	0	0	0	5	15	25	5	15	25	0.02085	0.06255	0.10425	0.02085	0.06255	0.10425	3.79367e-06	3.4143e-05	9.48418e-05	5	15	25	5.00181	15.0162	25.0451	4.99819	14.9837	24.9548	0.02085	0.06255	0.10425	0.02085
0.00418	0	0	0	5	15	25	0	0	0	0	0	0	0.0209	0.0627	0.1045	0	0	0	0	0	0	5	15	25	5	15	25	0.0209	0.0627	0.1045	0.0209	0.0627	0.1045	3.81189e-06	3.4307e-05	9.52973e-05	5	15	25	5.00181	15.0163	25.0452	4.99819	14.9837	24.9547	0.0209	0.0627	0.1045	0.0209
0.00419	0	0	0	5	15	25	0	0	0	0	0	0	0.02095	0.06285	0.10475	0	0	0	0	0	0	5	15	25	5	15	25	0.02095	0.06285	0.10475	0.02095	0.06285	0.10475	3.83015e-06	3.44713e-05	9.57538e-05	5	15	25	5.00181	15.0163	25.0453	4.99818	14.9837	24.9546	0.02095	0.06285	0.10475	0.02095
0.0042	0	0	0	5	15	25	0	0	0	0	0	0	0.021	0.063	0.105	0	0	0	0	0	0	5	15	25	5	15	25	0.021	0.063	0.105	0.021	0.063	0.105	3.84845e-06	3.46361e-05	9.62114e-05	5	15	25	5.00182	15.0164	25.0454	4.99818	14.9836	24.9545	0.021	0.063	0.105	0.021
0.00421	0	0	0	5	15	25	0	0	0	0	0	0	0.02105	0.06315	0.10525	0	0	0	0	0	0	5	15	25	5	15	25	0.02105	0.06315	0.10525	0.02105	0.06315	0.10525	3.8668e-06	3.48012e-05	9.66701e-05	5	15	25	5.00182	15.0164	25.0456	4.99818	14.9836	24.9544	0.02105	0.06315	0.10525	0.02105
0.00422	0	0	0	5	15	25	0	0	0	0	0	0	0.0211	0.0633	0.1055	0	0	0	0	0	0	5	15	25	5	15	25	0.0211	0.0633	0.1055	0.0211	0.0633	0.1055	3.88519e-06	3.49667e-05	9.71299e-05	5	15	25	5.00183	15.0165	25.0457	4.99817	14.9835	24.9542	0.0211	0.0633	0.1055	0.0211
0.00423	0	0	0	5	15	25	0	0	0	0	0	0	0.02115	0.06345	0.10575	0	0	0	0	0	0	5	15	25	5	15	25	0.02115	0.06345	0.10575	0.02115	0.06345	0.10575	3.90363e-06	3.51326e-05	9.75907e-05	5	15	25	5.00183	15.0165	25.0458	4.99817	14.9835	24.9541	0.02115	0.06345	0.10575	0.02115
0.00424	0	0	0	5	15	25	0	0	0	0	0	0	0.0212	0.0636	0.106	0	0	0	0	0	0	5	15	25	5	15	25	0.0212	0.0636	0.106	0.0212	0.0636	0.106	3.9221e-06	3.52989e-05	9.80527e-05	5	15	25	5.00184	15.0165	25.0459	4.99816	14.9835	24.954	0.0212	0.0636	0.106	0.0212
0.00425	0	0	0	5	15	25	0	0	0	0	0	0	0.02125	0.06375	0.10625	0	0	0	0	0	0	5	15	25	5	15	25	0.02125	0.06375	0.10625	0.02125	0.06375	0.10625	3.94063e-06	3.54657e-05	9.85158e-05	5	15	25	5.00184	15.0166	25.046	4.99816	14.9834	24.9539	0.02125	0.06375	0.10625	0.02125
0.00426	0	0	0	5	15	25	0	0	0	0	0	0	0.0213	0.0639	0.1065	0	0	0	0	0	0	5	15	25	5	15	25	0.0213	0.0639	0.1065	0.0213	0.0639	0.1065	3.95919e-06	3.56327e-05	9.89799e-05	5	15	25	5.00185	15.0166	25.0461	4.99815	14.9834	24.9538	0.0213	0.0639	0.1065	0.0213
0.00427	0	0	0	5	15	25	0	0	0	0	0	0	0.02135	0.06405	0.10675	0	0	0	0	0	0	5	15	25	5	15	25	0.02135	0.06405	0.10675	0.02135	0.06405	0.10675	3.9778e-06	3.58002e-05	9.94452e-05	5	15	25	5.00185	15.0166	25.0462	4.99815	14.9833	24.9537	0.02135	0.06405	0.10675	0.02135
0.00428	0	0	0	5	15	25	0	0	0	0	0	0	0.0214	0.0642	0.107	0	0	0	0	0	0	5	15	25	5	15	25	0.0214	0.0642	0.107	0.0214	0.0642	0.107	3.99646e-06	3.59681e-05	9.99115e-05	5	15	25	5.00185	15.0167	25.0463	4.99815	14.9833	24.9536	0.0214	0.0642	0.107	0.0214
0.00429	0	0	0	5	15	25	0	0	0	0	0	0	0.02145	0.06435	0.10725	0	0	0	0	0	0	5	15	25	5	15	25	0.02145	0.06435	0.10725	0.02145	0.06435	0.10725	4.01515e-06	3.61364e-05	0.000100379	5	15	25	5.00186	15.0167	25.0464	4.99814	14.9833	24.9535	0.02145	0.06435	0.10725	0.02145
0.0043	0	0	0	5	15	25	0	0	0	0	0	0	0.0215	0.0645	0.1075	0	0	0	0	0	0	5	15	25	5	15	25	0.0215	0.0645	0.1075	0.0215	0.0645	0.1075	4.03389e-06	3.6305e-05	0.000100847	5	15	25	5.00186	15.0168	25.0465	4.99814	14.9832	24.9534	0.0215	0.0645	0.1075	0.0215
0.00431	0	0	0	5	15	25	0	0	0	0	0	0	0.02155	0.06465	0.10775	0	0	0	0	0	0	5	15	25	5	15	25	0.02155	0.06465	0.10775	0.02155	0.06465	0.10775	4.05268e-06	3.64741e-05	0.000101317	5	15	25	5.00187	15.0168	25.0466	4.99813	14.9832	24.9533	0.02155	0.06465	0.10775	0.02155
0.00432	0	0	0	5	15	25	0	0	0	0	0	0	0.0216	0.0648	0.108	0	0	0	0	0	0	5	15	25	5	15	25	0.0216	0.0648	0.108	0.0216	0.0648	0.108	4.0715e-06	3.66436e-05	0.000101788	5	15	25	5.00187	15.0168	25.0467	4.99813	14.9832	24.9532	0.0216	0.0648	0.108	0.0216
0.00433	0	0	0	5	15	25	0	0	0	0	0	0	0.02165	0.06495	0.10825	0	0	0	0	0	0	5	15	25	5	15	25	0.02165	0.06495	0.10825	0.02165	0.06495	0.10825	4.09038e-06	3.68134e-05	0.00010226	5	15	25	5.00188	15.0169	25.0469	4.99812	14.9831	24.9531	0.02165	0.06495	0.10825	0.02165
0.00434	0	0	0	5	15	25	0	0	0	0	0	0	0.0217	0.0651	0.1085	0	0	0	0	0	0	5	15	25	5	15	25	0.0217	0.0651	0.1085	0.0217	0.0651	0.1085	4.10929e-06	3.69836e-05	0.000102732	5	15	25	5.00188	15.0169	25.047	4.99812	14.9831	24.953	0.0217	0.0651	0.1085	0.0217
0.00435	0	0	0	5	15	25	0	0	0	0	0	0	0.02175	0.06525	0.10875	0	0	0	0	0	0	5	15	25	5	15	25	0.02175	0.06525	0.10875	0.02175	0.06525	0.10875	4.12825e-06	3.71543e-05	0.000103206	5	15	25	5.00188	15.0169	25.0471	4.99812	14.983	24.9528	0.02175	0.06525	0.10875	0.02175
0.00436	0	0	0	5	15	25	0	0	0	0	0	0	0.0218	0.0654	0.109	0	0	0	0	0	0	5	15	25	5	15	25	0.0218	0.0654	0.109	0.0218	0.0654	0.109	4.14725e-06	3.73253e-05	0.000103681	5	15	25	5.00189	15.017	25.0472	4.99811	14.983	24.9527	0.0218	0.0654	0.109	0.0218
0.00437	0	0	0	5	15	25	0	0	0	0	0	0	0.02185	0.06555	0.10925	0	0	0	0	0	0	5	15	25	5	15	25	0.02185	0.06555	0.10925	0.02185	0.06555	0.10925	4.1663e-06	3.74967e-05	0.000104158	5	15	25	5.00189	15.017	25.0473	4.99811	14.983	24.9526	0.02185	0.06555	0.10925	0.02185
0.00438	0	0	0	5	15	25	0	0	0	0	0	0	0.0219	0.0657	0.1095	0	0	0	0	0	0	5	15	25	5	15	25	0.0219	0.0657	0.1095	0.0219	0.0657	0.1095	4.18539e-06	3.76685e-05	0.000104635	5	15	25	5.0019	15.0171	25.0474	4.9981	14.9829	24.9525	0.0219	0.0657	0.1095	0.0219
0.00439	0	0	0	5	15	25	0	0	0	0	0	0	0.02195	0.06585	0.10975	0	0	0	0	0	0	5	15	25	5	15	25	0.02195	0.06585	0.10975	0.02195	0.06585	0.10975	4.20452e-06	3.78407e-05	0.000105113	5	15	25	5.0019	15.0171	25.0475	4.9981	14.9829	24.9524	0.02195	0.06585	0.10975	0.02195
0.0044	0	0	0	5	15	25	0	0	0	0	0	0	0.022	0.066	0.11	0	0	0	0	0	0	5	15	25	5	15	25	0.022	0.066	0.11	0.022	0.066	0.11	4.2237e-06	3.80133e-05	0.000105593	5	15	25	5.00191	15.0172	25.0476	4.99809	14.9828	24.9523	0.022	0.066	0.11	0.022
0.00441	0	0	0	5	15	25	0	0	0	0	0	0	0.02205	0.06615	0.11025	0	0	0	0	0	0	5	15	25	5	15	25	0.02205	0.06615	0.11025	0.02205	0.06615	0.11025	4.24292e-06	3.81863e-05	0.000106073	5	15	25	5.00191	15.0172	25.0477	4.99809	14.9828	24.9522	0.02205	0.06615	0.11025	0.02205
0.00442	0	0	0	5	15	25	0	0	0	0	0	0	0.0221	0.0663	0.1105	0	0	0	0	0	0	5	15	25	5	15	25	0.0221	0.0663	0.1105	0.0221	0.0663	0.1105	4.26218e-06	3.83596e-05	0.000106555	5	15	25	5.00191	15.0172	25.0478	4.99808	14.9828	24.9521	0.0221	0.0663	0.1105	0.0221
0.00443	0	0	0	5	15	25	0	0	0	0	0	0	0.02215	0.06645	0.11075	0	0	0	0	0	0	5	15	25	5	15	25	0.02215	0.06645	0.11075	0.02215	0.06645	0.11075	4.28149e-06	3.85334e-05	0.000107037	5	15	25	5.00192	15.0173	25.0479	4.99808	14.9827	24.952	0.02215	0.06645	0.11075	0.02215
0.00444	0	0	0	5	15	25	0	0	0	0	0	0	0.0222	0.0666	0.111	0	0	0	0	0	0	5	15	25	5	15	25	0.0222	0.0666	0.111	0.0222	0.0666	0.111	4.30084e-06	3.87076e-05	0.000107521	5	15	25	5.00192	15.0173	25.048	4.99808	14.9827	24.9519	0.0222	0.0666	0.111	0.0222
0.00445	0	0	0	5	15	25	0	0	0	0	0	0	0.02225	0.06675	0.11125	0	0	0	0	0	0	5	15	25	5	15	25	0.02225	0.06675	0.11125	0.02225	0.06675	0.11125	4.32024e-06	3.88821e-05	0.000108006	5	15	25	5.00193	15.0173	25.0481	4.99807	14.9826	24.9518	0.02225	0.06675	0.11125	0.02225
0.00446	0	0	0	5	15	25	0	0	0	0	0	0	0.0223	0.0669	0.1115	0	0	0	0	0	0	5	15	25	5	15	25	0.0223	0.0669	0.1115	0.0223	0.0669	0.1115	4.33967e-06	3.90571e-05	0.000108492	5	15	25	5.00193	15.0174	25.0483	4.99807	14.9826	24.9517	0.0223	0.0669	0.1115	0.0223
0.00447	0	0	0	5	15	25	0	0	0	0	0	0	0.02235	0.06705	0.11175	0	0	0	0	0	0	5	15	25	5	15	25	0.02235	0.06705	0.11175	0.02235	0.06705	0.11175	4.35916e-06	3.92324e-05	0.000108979	5	15	25	5.00194	15.0174	25.0484	4.99806	14.9826	24.9515	0.02235	0.06705	0.11175	0.02235
0.00448	0	0	0	5	15	25	0	0	0	0	0	0	0.0224	0.0672	0.112	0	0	0	0	0	0	5	15	25	5	15	25	0.0224	0.0672	0.112	0.0224	0.0672	0.112	4.37868e-06	3.94082e-05	0.000109467	5	15	25	5.00194	15.0175	25.0485	4.99806	14.9825	24.9514	0.0224	0.0672	0.112	0.0224
0.00449	0	0	0	5	15	25	0	0	0	0	0	0	0.02245	0.06735	0.11225	0	0	0	0	0	0	5	15	25	5	15	25	0.02245	0.06735	0.11225	0.02245	0.06735	0.11225	4.39825e-06	3.95843e-05	0.000109956	5	15	25	5.00194	15.0175	25.0486	4.99805	14.9825	24.9513	0.02245	0.06735	0.11225	0.02245
0.0045	0	0	0	5	15	25	0	0	0	0	0	0	0.0225	0.0675	0.1125	0	0	0	0	0	0	5	15	25	5	15	25	0.0225	0.0675	0.1125	0.0225	0.0675	0.1125	4.41786e-06	3.97608e-05	0.000110447	5	15	25	5.00195	15.0175	25.0487	4.99805	14.9824	24.9512	0.0225	0.0675	0.1125	0.0225
0.00451	0	0	0	5	15	25	0	0	0	0	0	0	0.02255	0.06765	0.11275	0	0	0	0	0	0	5	15	25	5	15	25	0.02255	0.06765	0.11275	0.02255	0.06765	0.11275	4.43752e-06	3.99377e-05	0.000110938	5	15	25	5.00195	15.0176	25.0488	4.99805	14.9824	24.9511	0.02255	0.06765	0.11275	0.02255
0.00452	0	0	0	5	15	25	0	0	0	0	0	0	0.0226	0.0678	0.113	0	0	0	0	0	0	5	15	25	5	15	25	0.0226	0.0678	0.113	0.0226	0.0678	0.113	4.45722e-06	4.0115e-05	0.000111431	5	15	25	5.00196	15.0176	25.0489	4.99804	14.9824	24.951	0.0226	0.0678	0.113	0.0226
0.00453	0	0	0	5	15	25	0	0	0	0	0	0	0.02265	0.06795	0.11325	0	0	0	0	0	0	5	15	25	5	15	25	0.02265	0.06795	0.11325	0.02265	0.06795	0.11325	4.47697e-06	4.02927e-05	0.000111924	5	15	25	5.00196	15.0176	25.049	4.99804	14.9823	24.9509	0.02265	0.06795	0.11325	0.02265
0.00454	0	0	0	5	15	25	0	0	0	0	0	0	0.0227	0.0681	0.1135	0	0	0	0	0	0	5	15	25	5	15	25	0.0227	0.0681	0.1135	0.0227	0.0681	0.1135	4.49675e-06	4.04708e-05	0.000112419	5	15	25	5.00197	15.0177	25.0491	4.99803	14.9823	24.9508	0.0227	0.0681	0.1135	0.0227
0.00455	0	0	0	5	15	25	0	0	0	0	0	0	0.02275	0.06825	0.11375	0	0	0	0	0	0	5	15	25	5	15	25	0.02275	0.06825	0.11375	0.02275	0.06825	0.11375	4.51659e-06	4.06493e-05	0.000112915	5	15	25	5.00197	15.0177	25.0492	4.99803	14.9823	24.9507	0.02275	0.06825	0.11375	0.02275
0.00456	0	0	0	5	15	25	0	0	0	0	0	0	0.0228	0.0684	0.114	0	0	0	0	0	0	5	15	25	5	15	25	0.0228	0.0684	0.114	0.0228	0.0684	0.114	4.53646e-06	4.08282e-05	0.000113412	5	15	25	5.00198	15.0178	25.0493	4.99802	14.9822	24.9506	0.0228	0.0684	0.114	0.0228
0.00457	0	0	0	5	15	25	0	0	0	0	0	0	0.02285	0.06855	0.11425	0	0	0	0	0	0	5	15	25	5	15	25	0.02285	0.06855	0.11425	0.02285	0.06855	0.11425	4.55638e-06	4.10074e-05	0.00011391	5	15	25	5.00198	15.0178	25.0495	4.99802	14.9822	24.9505	0.02285	0.06855	0.11425	0.02285
0.00458	0	0	0	5	15	25	0	0	0	0	0	0	0.0229	0.0687	0.1145	0	0	0	0	0	0	5	15	25	5	15	25	0.0229	0.0687	0.1145	0.0229	0.0687	0.1145	4.57634e-06	4.11871e-05	0.000114409	5	15	25	5.00198	15.0178	25.0496	4.99802	14.9821	24.9503	0.0229	0.0687	0.1145	0.0229
0.00459	0	0	0	5	15	25	0	0	0	0	0	0	0.02295	0.06885	0.11475	0	0	0	0	0	0	5	15	25	5	15	25	0.02295	0.06885	0.11475	0.02295	0.06885	0.11475	4.59635e-06	4.13671e-05	0.000114909	5	15	25	5.00199	15.0179	25.0497	4.99801	14.9821	24.9502	0.02295	0.06885	0.11475	0.02295
0.0046	0	0	0	5	15	25	0	0	0	0	0	0	0.023	0.069	0.115	0	0	0	0	0	0	5	15	25	5	15	25	0.023	0.069	0.115	0.023	0.069	0.115	4.6164e-06	4.15476e-05	0.00011541	5	15	25	5.00199	15.0179	25.0498	4.99801	14.982	24.9501	0.023	0.069	0.115	0.023
0.00461	0	0	0	5	15	25	0	0	0	0	0	0	0.02305	0.06915	0.11525	0	0	0	0	0	0	5	15	25	5	15	25	0.02305	0.06915	0.11525	0.02305	0.06915	0.11525	4.63649e-06	4.17284e-05	0.000115912	5	15	25	5.002	15.018	25.0499	4.998	14.982	24.95	0.02305	0.06915	0.11525	0.02305
0.00462	0	0	0	5	15	25	0	0	0	0	0	0	0.0231	0.0693	0.1155	0	0	0	0	0	0	5	15	25	5	15	25	0.0231	0.0693	0.1155	0.0231	0.0693	0.1155	4.65663e-06	4.19097e-05	0.000116416	5	15	25	5.002	15.018	25.05	4.998	14.982	24.9499	0.0231	0.0693	0.1155	0.0231
0.00463	0	0	0	5	15	25	0	0	0	0	0	0	0.02315	0.06945	0.11575	0	0	0	0	0	0	5	15	25	5	15	25	0.02315	0.06945	0.11575	0.02315	0.06945	0.11575	4.67681e-06	4.20913e-05	0.00011692	5	15	25	5.00201	15.018	25.0501	4.99799	14.9819	24.9498	0.02315	0.06945	0.11575	0.02315
0.00464	0	0	0	5	15	25	0	0	0	0	0	0	0.0232	0.0696	0.116	0	0	0	0	0	0	5	15	25	5	15	25	0.0232	0.0696	0.116	0.0232	0.0696	0.116	4.69703e-06	4.22733e-05	0.000117426	5	15	25	5.00201	15.0181	25.0502	4.99799	14.9819	24.9497	0.0232	0.0696	0.116	0.0232
0.00465	0	0	0	5	15	25	0	0	0	0	0	0	0.02325	0.06975	0.11625	0	0	0	0	0	0	5	15	25	5	15	25	0.02325	0.06975	0.11625	0.02325	0.06975	0.11625	4.7173e-06	4.24557e-05	0.000117933	5	15	25	5.00201	15.0181	25.0503	4.99798	14.9819	24.9496	0.02325	0.06975	0.11625	0.02325
0.00466	0	0	0	5	15	25	0	0	0	0	0	0	0.0233	0.0699	0.1165	0	0	0	0	0	0	5	15	25	5	15	25	0.0233	0.0699	0.1165	0.0233	0.0699	0.1165	4.73761e-06	4.26385e-05	0.00011844	5	15	25	5.00202	15.0182	25.0504	4.99798	14.9818	24.9495	0.0233	0.0699	0.1165	0.0233
0.00467	0	0	0	5	15	25	0	0	0	0	0	0	0.02335	0.07005	0.11675	0	0	0	0	0	0	5	15	25	5	15	25	0.02335	0.07005	0.11675	0.02335	0.07005	0.11675	4.75796e-06	4.28217e-05	0.000118949	5	15	25	5.00202	15.0182	25.0505	4.99798	14.9818	24.9494	0.02335	0.07005	0.11675	0.02335
0.00468	0	0	0	5	15	25	0	0	0	0	0	0	0.0234	0.0702	0.117	0	0	0	0	0	0	5	15	25	5	15	25	0.0234	0.0702	0.117	0.0234	0.0702	0.117	4.77836e-06	4.30053e-05	0.000119459	5	15	25	5.00203	15.0182	25.0506	4.99797	14.9817	24.9493	0.0234	0.0702	0.117	0.0234
0.00469	0	0	0	5	15	25	0	0	0	0	0	0	0.02345	0.07035	0.11725	0	0	0	0	0	0	5	15	25	5	15	25	0.02345	0.07035	0.11725	0.02345	0.07035	0.11725	4.7988e-06	4.31893e-05	0.00011997	5	15	25	5.00203	15.0183	25.0508	4.99797	14.9817	24.9491	0.02345	0.07035	0.11725	0.02345
0.0047	0	0	0	5	15	25	0	0	0	0	0	0	0.0235	0.0705	0.1175	0	0	0	0	0	0	5	15	25	5	15	25	0.0235	0.0705	0.1175	0.0235	0.0705	0.1175	4.81929e-06	4.33736e-05	0.000120482	5	15	25	5.00204	15.0183	25.0509	4.99796	14.9817	24.949	0.0235	0.0705	0.1175	0.0235
0.00471	0	0	0	5	15	25	0	0	0	0	0	0	0.02355	0.07065	0.11775	0	0	0	0	0	0	5	15	25	5	15	25	0.02355	0.07065	0.11775	0.02355	0.07065	0.11775	4.83982e-06	4.35584e-05	0.000120996	5	15	25	5.00204	15.0183	25.051	4.99796	14.9816	24.9489	0.02355	0.07065	0.11775	0.02355
0.00472	0	0	0	5	15	25	0	0	0	0	0	0	0.0236	0.0708	0.118	0	0	0	0	0	0	5	15	25	5	15	25	0.0236	0.0708	0.118	0.0236	0.0708	0.118	4.86039e-06	4.37436e-05	0.00012151	5	15	25	5.00204	15.0184	25.0511	4.99795	14.9816	24.9488	0.0236	0.0708	0.118	0.0236
0.00473	0	0	0	5	15	25	0	0	0	0	0	0	0.02365	0.07095	0.11825	0	0	0	0	0	0	5	15	25	5	15	25	0.02365	0.07095	0.11825	0.02365	0.07095	0.11825	4.88101e-06	4.39291e-05	0.000122025	5	15	25	5.00205	15.0184	25.0512	4.99795	14.9816	24.9487	0.02365	0.07095	0.11825	0.02365
0.00474	0	0	0	5	15	25	0	0	0	0	0	0	0.0237	0.0711	0.1185	0	0	0	0	0	0	5	15	25	5	15	25	0.0237	0.0711	0.1185	0.0237	0.0711	0.1185	4.90167e-06	4.41151e-05	0.000122542	5	15	25	5.00205	15.0185	25.0513	4.99795	14.9815	24.9486	0.0237	0.0711	0.1185	0.0237
0.00475	0	0	0	5	15	25	0	0	0	0	0	0	0.02375	0.07125	0.11875	0	0	0	0	0	0	5	15	25	5	15	25	0.02375	0.07125	0.11875	0.02375	0.07125	0.11875	4.92237e-06	4.43014e-05	0.00012306	5	15	25	5.00206	15.0185	25.0514	4.99794	14.9815	24.9485	0.02375	0.07125	0.11875	0.02375
0.00476	0	0	0	5	15	25	0	0	0	0	0	0	0.0238	0.0714	0.119	0	0	0	0	0	0	5	15	25	5	15	25	0.0238	0.0714	0.119	0.0238	0.0714	0.119	4.94312e-06	4.44881e-05	0.000123578	5	15	25	5.00206	15.0185	25.0515	4.99794	14.9814	24.9484	0.0238	0.0714	0.119	0.0238
0.00477	0	0	0	5	15	25	0	0	0	0	0	0	0.02385	0.07155	0.11925	0	0	0	0	0	0	5	15	25	5	15	25	0.02385	0.07155	0.11925	0.02385	0.07155	0.11925	4.96391e-06	4.46752e-05	0.000124098	5	15	25	5.00207	15.0186	25.0516	4.99793	14.9814	24.9483	0.02385	0.07155	0.11925	0.02385
0.00478	0	0	0	5	15	25	0	0	0	0	0	0	0.0239	0.0717	0.1195	0	0	0	0	0	0	5	15	25	5	15	25	0.0239	0.0717	0.1195	0.0239	0.0717	0.1195	4.98475e-06	4.48628e-05	0.000124619	5	15	25	5.00207	15.0186	25.0517	4.99793	14.9814	24.9482	0.0239	0.0717	0.1195	0.0239
0.00479	0	0	0	5	15	25	0	0	0	0	0	0	0.02395	0.07185	0.11975	0	0	0	0	0	0	5	15	25	5	15	25	0.02395	0.07185	0.11975	0.02395	0.07185	0.11975	5.00563e-06	4.50507e-05	0.000125141	5	15	25	5.00207	15.0187	25.0518	4.99792	14.9813	24.9481	0.02395	0.07185	0.11975	0.02395
0.0048	0	0	0	5	15	25	0	0	0	0	0	0	0.024	0.072	0.12	0	0	0	0	0	0	5	15	25	5	15	25	0.024	0.072	0.12	0.024	0.072	0.12	5.02655e-06	4.5239e-05	0.000125664	5	15	25	5.00208	15.0187	25.0519	4.99792	14.9813	24.948	0.024	0.072	0.12	0.024
0.00481	0	0	0	5	15	25	0	0	0	0	0	0	0.02405	0.07215	0.12025	0	0	0	0	0	0	5	15	25	5	15	25	0.02405	0.07215	0.12025	0.02405	0.07215	0.12025	5.04751e-06	4.54277e-05	0.000126188	5	15	25	5.00208	15.0187	25.052	4.99792	14.9812	24.9478	0.02405	0.07215	0.12025	0.02405
0.00482	0	0	0	5	15	25	0	0	0	0	0	0	0.0241	0.0723	0.1205	0	0	0	0	0	0	5	15	25	5	15	25	0.0241	0.0723	0.1205	0.0241	0.0723	0.1205	5.06852e-06	4.56167e-05	0.000126713	5	15	25	5.00209	15.0188	25.0522	4.99791	14.9812	24.9477	0.0241	0.0723	0.1205	0.0241
0.00483	0	0	0	5	15	25	0	0	0	0	0	0	0.02415	0.07245	0.12075	0	0	0	0	0	0	5	15	25	5	15	25	0.02415	0.07245	0.12075	0.02415	0.07245	0.12075	5.08958e-06	4.58062e-05	0.00012724	5	15	25	5.00209	15.0188	25.0523	4.99791	14.9811	24.9476	0.02415	0.07245	0.12075	0.02415
0.00484	0	0	0	5	15	25	0	0	0	0	0	0	0.0242	0.0726	0.121	0	0	0	0	0	0	5	15	25	5	15	25	0.0242	0.0726	0.121	0.0242	0.0726	0.121	5.11067e-06	4.59961e-05	0.000127767	5	15	25	5.0021	15.0189	25.0524	4.9979	14.9811	24.9475	0.0242	0.0726	0.121	0.0242
0.00485	0	0	0	5	15	25	0	0	0	0	0	0	0.02425	0.07275	0.12125	0	0	0	0	0	0	5	15	25	5	15	25	0.02425	0.07275	0.12125	0.02425	0.07275	0.12125	5.13181e-06	4.61863e-05	0.000128296	5	15	25	5.0021	15.0189	25.0525	4.9979	14.9811	24.9474	0.02425	0.07275	0.12125	0.02425
0.00486	0	0	0	5	15	25	0	0	0	0	0	0	0.0243	0.0729	0.1215	0	0	0	0	0	0	5	15	25	5	15	25	0.0243	0.0729	0.1215	0.0243	0.0729	0.1215	5.153e-06	4.6377e-05	0.000128825	5	15	25	5.00211	15.0189	25.0526	4.99789	14.981	24.9473	0.0243	0.0729	0.1215	0.0243
0.00487	0	0	0	5	15	25	0	0	0	0	0	0	0.02435	0.07305	0.12175	0	0	0	0	0	0	5	15	25	5	15	25	0.02435	0.07305	0.12175	0.02435	0.07305	0.12175	5.17423e-06	4.6568e-05	0.000129356	5	15	25	5.00211	15.019	25.0527	4.99789	14.981	24.9472	0.02435	0.07305	0.12175	0.02435
0.00488	0	0	0	5	15	25	0	0	0	0	0	0	0.0244	0.0732	0.122	0	0	0	0	0	0	5	15	25	5	15	25	0.0244	0.0732	0.122	0.0244	0.0732	0.122	5.1955e-06	4.67595e-05	0.000129888	5	15	25	5.00211	15.019	25.0528	4.99789	14.981	24.9471	0.0244	0.0732	0.122	0.0244
0.00489	0	0	0	5	15	25	0	0	0	0	0	0	0.02445	0.07335	0.12225	0	0	0	0	0	0	5	15	25	5	15	25	0.02445	0.07335	0.12225	0.02445	0.07335	0.12225	5.21681e-06	4.69513e-05	0.00013042	5	15	25	5.00212	15.0191	25.0529	4.99788	14.9809	24.947	0.02445	0.07335	0.12225	0.02445
0.0049	0	0	0	5	15	25	0	0	0	0	0	0	0.0245	0.0735	0.1225	0	0	0	0	0	0	5	15	25	5	15	25	0.0245	0.0735	0.1225	0.0245	0.0735	0.1225	5.23817e-06	4.71436e-05	0.000130954	5	15	25	5.00212	15.0191	25.053	4.99788	14.9809	24.9469	0.0245	0.0735	0.1225	0.0245
0.00491	0	0	0	5	15	25	0	0	0	0	0	0	0.02455	0.07365	0.12275	0	0	0	0	0	0	5	15	25	5	15	25	0.02455	0.07365	0.12275	0.02455	0.07365	0.12275	5.25957e-06	4.73362e-05	0.000131489	5	15	25	5.00213	15.0191	25.0531	4.99787	14.9808	24.9468	0.02455	0.07365	0.12275	0.02455
0.00492	0	0	0	5	15	25	0	0	0	0	0	0	0.0246	0.0738	0.123	0	0	0	0	0	0	5	15	25	5	15	25	0.0246	0.0738	0.123	0.0246	0.0738	0.123	5.28102e-06	4.75292e-05	0.000132026	5	15	25	5.00213	15.0192	25.0532	4.99787	14.9808	24.9467	0.0246	0.0738	0.123	0.0246
0.00493	0	0	0	5	15	25	0	0	0	0	0	0	0.02465	0.07395	0.12325	0	0	0	0	0	0	5	15	25	5	15	25	0.02465	0.07395	0.12325	0.02465	0.07395	0.12325	5.30251e-06	4.77226e-05	0.000132563	5	15	25	5.00214	15.0192	25.0533	4.99786	14.9808	24.9465	0.02465	0.07395	0.12325	0.02465
0.00494	0	0	0	5	15	25	0	0	0	0	0	0	0.0247	0.0741	0.1235	0	0	0	0	0	0	5	15	25	5	15	25	0.0247	0.0741	0.1235	0.0247	0.0741	0.1235	5.32404e-06	4.79164e-05	0.000133101	5	15	25	5.00214	15.0192	25.0535	4.99786	14.9807	24.9464	0.0247	0.0741	0.1235	0.0247
0.00495	0	0	0	5	15	25	0	0	0	0	0	0	0.02475	0.07425	0.12375	0	0	0	0	0	0	5	15	25	5	15	25	0.02475	0.07425	0.12375	0.02475	0.07425	0.12375	5.34562e-06	4.81106e-05	0.000133641	5	15	25	5.00214	15.0193	25.0536	4.99785	14.9807	24.9463	0.02475	0.07425	0.12375	0.02475
0.00496	0	0	0	5	15	25	0	0	0	0	0	0	0.0248	0.0744	0.124	0	0	0	0	0	0	5	15	25	5	15	25	0.0248	0.0744	0.124	0.0248	0.0744	0.124	5.36724e-06	4.83052e-05	0.000134181	5	15	25	5.00215	15.0193	25.0537	4.99785	14.9807	24.9462	0.0248	0.0744	0.124	0.0248
0.00497	0	0	0	5	15	25	0	0	0	0	0	0	0.02485	0.07455	0.12425	0	0	0	0	0	0	5	15	25	5	15	25	0.02485	0.07455	0.12425	0.02485	0.07455	0.12425	5.3889e-06	4.85001e-05	0.000134723	5	15	25	5.00215	15.0194	25.0538	4.99785	14.9806	24.9461	0.02485	0.07455	0.12425	0.02485
0.00498	0	0	0	5	15	25	0	0	0	0	0	0	0.0249	0.0747	0.1245	0	0	0	0	0	0	5	15	25	5	15	25	0.0249	0.0747	0.1245	0.0249	0.0747	0.1245	5.41061e-06	4.86955e-05	0.000135265	5	15	25	5.00216	15.0194	25.0539	4.99784	14.9806	24.946	0.0249	0.0747	0.1245	0.0249
0.00499	0	0	0	5	15	25	0	0	0	0	0	0	0.02495	0.07485	0.12475	0	0	0	0	0	0	5	15	25	5	15	25	0.02495	0.07485	0.12475	0.02495	0.07485	0.12475	5.43236e-06	4.88913e-05	0.000135809	5	15	25	5.00216	15.0194	25.054	4.99784	14.9805	24.9459	0.02495	0.07485	0.12475	0.02495
0.005	0	0	0	5	15	25	0	0	0	0	0	0	0.025	0.075	0.125	0	0	0	0	0	0	5	15	25	5	15	25	0.025	0.075	0.125	0.025	0.075	0.125	5.45415e-06	4.90874e-05	0.000136354	5	15	25	5.00217	15.0195	25.0541	4.99783	14.9805	24.9458	0.025	0.075	0.125	0.025
0.00501	0	0	0	5	15	25	0	0	0	0	0	0	0.02505	0.07515	0.12525	0	0	0	0	0	0	5	15	25	5	15	25	0.02505	0.07515	0.12525	0.02505	0.07515	0.12525	5.47599e-06	4.9284e-05	0.0001369	5	15	25	5.00217	15.0195	25.0542	4.99783	14.9804	24.9457	0.02505	0.07515	0.12525	0.02505
0.00502	0	0	0	5	15	25	0	0	0	0	0	0	0.0251	0.0753	0.1255	0	0	0	0	0	0	5	15	25	5	15	25	0.0251	0.0753	0.1255	0.0251	0.0753	0.1255	5.49787e-06	4.94809e-05	0.000137447	5	15	25	5.00217	15.0196	25.0543	4.99782	14.9804	24.9456	0.0251	0.0753	0.1255	0.0251
0.00503	0	0	0	5	15	25	0	0	0	0	0	0	0.02515	0.07545	0.12575	0	0	0	0	0	0	5	15	25	5	15	25	0.02515	0.07545	0.12575	0.02515	0.07545	0.12575	5.5198e-06	4.96782e-05	0.000137995	5	15	25	5.00218	15.0196	25.0544	4.99782	14.9804	24.9455	0.02515	0.07545	0.12575	0.02515
0.00504	0	0	0	5	15	25	0	0	0	0	0	0	0.0252	0.0756	0.126	0	0	0	0	0	0	5	15	25	5	15	25	0.0252	0.0756	0.126	0.0252	0.0756	0.126	5.54177e-06	4.9876e-05	0.000138544	5	15	25	5.00218	15.0196	25.0545	4.99782	14.9803	24.9454	0.0252	0.0756	0.126	0.0252
0.00505	0	0	0	5	15	25	0	0	0	0	0	0	0.02525	0.07575	0.12625	0	0	0	0	0	0	5	15	25	5	15	25	0.02525	0.07575	0.12625	0.02525	0.07575	0.12625	5.56378e-06	5.00741e-05	0.000139095	5	15	25	5.00219	15.0197	25.0546	4.99781	14.9803	24.9452	0.02525	0.07575	0.12625	0.02525
0.00506	0	0	0	5	15	25	0	0	0	0	0	0	0.0253	0.0759	0.1265	0	0	0	0	0	0	5	15	25	5	15	25	0.0253	0.0759	0.1265	0.0253	0.0759	0.1265	5.58584e-06	5.02726e-05	0.000139646	5	15	25	5.00219	15.0197	25.0547	4.99781	14.9803	24.9451	0.0253	0.0759	0.1265	0.0253
0.00507	0	0	0	5	15	25	0	0	0	0	0	0	0.02535	0.07605	0.12675	0	0	0	0	0	0	5	15	25	5	15	25	0.02535	0.07605	0.12675	0.02535	0.07605	0.12675	5.60794e-06	5.04715e-05	0.000140199	5	15	25	5.0022	15.0198	25.0548	4.9978	14.9802	24.945	0.02535	0.07605	0.12675	0.02535
0.00508	0	0	0	5	15	25	0	0	0	0	0	0	0.0254	0.0762	0.127	0	0	0	0	0	0	5	15	25	5	15	25	0.0254	0.0762	0.127	0.0254	0.0762	0.127	5.63008e-06	5.06708e-05	0.000140752	5	15	25	5.0022	15.0198	25.055	4.9978	14.9802	24.9449	0.0254	0.0762	0.127	0.0254
0.00509	0	0	0	5	15	25	0	0	0	0	0	0	0.02545	0.07635	0.12725	0	0	0	0	0	0	5	15	25	5	15	25	0.02545	0.07635	0.12725	0.02545	0.07635	0.12725	5.65227e-06	5.08705e-05	0.000141307	5	15	25	5.0022	15.0198	25.0551	4.99779	14.9801	24.9448	0.02545	0.07635	0.12725	0.02545
0.0051	0	0	0	5	15	25	0	0	0	0	0	0	0.0255	0.0765	0.1275	0	0	0	0	0	0	5	15	25	5	15	25	0.0255	0.0765	0.1275	0.0255	0.0765	0.1275	5.6745e-06	5.10705e-05	0.000141863	5	15	25	5.00221	15.0199	25.0552	4.99779	14.9801	24.9447	0.0255	0.0765	0.1275	0.0255
0.00511	0	0	0	5	15	25	0	0	0	0	0	0	0.02555	0.07665	0.12775	0	0	0	0	0	0	5	15	25	5	15	25	0.02555	0.07665	0.12775	0.02555	0.07665	0.12775	5.69678e-06	5.1271e-05	0.00014242	5	15	25	5.00221	15.0199	25.0553	4.99779	14.9801	24.9446	0.02555	0.07665	0.12775	0.02555
0.00512	0	0	0	5	15	25	0	0	0	0	0	0	0.0256	0.0768	0.128	0	0	0	0	0	0	5	15	25	5	15	25	0.0256	0.0768	0.128	0.0256	0.0768	0.128	5.7191e-06	5.14719e-05	0.000142978	5	15	25	5.00222	15.0199	25.0554	4.99778	14.98	24.9445	0.0256	0.0768	0.128	0.0256
0.00513	0	0	0	5	15	25	0	0	0	0	0	0	0.02565	0.07695	0.12825	0	0	0	0	0	0	5	15	25	5	15	25	0.02565	0.07695	0.12825	0.02565	0.07695	0.12825	5.74146e-06	5.16731e-05	0.000143537	5	15	25	5.00222	15.02	25.0555	4.99778	14.98	24.9444	0.02565	0.07695	0.12825	0.02565
0.00514	0	0	0	5	15	25	0	0	0	0	0	0	0.0257	0.0771	0.1285	0	0	0	0	0	0	5	15	25	5	15	25	0.0257	0.0771	0.1285	0.0257	0.0771	0.1285	5.76386e-06	5.18748e-05	0.000144097	5	15	25	5.00223	15.02	25.0556	4.99777	14.9799	24.9443	0.0257	0.0771	0.1285	0.0257
0.00515	0	0	0	5	15	25	0	0	0	0	0	0	0.02575	0.07725	0.12875	0	0	0	0	0	0	5	15	25	5	15	25	0.02575	0.07725	0.12875	0.02575	0.07725	0.12875	5.78631e-06	5.20768e-05	0.000144658	5	15	25	5.00223	15.0201	25.0557	4.99777	14.9799	24.9442	0.02575	0.07725	0.12875	0.02575
0.00516	0	0	0	5	15	25	0	0	0	0	0	0	0.0258	0.0774	0.129	0	0	0	0	0	0	5	15	25	5	15	25	0.0258	0.0774	0.129	0.0258	0.0774	0.129	5.80881e-06	5.22793e-05	0.00014522	5	15	25	5.00224	15.0201	25.0558	4.99776	14.9799	24.9441	0.0258	0.0774	0.129	0.0258
0.00517	0	0	0	5	15	25	0	0	0	0	0	0	0.02585	0.07755	0.12925	0	0	0	0	0	0	5	15	25	5	15	25	0.02585	0.07755	0.12925	0.02585	0.07755	0.12925	5.83134e-06	5.24821e-05	0.000145784	5	15	25	5.00224	15.0201	25.0559	4.99776	14.9798	24.9439	0.02585	0.07755	0.12925	0.02585
0.00518	0	0	0	5	15	25	0	0	0	0	0	0	0.0259	0.0777	0.1295	0	0	0	0	0	0	5	15	25	5	15	25	0.0259	0.0777	0.1295	0.0259	0.0777	0.1295	5.85392e-06	5.26853e-05	0.000146348	5	15	25	5.00224	15.0202	25.056	4.99776	14.9798	24.9438	0.0259	0.0777	0.1295	0.0259
0.00519	0	0	0	5	15	25	0	0	0	0	0	0	0.02595	0.07785	0.12975	0	0	0	0	0	0	5	15	25	5	15	25	0.02595	0.07785	0.12975	0.02595	0.07785	0.12975	5.87655e-06	5.28889e-05	0.000146914	5	15	25	5.00225	15.0202	25.0561	4.99775	14.9797	24.9437	0.02595	0.07785	0.12975	0.02595
0.0052	0	0	0	5	15	25	0	0	0	0	0	0	0.026	0.078	0.13	0	0	0	0	0	0	5	15	25	5	15	25	0.026	0.078	0.13	0.026	0.078	0.13	5.89921e-06	5.30929e-05	0.000147481	5	15	25	5.00225	15.0203	25.0563	4.99775	14.9797	24.9436	0.026	0.078	0.13	0.026
0.00521	0	0	0	5	15	25	0	0	0	0	0	0	0.02605	0.07815	0.13025	0	0	0	0	0	0	5	15	25	5	15	25	0.02605	0.07815	0.13025	0.02605	0.07815	0.13025	5.92192e-06	5.32973e-05	0.000148048	5	15	25	5.00226	15.0203	25.0564	4.99774	14.9797	24.9435	0.02605	0.07815	0.13025	0.02605
0.00522	0	0	0	5	15	25	0	0	0	0	0	0	0.0261	0.0783	0.1305	0	0	0	0	0	0	5	15	25	5	15	25	0.0261	0.0783	0.1305	0.0261	0.0783	0.1305	5.94468e-06	5.35021e-05	0.000148617	5	15	25	5.00226	15.0203	25.0565	4.99774	14.9796	24.9434	0.0261	0.0783	0.1305	0.0261
0.00523	0	0	0	5	15	25	0	0	0	0	0	0	0.02615	0.07845	0.13075	0	0	0	0	0	0	5	15	25	5	15	25	0.02615	0.07845	0.13075	0.02615	0.07845	0.13075	5.96748e-06	5.37073e-05	0.000149187	5	15	25	5.00227	15.0204	25.0566	4.99773	14.9796	24.9433	0.02615	0.07845	0.13075	0.02615
0.00524	0	0	0	5	15	25	0	0	0	0	0	0	0.0262	0.0786	0.131	0	0	0	0	0	0	5	15	25	5	15	25	0.0262	0.0786	0.131	0.0262	0.0786	0.131	5.99032e-06	5.39129e-05	0.000149758	5	15	25	5.00227	15.0204	25.0567	4.99773	14.9795	24.9432	0.0262	0.0786	0.131	0.0262
0.00525	0	0	0	5	15	25	0	0	0	0	0	0	0.02625	0.07875	0.13125	0	0	0	0	0	0	5	15	25	5	15	25	0.02625	0.07875	0.13125	0.02625	0.07875	0.13125	6.01321e-06	5.41189e-05	0.00015033	5	15	25	5.00227	15.0205	25.0568	4.99772	14.9795	24.9431	0.02625	0.07875	0.13125	0.02625
0.00526	0	0	0	5	15	25	0	0	0	0	0	0	0.0263	0.0789	0.1315	0	0	0	0	0	0	5	15	25	5	15	25	0.0263	0.0789	0.1315	0.0263	0.0789	0.1315	6.03613e-06	5.43252e-05	0.000150904	5	15	25	5.00228	15.0205	25.0569	4.99772	14.9795	24.943	0.0263	0.0789	0.1315	0.0263
0.00527	0	0	0	5	15	25	0	0	0	0	0	0	0.02635	0.07905	0.13175	0	0	0	0	0	0	5	15	25	5	15	25	0.02635	0.07905	0.13175	0.02635	0.07905	0.13175	6.05911e-06	5.4532e-05	0.000151478	5	15	25	5.00228	15.0205	25.057	4.99772	14.9794	24.9428	0.02635	0.07905	0.13175	0.02635
0.00528	0	0	0	5	15	25	0	0	0	0	0	0	0.0264	0.0792	0.132	0	0	0	0	0	0	5	15	25	5	15	25	0.0264	0.0792	0.132	0.0264	0.0792	0.132	6.08212e-06	5.47391e-05	0.000152053	5	15	25	5.00229	15.0206	25.0571	4.99771	14.9794	24.9428	0.0264	0.0792	0.132	0.0264
0.00529	0	0	0	5	15	25	0	0	0	0	0	0	0.02645	0.07935	0.13225	0	0	0	0	0	0	5	15	25	5	15	25	0.02645	0.07935	0.13225	0.02645	0.07935	0.13225	6.10518e-06	5.49467e-05	0.00015263	5	15	25	5.00229	15.0206	25.0572	4.99771	14.9794	24.9426	0.02645	0.07935	0.13225	0.02645
0.0053	0	0	0	5	15	25	0	0	0	0	0	0	0.0265	0.0795	0.1325	0	0	0	0	0	0	5	15	25	5	15	25	0.0265	0.0795	0.1325	0.0265	0.0795	0.1325	6.12829e-06	5.51546e-05	0.000153207	5	15	25	5.0023	15.0206	25.0573	4.9977	14.9793	24.9425	0.0265	0.0795	0.1325	0.0265
0.00531	0	0	0	5	15	25	0	0	0	0	0	0	0.02655	0.07965	0.13275	0	0	0	0	0	0	5	15	25	5	15	25	0.02655	0.07965	0.13275	0.02655	0.07965	0.13275	6.15144e-06	5.53629e-05	0.000153786	5	15	25	5.0023	15.0207	25.0574	4.9977	14.9793	24.9424	0.02655	0.07965	0.13275	0.02655
0.00532	0	0	0	5	15	25	0	0	0	0	0	0	0.0266	0.0798	0.133	0	0	0	0	0	0	5	15	25	5	15	25	0.0266	0.0798	0.133	0.0266	0.0798	0.133	6.17463e-06	5.55717e-05	0.000154366	5	15	25	5.0023	15.0207	25.0576	4.99769	14.9792	24.9423	0.0266	0.0798	0.133	0.0266
0.00533	0	0	0	5	15	25	0	0	0	0	0	0	0.02665	0.07995	0.13325	0	0	0	0	0	0	5	15	25	5	15	25	0.02665	0.07995	0.13325	0.02665	0.07995	0.13325	6.19786e-06	5.57808e-05	0.000154947	5	15	25	5.00231	15.0208	25.0577	4.99769	14.9792	24.9422	0.02665	0.07995	0.13325	0.02665
0.00534	0	0	0	5	15	25	0	0	0	0	0	0	0.0267	0.0801	0.1335	0	0	0	0	0	0	5	15	25	5	15	25	0.0267	0.0801	0.1335	0.0267	0.0801	0.1335	6.22114e-06	5.59903e-05	0.000155529	5	15	25	5.00231	15.0208	25.0578	4.99769	14.9792	24.9421	0.0267	0.0801	0.1335	0.0267
0.00535	0	0	0	5	15	25	0	0	0	0	0	0	0.02675	0.08025	0.13375	0	0	0	0	0	0	5	15	25	5	15	25	0.02675	0.08025	0.13375	0.02675	0.08025	0.13375	6.24446e-06	5.62002e-05	0.000156112	5	15	25	5.00232	15.0208	25.0579	4.99768	14.9791	24.942	0.02675	0.08025	0.13375	0.02675
0.00536	0	0	0	5	15	25	0	0	0	0	0	0	0.0268	0.0804	0.134	0	0	0	0	0	0	5	15	25	5	15	25	0.0268	0.0804	0.134	0.0268	0.0804	0.134	6.26783e-06	5.64105e-05	0.000156696	5	15	25	5.00232	15.0209	25.058	4.99768	14.9791	24.9419	0.0268	0.0804	0.134	0.0268
0.00537	0	0	0	5	15	25	0	0	0	0	0	0	0.02685	0.08055	0.13425	0	0	0	0	0	0	5	15	25	5	15	25	0.02685	0.08055	0.13425	0.02685	0.08055	0.13425	6.29124e-06	5.66212e-05	0.000157281	5	15	25	5.00233	15.0209	25.0581	4.99767	14.9791	24.9418	0.02685	0.08055	0.13425	0.02685
0.00538	0	0	0	5	15	25	0	0	0	0	0	0	0.0269	0.0807	0.1345	0	0	0	0	0	0	5	15	25	5	15	25	0.0269	0.0807	0.1345	0.0269	0.0807	0.1345	6.31469e-06	5.68322e-05	0.000157868	5	15	25	5.00233	15.021	25.0582	4.99767	14.979	24.9417	0.0269	0.0807	0.1345	0.0269
0.00539	0	0	0	5	15	25	0	0	0	0	0	0	0.02695	0.08085	0.13475	0	0	0	0	0	0	5	15	25	5	15	25	0.02695	0.08085	0.13475	0.02695	0.08085	0.13475	6.33819e-06	5.70437e-05	0.000158455	5	15	25	5.00233	15.021	25.0583	4.99766	14.979	24.9415	0.02695	0.08085	0.13475	0.02695
0.0054	0	0	0	5	15	25	0	0	0	0	0	0	0.027	0.081	0.135	0	0	0	0	0	0	5	15	25	5	15	25	0.027	0.081	0.135	0.027	0.081	0.135	6.36173e-06	5.72556e-05	0.000159043	5	15	25	5.00234	15.021	25.0584	4.99766	14.9789	24.9414	0.027	0.081	0.135	0.027
0.00541	0	0	0	5	15	25	0	0	0	0	0	0	0.02705	0.08115	0.13525	0	0	0	0	0	0	5	15	25	5	15	25	0.02705	0.08115	0.13525	0.02705	0.08115	0.13525	6.38531e-06	5.74678e-05	0.000159633	5	15	25	5.00234	15.0211	25.0585	4.99766	14.9789	24.9413	0.02705	0.08115	0.13525	0.02705
0.00542	0	0	0	5	15	25	0	0	0	0	0	0	0.0271	0.0813	0.1355	0	0	0	0	0	0	5	15	25	5	15	25	0.0271	0.0813	0.1355	0.0271	0.0813	0.1355	6.40894e-06	5.76805e-05	0.000160224	5	15	25	5.00235	15.0211	25.0586	4.99765	14.9788	24.9412	0.0271	0.0813	0.1355	0.0271
0.00543	0	0	0	5	15	25	0	0	0	0	0	0	0.02715	0.08145	0.13575	0	0	0	0	0	0	5	15	25	5	15	25	0.02715	0.08145	0.13575	0.02715	0.08145	0.13575	6.43261e-06	5.78935e-05	0.000160815	5	15	25	5.00235	15.0212	25.0587	4.99765	14.9788	24.9411	0.02715	0.08145	0.13575	0.02715
0.00544	0	0	0	5	15	25	0	0	0	0	0	0	0.0272	0.0816	0.136	0	0	0	0	0	0	5	15	25	5	15	25	0.0272	0.0816	0.136	0.0272	0.0816	0.136	6.45632e-06	5.81069e-05	0.000161408	5	15	25	5.00236	15.0212	25.0588	4.99764	14.9788	24.941	0.0272	0.0816	0.136	0.0272
0.00545	0	0	0	5	15	25	0	0	0	0	0	0	0.02725	0.08175	0.13625	0	0	0	0	0	0	5	15	25	5	15	25	0.02725	0.08175	0.13625	0.02725	0.08175	0.13625	6.48008e-06	5.83208e-05	0.000162002	5	15	25	5.00236	15.0212	25.059	4.99764	14.9787	24.9409	0.02725	0.08175	0.13625	0.02725
0.00546	0	0	0	5	15	25	0	0	0	0	0	0	0.0273	0.0819	0.1365	0	0	0	0	0	0	5	15	25	5	15	25	0.0273	0.0819	0.1365	0.0273	0.0819	0.1365	6.50388e-06	5.8535e-05	0.000162597	5	15	25	5.00236	15.0213	25.0591	4.99763	14.9787	24.9408	0.0273	0.0819	0.1365	0.0273
0.00547	0	0	0	5	15	25	0	0	0	0	0	0	0.02735	0.08205	0.13675	0	0	0	0	0	0	5	15	25	5	15	25	0.02735	0.08205	0.13675	0.02735	0.08205	0.13675	6.52773e-06	5.87496e-05	0.000163194	5	15	25	5.00237	15.0213	25.0592	4.99763	14.9787	24.9407	0.02735	0.08205	0.13675	0.02735
0.00548	0	0	0	5	15	25	0	0	0	0	0	0	0.0274	0.0822	0.137	0	0	0	0	0	0	5	15	25	5	15	25	0.0274	0.0822	0.137	0.0274	0.0822	0.137	6.55162e-06	5.89646e-05	0.000163791	5	15	25	5.00237	15.0213	25.0593	4.99763	14.9786	24.9406	0.0274	0.0822	0.137	0.0274
0.00549	0	0	0	5	15	25	0	0	0	0	0	0	0.02745	0.08235	0.13725	0	0	0	0	0	0	5	15	25	5	15	25	0.02745	0.08235	0.13725	0.02745	0.08235	0.13725	6.57555e-06	5.918e-05	0.000164389	5	15	25	5.00238	15.0214	25.0594	4.99762	14.9786	24.9405	0.02745	0.08235	0.13725	0.02745
0.0055	0	0	0	5	15	25	0	0	0	0	0	0	0.0275	0.0825	0.1375	0	0	0	0	0	0	5	15	25	5	15	25	0.0275	0.0825	0.1375	0.0275	0.0825	0.1375	6.59953e-06	5.93958e-05	0.000164988	5	15	25	5.00238	15.0214	25.0595	4.99762	14.9785	24.9404	0.0275	0.0825	0.1375	0.0275
0.00551	0	0	0	5	15	25	0	0	0	0	0	0	0.02755	0.08265	0.13775	0	0	0	0	0	0	5	15	25	5	15	25	0.02755	0.08265	0.13775	0.02755	0.08265	0.13775	6.62355e-06	5.9612e-05	0.000165589	5	15	25	5.00239	15.0215	25.0596	4.99761	14.9785	24.9402	0.02755	0.08265	0.13775	0.02755
0.00552	0	0	0	5	15	25	0	0	0	0	0	0	0.0276	0.0828	0.138	0	0	0	0	0	0	5	15	25	5	15	25	0.0276	0.0828	0.138	0.0276	0.0828	0.138	6.64761e-06	5.98285e-05	0.000166191	5	15	25	5.00239	15.0215	25.0597	4.99761	14.9785	24.9401	0.0276	0.0828	0.138	0.0276
0.00553	0	0	0	5	15	25	0	0	0	0	0	0	0.02765	0.08295	0.13825	0	0	0	0	0	0	5	15	25	5	15	25	0.02765	0.08295	0.13825	0.02765	0.08295	0.13825	6.67172e-06	6.00455e-05	0.000166793	5	15	25	5.0024	15.0215	25.0598	4.9976	14.9784	24.94	0.02765	0.08295	0.13825	0.02765
0.00554	0	0	0	5	15	25	0	0	0	0	0	0	0.0277	0.0831	0.1385	0	0	0	0	0	0	5	15	25	5	15	25	0.0277	0.0831	0.1385	0.0277	0.0831	0.1385	6.69587e-06	6.02629e-05	0.000167397	5	15	25	5.0024	15.0216	25.0599	4.9976	14.9784	24.9399	0.0277	0.0831	0.1385	0.0277
0.00555	0	0	0	5	15	25	0	0	0	0	0	0	0.02775	0.08325	0.13875	0	0	0	0	0	0	5	15	25	5	15	25	0.02775	0.08325	0.13875	0.02775	0.08325	0.13875	6.72006e-06	6.04806e-05	0.000168002	5	15	25	5.0024	15.0216	25.06	4.99759	14.9783	24.9398	0.02775	0.08325	0.13875	0.02775
0.00556	0	0	0	5	15	25	0	0	0	0	0	0	0.0278	0.0834	0.139	0	0	0	0	0	0	5	15	25	5	15	25	0.0278	0.0834	0.139	0.0278	0.0834	0.139	6.7443e-06	6.06988e-05	0.000168608	5	15	25	5.00241	15.0217	25.0602	4.99759	14.9783	24.9397	0.0278	0.0834	0.139	0.0278
0.00557	0	0	0	5	15	25	0	0	0	0	0	0	0.02785	0.08355	0.13925	0	0	0	0	0	0	5	15	25	5	15	25	0.02785	0.08355	0.13925	0.02785	0.08355	0.13925	6.76858e-06	6.09173e-05	0.000169215	5	15	25	5.00241	15.0217	25.0603	4.99759	14.9783	24.9396	0.02785	0.08355	0.13925	0.02785
0.00558	0	0	0	5	15	25	0	0	0	0	0	0	0.0279	0.0837	0.1395	0	0	0	0	0	0	5	15	25	5	15	25	0.0279	0.0837	0.1395	0.0279	0.0837	0.1395	6.79291e-06	6.11362e-05	0.000169823	5	15	25	5.00242	15.0217	25.0604	4.99758	14.9782	24.9395	0.0279	0.0837	0.1395	0.0279
0.00559	0	0	0	5	15	25	0	0	0	0	0	0	0.02795	0.08385	0.13975	0	0	0	0	0	0	5	15	25	5	15	25	0.02795	0.08385	0.13975	0.02795	0.08385	0.13975	6.81728e-06	6.13555e-05	0.000170432	5	15	25	5.00242	15.0218	25.0605	4.99758	14.9782	24.9394	0.02795	0.08385	0.13975	0.02795
0.0056	0	0	0	5	15	25	0	0	0	0	0	0	0.028	0.084	0.14	0	0	0	0	0	0	5	15	25	5	15	25	0.028	0.084	0.14	0.028	0.084	0.14	6.84169e-06	6.15753e-05	0.000171043	5	15	25	5.00243	15.0218	25.0606	4.99757	14.9781	24.9393	0.028	0.084	0.14	0.028
0.00561	0	0	0	5	15	25	0	0	0	0	0	0	0.02805	0.08415	0.14025	0	0	0	0	0	0	5	15	25	5	15	25	0.02805	0.08415	0.14025	0.02805	0.08415	0.14025	6.86615e-06	6.17954e-05	0.000171654	5	15	25	5.00243	15.0219	25.0607	4.99757	14.9781	24.9392	0.02805	0.08415	0.14025	0.02805
0.00562	0	0	0	5	15	25	0	0	0	0	0	0	0.0281	0.0843	0.1405	0	0	0	0	0	0	5	15	25	5	15	25	0.0281	0.0843	0.1405	0.0281	0.0843	0.1405	6.89065e-06	6.20159e-05	0.000172267	5	15	25	5.00243	15.0219	25.0608	4.99756	14.9781	24.9391	0.0281	0.0843	0.1405	0.0281
0.00563	0	0	0	5	15	25	0	0	0	0	0	0	0.02815	0.08445	0.14075	0	0	0	0	0	0	5	15	25	5	15	25	0.02815	0.08445	0.14075	0.02815	0.08445	0.14075	6.91519e-06	6.22368e-05	0.00017288	5	15	25	5.00244	15.0219	25.0609	4.99756	14.978	24.9389	0.02815	0.08445	0.14075	0.02815
0.00564	0	0	0	5	15	25	0	0	0	0	0	0	0.0282	0.0846	0.141	0	0	0	0	0	0	5	15	25	5	15	25	0.0282	0.0846	0.141	0.0282	0.0846	0.141	6.93978e-06	6.2458e-05	0.000173495	5	15	25	5.00244	15.022	25.061	4.99756	14.978	24.9388	0.0282	0.0846	0.141	0.0282
0.00565	0	0	0	5	15	25	0	0	0	0	0	0	0.02825	0.08475	0.14125	0	0	0	0	0	0	5	15	25	5	15	25	0.02825	0.08475	0.14125	0.02825	0.08475	0.14125	6.96441e-06	6.26797e-05	0.000174111	5	15	25	5.00245	15.022	25.0611	4.99755	14.9779	24.9387	0.02825	0.08475	0.14125	0.02825
0.00566	0	0	0	5	15	25	0	0	0	0	0	0	0.0283	0.0849	0.1415	0	0	0	0	0	0	5	15	25	5	15	25	0.0283	0.0849	0.1415	0.0283	0.0849	0.1415	6.98908e-06	6.29018e-05	0.000174727	5	15	25	5.00245	15.0221	25.0612	4.99755	14.9779	24.9386	0.0283	0.0849	0.1415	0.0283
0.00567	0	0	0	5	15	25	0	0	0	0	0	0	0.02835	0.08505	0.14175	0	0	0	0	0	0	5	15	25	5	15	25	0.02835	0.08505	0.14175	0.02835	0.08505	0.14175	7.0138e-06	6.31243e-05	0.000175345	5	15	25	5.00246	15.0221	25.0613	4.99754	14.9779	24.9385	0.02835	0.08505	0.14175	0.02835
0.00568	0	0	0	5	15	25	0	0	0	0	0	0	0.0284	0.0852	0.142	0	0	0	0	0	0	5	15	25	5	15	25	0.0284	0.0852	0.142	0.0284	0.0852	0.142	7.03856e-06	6.33471e-05	0.000175964	5	15	25	5.00246	15.0221	25.0615	4.99754	14.9778	24.9384	0.0284	0.0852	0.142	0.0284
0.00569	0	0	0	5	15	25	0	0	0	0	0	0	0.02845	0.08535	0.14225	0	0	0	0	0	0	5	15	25	5	15	25	0.02845	0.08535	0.14225	0.02845	0.08535	0.14225	7.06337e-06	6.35704e-05	0.000176585	5	15	25	5.00246	15.0222	25.0616	4.99753	14.9778	24.9383	0.02845	0.08535	0.14225	0.02845
0.0057	0	0	0	5	15	25	0	0	0	0	0	0	0.0285	0.0855	0.1425	0	0	0	0	0	0	5	15	25	5	15	25	0.0285	0.0855	0.1425	0.0285	0.0855	0.1425	7.08822e-06	6.3794e-05	0.000177206	5	15	25	5.00247	15.0222	25.0617	4.99753	14.9778	24.9382	0.0285	0.0855	0.1425	0.0285
0.00571	0	0	0	5	15	25	0	0	0	0	0	0	0.02855	0.08565	0.14275	0	0	0	0	0	0	5	15	25	5	15	25	0.02855	0.08565	0.14275	0.02855	0.08565	0.14275	7.11311e-06	6.4018e-05	0.000177828	5	15	25	5.00247	15.0222	25.0618	4.99753	14.9777	24.9381	0.02855	0.08565	0.14275	0.02855
0.00572	0	0	0	5	15	25	0	0	0	0	0	0	0.0286	0.0858	0.143	0	0	0	0	0	0	5	15	25	5	15	25	0.0286	0.0858	0.143	0.0286	0.0858	0.143	7.13805e-06	6.42425e-05	0.000178452	5	15	25	5.00248	15.0223	25.0619	4.99752	14.9777	24.938	0.0286	0.0858	0.143	0.0286
0.00573	0	0	0	5	15	25	0	0	0	0	0	0	0.02865	0.08595	0.14325	0	0	0	0	0	0	5	15	25	5	15	25	0.02865	0.08595	0.14325	0.02865	0.08595	0.14325	7.16303e-06	6.44673e-05	0.000179076	5	15	25	5.00248	15.0223	25.062	4.99752	14.9776	24.9379	0.02865	0.08595	0.14325	0.02865
0.00574	0	0	0	5	15	25	0	0	0	0	0	0	0.0287	0.0861	0.1435	0	0	0	0	0	0	5	15	25	5	15	25	0.0287	0.0861	0.1435	0.0287	0.0861	0.1435	7.18805e-06	6.46925e-05	0.000179702	5	15	25	5.00249	15.0224	25.0621	4.99751	14.9776	24.9378	0.0287	0.0861	0.1435	0.0287
0.00575	0	0	0	5	15	25	0	0	0	0	0	0	0.02875	0.08625	0.14375	0	0	0	0	0	0	5	15	25	5	15	25	0.02875	0.08625	0.14375	0.02875	0.08625	0.14375	7.21312e-06	6.49181e-05	0.000180328	5	15	25	5.00249	15.0224	25.0622	4.99751	14.9776	24.9376	0.02875	0.08625	0.14375	0.02875
0.00576	0	0	0	5	15	25	0	0	0	0	0	0	0.0288	0.0864	0.144	0	0	0	0	0	0	5	15	25	5	15	25	0.0288	0.0864	0.144	0.0288	0.0864	0.144	7.23823e-06	6.51441e-05	0.000180956	5	15	25	5.00249	15.0224	25.0623	4.9975	14.9775	24.9375	0.0288	0.0864	0.144	0.0288
0.00577	0	0	0	5	15	25	0	0	0	0	0	0	0.02885	0.08655	0.14425	0	0	0	0	0	0	5	15	25	5	15	25	0.02885	0.08655	0.14425	0.02885	0.08655	0.14425	7.26338e-06	6.53705e-05	0.000181585	5	15	25	5.0025	15.0225	25.0624	4.9975	14.9775	24.9374	0.02885	0.08655	0.14425	0.02885
0.00578	0	0	0	5	15	25	0	0	0	0	0	0	0.0289	0.0867	0.1445	0	0	0	0	0	0	5	15	25	5	15	25	0.0289	0.0867	0.1445	0.0289	0.0867	0.1445	7.28858e-06	6.55973e-05	0.000182215	5	15	25	5.0025	15.0225	25.0625	4.9975	14.9774	24.9373	0.0289	0.0867	0.1445	0.0289
0.00579	0	0	0	5	15	25	0	0	0	0	0	0	0.02895	0.08685	0.14475	0	0	0	0	0	0	5	15	25	5	15	25	0.02895	0.08685	0.14475	0.02895	0.08685	0.14475	7.31382e-06	6.58245e-05	0.000182846	5	15	25	5.00251	15.0226	25.0626	4.99749	14.9774	24.9372	0.02895	0.08685	0.14475	0.02895
0.0058	0	0	0	5	15	25	0	0	0	0	0	0	0.029	0.087	0.145	0	0	0	0	0	0	5	15	25	5	15	25	0.029	0.087	0.145	0.029	0.087	0.145	7.33911e-06	6.6052e-05	0.000183478	5	15	25	5.00251	15.0226	25.0627	4.99749	14.9774	24.9371	0.029	0.087	0.145	0.029
0.00581	0	0	0	5	15	25	0	0	0	0	0	0	0.02905	0.08715	0.14525	0	0	0	0	0	0	5	15	25	5	15	25	0.02905	0.08715	0.14525	0.02905	0.08715	0.14525	7.36444e-06	6.628e-05	0.000184111	5	15	25	5.00252	15.0226	25.0629	4.99748	14.9773	24.937	0.02905	0.08715	0.14525	0.02905
0.00582	0	0	0	5	15	25	0	0	0	0	0	0	0.0291	0.0873	0.1455	0	0	0	0	0	0	5	15	25	5	15	25	0.0291	0.0873	0.1455	0.0291	0.0873	0.1455	7.38981e-06	6.65084e-05	0.000184746	5	15	25	5.00252	15.0227	25.063	4.99748	14.9773	24.9369	0.0291	0.0873	0.1455	0.0291
0.00583	0	0	0	5	15	25	0	0	0	0	0	0	0.02915	0.08745	0.14575	0	0	0	0	0	0	5	15	25	5	15	25	0.02915	0.08745	0.14575	0.02915	0.08745	0.14575	7.41523e-06	6.67371e-05	0.000185381	5	15	25	5.00253	15.0227	25.0631	4.99747	14.9772	24.9368	0.02915	0.08745	0.14575	0.02915
0.00584	0	0	0	5	15	25	0	0	0	0	0	0	0.0292	0.0876	0.146	0	0	0	0	0	0	5	15	25	5	15	25	0.0292	0.0876	0.146	0.0292	0.0876	0.146	7.44069e-06	6.69662e-05	0.000186018	5	15	25	5.00253	15.0228	25.0632	4.99747	14.9772	24.9367	0.0292	0.0876	0.146	0.0292
0.00585	0	0	0	5	15	25	0	0	0	0	0	0	0.02925	0.08775	0.14625	0	0	0	0	0	0	5	15	25	5	15	25	0.02925	0.08775	0.14625	0.02925	0.08775	0.14625	7.46619e-06	6.71958e-05	0.000186655	5	15	25	5.00253	15.0228	25.0633	4.99746	14.9772	24.9366	0.02925	0.08775	0.14625	0.02925
0.00586	0	0	0	5	15	25	0	0	0	0	0	0	0.0293	0.0879	0.1465	0	0	0	0	0	0	5	15	25	5	15	25	0.0293	0.0879	0.1465	0.0293	0.0879	0.1465	7.49174e-06	6.74257e-05	0.000187294	5	15	25	5.00254	15.0228	25.0634	4.99746	14.9771	24.9365	0.0293	0.0879	0.1465	0.0293
0.00587	0	0	0	5	15	25	0	0	0	0	0	0	0.02935	0.08805	0.14675	0	0	0	0	0	0	5	15	25	5	15	25	0.02935	0.08805	0.14675	0.02935	0.08805	0.14675	7.51733e-06	6.7656e-05	0.000187934	5	15	25	5.00254	15.0229	25.0635	4.99746	14.9771	24.9363	0.02935	0.08805	0.14675	0.02935
0.00588	0	0	0	5	15	25	0	0	0	0	0	0	0.0294	0.0882	0.147	0	0	0	0	0	0	5	15	25	5	15	25	0.0294	0.0882	0.147	0.0294	0.0882	0.147	7.54296e-06	6.78867e-05	0.000188575	5	15	25	5.00255	15.0229	25.0636	4.99745	14.9771	24.9362	0.0294	0.0882	0.147	0.0294
0.00589	0	0	0	5	15	25	0	0	0	0	0	0	0.02945	0.08835	0.14725	0	0	0	0	0	0	5	15	25	5	15	25	0.02945	0.08835	0.14725	0.02945	0.08835	0.14725	7.56864e-06	6.81178e-05	0.000189216	5	15	25	5.00255	15.0229	25.0637	4.99745	14.977	24.9361	0.02945	0.08835	0.14725	0.02945
0.0059	0	0	0	5	15	25	0	0	0	0	0	0	0.0295	0.0885	0.1475	0	0	0	0	0	0	5	15	25	5	15	25	0.0295	0.0885	0.1475	0.0295	0.0885	0.1475	7.59436e-06	6.83493e-05	0.00018986	5	15	25	5.00256	15.023	25.0638	4.99744	14.977	24.936	0.0295	0.0885	0.1475	0.0295
0.00591	0	0	0	5	15	25	0	0	0	0	0	0	0.02955	0.08865	0.14775	0	0	0	0	0	0	5	15	25	5	15	25	0.02955	0.08865	0.14775	0.02955	0.08865	0.14775	7.62013e-06	6.85812e-05	0.000190504	5	15	25	5.00256	15.023	25.0639	4.99744	14.9769	24.9359	0.02955	0.08865	0.14775	0.02955
0.00592	0	0	0	5	15	25	0	0	0	0	0	0	0.0296	0.0888	0.148	0	0	0	0	0	0	5	15	25	5	15	25	0.0296	0.0888	0.148	0.0296	0.0888	0.148	7.64594e-06	6.88135e-05	0.000191149	5	15	25	5.00256	15.0231	25.064	4.99743	14.9769	24.9358	0.0296	0.0888	0.148	0.0296
0.00593	0	0	0	5	15	25	0	0	0	0	0	0	0.02965	0.08895	0.14825	0	0	0	0	0	0	5	15	25	5	15	25	0.02965	0.08895	0.14825	0.02965	0.08895	0.14825	7.67179e-06	6.90462e-05	0.000191795	5	15	25	5.00257	15.0231	25.0642	4.99743	14.9769	24.9357	0.02965	0.08895	0.14825	0.02965
0.00594	0	0	0	5	15	25	0	0	0	0	0	0	0.0297	0.0891	0.1485	0	0	0	0	0	0	5	15	25	5	15	25	0.0297	0.0891	0.1485	0.0297	0.0891	0.1485	7.69769e-06	6.92792e-05	0.000192443	5	15	25	5.00257	15.0231	25.0643	4.99743	14.9768	24.9356	0.0297	0.0891	0.1485	0.0297
0.00595	0	0	0	5	15	25	0	0	0	0	0	0	0.02975	0.08925	0.14875	0	0	0	0	0	0	5	15	25	5	15	25	0.02975	0.08925	0.14875	0.02975	0.08925	0.14875	7.72363e-06	6.95127e-05	0.000193091	5	15	25	5.00258	15.0232	25.0644	4.99742	14.9768	24.9355	0.02975	0.08925	0.14875	0.02975
0.00596	0	0	0	5	15	25	0	0	0	0	0	0	0.0298	0.0894	0.149	0	0	0	0	0	0	5	15	25	5	15	25	0.0298	0.0894	0.149	0.0298	0.0894	0.149	7.74961e-06	6.97466e-05	0.000193741	5	15	25	5.00258	15.0232	25.0645	4.99742	14.9767	24.9354	0.0298	0.0894	0.149	0.0298
0.00597	0	0	0	5	15	25	0	0	0	0	0	0	0.02985	0.08955	0.14925	0	0	0	0	0	0	5	15	25	5	15	25	0.02985	0.08955	0.14925	0.02985	0.08955	0.14925	7.77564e-06	6.99808e-05	0.000194391	5	15	25	5.00259	15.0233	25.0646	4.99741	14.9767	24.9352	0.02985	0.08955	0.14925	0.02985
0.00598	0	0	0	5	15	25	0	0	0	0	0	0	0.0299	0.0897	0.1495	0	0	0	0	0	0	5	15	25	5	15	25	0.0299	0.0897	0.1495	0.0299	0.0897	0.1495	7.80171e-06	7.02154e-05	0.000195043	5	15	25	5.00259	15.0233	25.0647	4.99741	14.9767	24.9352	0.0299	0.0897	0.1495	0.0299
0.00599	0	0	0	5	15	25	0	0	0	0	0	0	0.02995	0.08985	0.14975	0	0	0	0	0	0	5	15	25	5	15	25	0.02995	0.08985	0.14975	0.02995	0.08985	0.14975	7.82782e-06	7.04505e-05	0.000195696	5	15	25	5.00259	15.0233	25.0648	4.9974	14.9766	24.935	0.02995	0.08985	0.14975	0.02995
0.006	0	0	0	5	15	25	0	0	0	0	0	0	0.03	0.09	0.15	0	0	0	0	0	0	5	15	25	5	15	25	0.03	0.09	0.15	0.03	0.09	0.15	7.85398e-06	7.06859e-05	0.00019635	5	15	25	5.0026	15.0234	25.0649	4.9974	14.9766	24.9349	0.03	0.09	0.15	0.03
0.00601	0	0	0	5	15	25	0	0	0	0	0	0	0.03005	0.09015	0.15025	0	0	0	0	0	0	5	15	25	5	15	25	0.03005	0.09015	0.15025	0.03005	0.09015	0.15025	7.88018e-06	7.09217e-05	0.000197005	5	15	25	5.0026	15.0234	25.065	4.9974	14.9765	24.9348	0.03005	0.09015	0.15025	0.03005
0.00602	0	0	0	5	15	25	0	0	0	0	0	0	0.0301	0.0903	0.1505	0	0	0	0	0	0	5	15	25	5	15	25	0.0301	0.0903	0.1505	0.0301	0.0903	0.1505	7.90643e-06	7.11579e-05	0.000197661	5	15	25	5.00261	15.0235	25.0651	4.99739	14.9765	24.9347	0.0301	0.0903	0.1505	0.0301
0.00603	0	0	0	5	15	25	0	0	0	0	0	0	0.03015	0.09045	0.15075	0	0	0	0	0	0	5	15	25	5	15	25	0.03015	0.09045	0.15075	0.03015	0.09045	0.15075	7.93272e-06	7.13945e-05	0.000198318	5	15	25	5.00261	15.0235	25.0652	4.99739	14.9765	24.9346	0.03015	0.09045	0.15075	0.03015
0.00604	0	0	0	5	15	25	0	0	0	0	0	0	0.0302	0.0906	0.151	0	0	0	0	0	0	5	15	25	5	15	25	0.0302	0.0906	0.151	0.0302	0.0906	0.151	7.95905e-06	7.16315e-05	0.000198977	5	15	25	5.00262	15.0235	25.0653	4.99738	14.9764	24.9345	0.0302	0.0906	0.151	0.0302
0.00605	0	0	0	5	15	25	0	0	0	0	0	0	0.03025	0.09075	0.15125	0	0	0	0	0	0	5	15	25	5	15	25	0.03025	0.09075	0.15125	0.03025	0.09075	0.15125	7.98543e-06	7.18689e-05	0.000199636	5	15	25	5.00262	15.0236	25.0654	4.99738	14.9764	24.9344	0.03025	0.09075	0.15125	0.03025
0.00606	0	0	0	5	15	25	0	0	0	0	0	0	0.0303	0.0909	0.1515	0	0	0	0	0	0	5	15	25	5	15	25	0.0303	0.0909	0.1515	0.0303	0.0909	0.1515	8.01185e-06	7.21067e-05	0.000200297	5	15	25	5.00262	15.0236	25.0656	4.99737	14.9764	24.9343	0.0303	0.0909	0.1515	0.0303
0.00607	0	0	0	5	15	25	0	0	0	0	0	0	0.03035	0.09105	0.15175	0	0	0	0	0	0	5	15	25	5	15	25	0.03035	0.09105	0.15175	0.03035	0.09105	0.15175	8.03831e-06	7.23449e-05	0.000200958	5	15	25	5.00263	15.0236	25.0657	4.99737	14.9763	24.9342	0.03035	0.09105	0.15175	0.03035
0.00608	0	0	0	5	15	25	0	0	0	0	0	0	0.0304	0.0912	0.152	0	0	0	0	0	0	5	15	25	5	15	25	0.0304	0.0912	0.152	0.0304	0.0912	0.152	8.06482e-06	7.25834e-05	0.000201621	5	15	25	5.00263	15.0237	25.0658	4.99737	14.9763	24.9341	0.0304	0.0912	0.152	0.0304
0.00609	0	0	0	5	15	25	0	0	0	0	0	0	0.03045	0.09135	0.15225	0	0	0	0	0	0	5	15	25	5	15	25	0.03045	0.09135	0.15225	0.03045	0.09135	0.15225	8.09137e-06	7.28224e-05	0.000202285	5	15	25	5.00264	15.0237	25.0659	4.99736	14.9762	24.9339	0.03045	0.09135	0.15225	0.03045
0.0061	0	0	0	5	15	25	0	0	0	0	0	0	0.0305	0.0915	0.1525	0	0	0	0	0	0	5	15	25	5	15	25	0.0305	0.0915	0.1525	0.0305	0.0915	0.1525	8.11796e-06	7.30617e-05	0.00020295	5	15	25	5.00264	15.0238	25.066	4.99736	14.9762	24.9338	0.0305	0.0915	0.1525	0.0305
0.00611	0	0	0	5	15	25	0	0	0	0	0	0	0.03055	0.09165	0.15275	0	0	0	0	0	0	5	15	25	5	15	25	0.03055	0.09165	0.15275	0.03055	0.09165	0.15275	8.1446e-06	7.33015e-05	0.000203616	5	15	25	5.00265	15.0238	25.0661	4.99735	14.9762	24.9337	0.03055	0.09165	0.15275	0.03055
0.00612	0	0	0	5	15	25	0	0	0	0	0	0	0.0306	0.0918	0.153	0	0	0	0	0	0	5	15	25	5	15	25	0.0306	0.0918	0.153	0.0306	0.0918	0.153	8.17128e-06	7.35416e-05	0.000204283	5	15	25	5.00265	15.0238	25.0662	4.99735	14.9761	24.9336	0.0306	0.0918	0.153	0.0306
0.00613	0	0	0	5	15	25	0	0	0	0	0	0	0.03065	0.09195	0.15325	0	0	0	0	0	0	5	15	25	5	15	25	0.03065	0.09195	0.15325	0.03065	0.09195	0.15325	8.19801e-06	7.37821e-05	0.000204951	5	15	25	5.00266	15.0239	25.0663	4.99734	14.9761	24.9335	0.03065	0.09195	0.15325	0.03065
0.00614	0	0	0	5	15	25	0	0	0	0	0	0	0.0307	0.0921	0.1535	0	0	0	0	0	0	5	15	25	5	15	25	0.0307	0.0921	0.1535	0.0307	0.0921	0.1535	8.22478e-06	7.40231e-05	0.00020562	5	15	25	5.00266	15.0239	25.0664	4.99734	14.976	24.9334	0.0307	0.0921	0.1535	0.0307
0.00615	0	0	0	5	15	25	0	0	0	0	0	0	0.03075	0.09225	0.15375	0	0	0	0	0	0	5	15	25	5	15	25	0.03075	0.09225	0.15375	0.03075	0.09225	0.15375	8.25159e-06	7.42644e-05	0.00020629	5	15	25	5.00266	15.024	25.0665	4.99733	14.976	24.9333	0.03075	0.09225	0.15375	0.03075
0.00616	0	0	0	5	15	25	0	0	0	0	0	0	0.0308	0.0924	0.154	0	0	0	0	0	0	5	15	25	5	15	25	0.0308	0.0924	0.154	0.0308	0.0924	0.154	8.27845e-06	7.45061e-05	0.000206962	5	15	25	5.00267	15.024	25.0666	4.99733	14.976	24.9332	0.0308	0.0924	0.154	0.0308
0.00617	0	0	0	5	15	25	0	0	0	0	0	0	0.03085	0.09255	0.15425	0	0	0	0	0	0	5	15	25	5	15	25	0.03085	0.09255	0.15425	0.03085	0.09255	0.15425	8.30535e-06	7.47482e-05	0.000207634	5	15	25	5.00267	15.024	25.0667	4.99733	14.9759	24.9331	0.03085	0.09255	0.15425	0.03085
0.00618	0	0	0	5	15	25	0	0	0	0	0	0	0.0309	0.0927	0.1545	0	0	0	0	0	0	5	15	25	5	15	25	0.0309	0.0927	0.1545	0.0309	0.0927	0.1545	8.33229e-06	7.49907e-05	0.000208308	5	15	25	5.00268	15.0241	25.0668	4.99732	14.9759	24.933	0.0309	0.0927	0.1545	0.0309
0.00619	0	0	0	5	15	25	0	0	0	0	0	0	0.03095	0.09285	0.15475	0	0	0	0	0	0	5	15	25	5	15	25	0.03095	0.09285	0.15475	0.03095	0.09285	0.15475	8.35928e-06	7.52336e-05	0.000208982	5	15	25	5.00268	15.0241	25.067	4.99732	14.9758	24.9329	0.03095	0.09285	0.15475	0.03095
0.0062	0	0	0	5	15	25	0	0	0	0	0	0	0.031	0.093	0.155	0	0	0	0	0	0	5	15	25	5	15	25	0.031	0.093	0.155	0.031	0.093	0.155	8.38631e-06	7.54768e-05	0.000209658	5	15	25	5.00269	15.0242	25.0671	4.99731	14.9758	24.9328	0.031	0.093	0.155	0.031
0.00621	0	0	0	5	15	25	0	0	0	0	0	0	0.03105	0.09315	0.15525	0	0	0	0	0	0	5	15	25	5	15	25	0.03105	0.09315	0.15525	0.03105	0.09315	0.15525	8.41338e-06	7.57205e-05	0.000210335	5	15	25	5.00269	15.0242	25.0672	4.99731	14.9758	24.9326	0.03105	0.09315	0.15525	0.03105
0.00622	0	0	0	5	15	25	0	0	0	0	0	0	0.0311	0.0933	0.1555	0	0	0	0	0	0	5	15	25	5	15	25	0.0311	0.0933	0.1555	0.0311	0.0933	0.1555	8.4405e-06	7.59646e-05	0.000211013	5	15	25	5.00269	15.0242	25.0673	4.9973	14.9757	24.9325	0.0311	0.0933	0.1555	0.0311
0.00623	0	0	0	5	15	25	0	0	0	0	0	0	0.03115	0.09345	0.15575	0	0	0	0	0	0	5	15	25	5	15	25	0.03115	0.09345	0.15575	0.03115	0.09345	0.15575	8.46766e-06	7.6209e-05	0.000211692	5	15	25	5.0027	15.0243	25.0674	4.9973	14.9757	24.9324	0.03115	0.09345	0.15575	0.03115
0.00624	0	0	0	5	15	25	0	0	0	0	0	0	0.0312	0.0936	0.156	0	0	0	0	0	0	5	15	25	5	15	25	0.0312	0.0936	0.156	0.0312	0.0936	0.156	8.49487e-06	7.64539e-05	0.000212372	5	15	25	5.0027	15.0243	25.0675	4.9973	14.9756	24.9323	0.0312	0.0936	0.156	0.0312
0.00625	0	0	0	5	15	25	0	0	0	0	0	0	0.03125	0.09375	0.15625	0	0	0	0	0	0	5	15	25	5	15	25	0.03125	0.09375	0.15625	0.03125	0.09375	0.15625	8.52212e-06	7.66991e-05	0.000213053	5	15	25	5.00271	15.0244	25.0676	4.99729	14.9756	24.9322	0.03125	0.09375	0.15625	0.03125
0.00626	0	0	0	5	15	25	0	0	0	0	0	0	0.0313	0.0939	0.1565	0	0	0	0	0	0	5	15	25	5	15	25	0.0313	0.0939	0.1565	0.0313	0.0939	0.1565	8.54941e-06	7.69447e-05	0.000213736	5	15	25	5.00271	15.0244	25.0677	4.99729	14.9756	24.9321	0.0313	0.0939	0.1565	0.0313
0.00627	0	0	0	5	15	25	0	0	0	0	0	0	0.03135	0.09405	0.15675	0	0	0	0	0	0	5	15	25	5	15	25	0.03135	0.09405	0.15675	0.03135	0.09405	0.15675	8.57675e-06	7.71908e-05	0.000214419	5	15	25	5.00272	15.0244	25.0678	4.99728	14.9755	24.932	0.03135	0.09405	0.15675	0.03135
0.00628	0	0	0	5	15	25	0	0	0	0	0	0	0.0314	0.0942	0.157	0	0	0	0	0	0	5	15	25	5	15	25	0.0314	0.0942	0.157	0.0314	0.0942	0.157	8.60413e-06	7.74372e-05	0.000215104	5	15	25	5.00272	15.0245	25.0679	4.99728	14.9755	24.9319	0.0314	0.0942	0.157	0.0314
0.00629	0	0	0	5	15	25	0	0	0	0	0	0	0.03145	0.09435	0.15725	0	0	0	0	0	0	5	15	25	5	15	25	0.03145	0.09435	0.15725	0.03145	0.09435	0.15725	8.63155e-06	7.7684e-05	0.000215789	5	15	25	5.00272	15.0245	25.068	4.99727	14.9755	24.9318	0.03145	0.09435	0.15725	0.03145
0.0063	0	0	0	5	15	25	0	0	0	0	0	0	0.0315	0.0945	0.1575	0	0	0	0	0	0	5	15	25	5	15	25	0.0315	0.0945	0.1575	0.0315	0.0945	0.1575	8.65902e-06	7.79312e-05	0.000216476	5	15	25	5.00273	15.0245	25.0681	4.99727	14.9754	24.9317	0.0315	0.0945	0.1575	0.0315
0.00631	0	0	0	5	15	25	0	0	0	0	0	0	0.03155	0.09465	0.15775	0	0	0	0	0	0	5	15	25	5	15	25	0.03155	0.09465	0.15775	0.03155	0.09465	0.15775	8.68653e-06	7.81788e-05	0.000217164	5	15	25	5.00273	15.0246	25.0682	4.99727	14.9754	24.9316	0.03155	0.09465	0.15775	0.03155
0.00632	0	0	0	5	15	25	0	0	0	0	0	0	0.0316	0.0948	0.158	0	0	0	0	0	0	5	15	25	5	15	25	0.0316	0.0948	0.158	0.0316	0.0948	0.158	8.71408e-06	7.84268e-05	0.000217853	5	15	25	5.00274	15.0246	25.0684	4.99726	14.9753	24.9315	0.0316	0.0948	0.158	0.0316
0.00633	0	0	0	5	15	25	0	0	0	0	0	0	0.03165	0.09495	0.15825	0	0	0	0	0	0	5	15	25	5	15	25	0.03165	0.09495	0.15825	0.03165	0.09495	0.15825	8.74168e-06	7.86752e-05	0.000218543	5	15	25	5.00274	15.0247	25.0685	4.99726	14.9753	24.9313	0.03165	0.09495	0.15825	0.03165
0.00634	0	0	0	5	15	25	0	0	0	0	0	0	0.0317	0.0951	0.1585	0	0	0	0	0	0	5	15	25	5	15	25	0.0317	0.0951	0.1585	0.0317	0.0951	0.1585	8.76932e-06	7.89239e-05	0.000219234	5	15	25	5.00275	15.0247	25.0686	4.99725	14.9753	24.9312	0.0317	0.0951	0.1585	0.0317
0.00635	0	0	0	5	15	25	0	0	0	0	0	0	0.03175	0.09525	0.15875	0	0	0	0	0	0	5	15	25	5	15	25	0.03175	0.09525	0.15875	0.03175	0.09525	0.15875	8.79701e-06	7.91731e-05	0.000219926	5	15	25	5.00275	15.0247	25.0687	4.99725	14.9752	24.9311	0.03175	0.09525	0.15875	0.03175
0.00636	0	0	0	5	15	25	0	0	0	0	0	0	0.0318	0.0954	0.159	0	0	0	0	0	0	5	15	25	5	15	25	0.0318	0.0954	0.159	0.0318	0.0954	0.159	8.82473e-06	7.94227e-05	0.000220619	5	15	25	5.00275	15.0248	25.0688	4.99724	14.9752	24.931	0.0318	0.0954	0.159	0.0318
0.00637	0	0	0	5	15	25	0	0	0	0	0	0	0.03185	0.09555	0.15925	0	0	0	0	0	0	5	15	25	5	15	25	0.03185	0.09555	0.15925	0.03185	0.09555	0.15925	8.85251e-06	7.96726e-05	0.000221313	5	15	25	5.00276	15.0248	25.0689	4.99724	14.9751	24.9309	0.03185	0.09555	0.15925	0.03185
0.00638	0	0	0	5	15	25	0	0	0	0	0	0	0.0319	0.0957	0.1595	0	0	0	0	0	0	5	15	25	5	15	25	0.0319	0.0957	0.1595	0.0319	0.0957	0.1595	8.88032e-06	7.9923e-05	0.000222009	5	15	25	5.00276	15.0249	25.069	4.99724	14.9751	24.9308	0.0319	0.0957	0.1595	0.0319
0.00639	0	0	0	5	15	25	0	0	0	0	0	0	0.03195	0.09585	0.15975	0	0	0	0	0	0	5	15	25	5	15	25	0.03195	0.09585	0.15975	0.03195	0.09585	0.15975	8.90818e-06	8.01737e-05	0.000222705	5	15	25	5.00277	15.0249	25.0691	4.99723	14.9751	24.9307	0.03195	0.09585	0.15975	0.03195
0.0064	0	0	0	5	15	25	0	0	0	0	0	0	0.032	0.096	0.16	0	0	0	0	0	0	5	15	25	5	15	25	0.032	0.096	0.16	0.032	0.096	0.16	8.93609e-06	8.04248e-05	0.000223403	5	15	25	5.00277	15.0249	25.0692	4.99723	14.975	24.9306	0.032	0.096	0.16	0.032
0.00641	0	0	0	5	15	25	0	0	0	0	0	0	0.03205	0.09615	0.16025	0	0	0	0	0	0	5	15	25	5	15	25	0.03205	0.09615	0.16025	0.03205	0.09615	0.16025	8.96403e-06	8.06764e-05	0.000224101	5	15	25	5.00278	15.025	25.0693	4.99722	14.975	24.9305	0.03205	0.09615	0.16025	0.03205
0.00642	0	0	0	5	15	25	0	0	0	0	0	0	0.0321	0.0963	0.1605	0	0	0	0	0	0	5	15	25	5	15	25	0.0321	0.0963	0.1605	0.0321	0.0963	0.1605	8.99202e-06	8.09283e-05	0.000224801	5	15	25	5.00278	15.025	25.0694	4.99722	14.9749	24.9304	0.0321	0.0963	0.1605	0.0321
0.00643	0	0	0	5	15	25	0	0	0	0	0	0	0.03215	0.09645	0.16075	0	0	0	0	0	0	5	15	25	5	15	25	0.03215	0.09645	0.16075	0.03215	0.09645	0.16075	9.02006e-06	8.11806e-05	0.000225502	5	15	25	5.00279	15.0251	25.0695	4.99721	14.9749	24.9303	0.03215	0.09645	0.16075	0.03215
0.00644	0	0	0	5	15	25	0	0	0	0	0	0	0.0322	0.0966	0.161	0	0	0	0	0	0	5	15	25	5	15	25	0.0322	0.0966	0.161	0.0322	0.0966	0.161	9.04814e-06	8.14333e-05	0.000226204	5	15	25	5.00279	15.0251	25.0697	4.99721	14.9749	24.9302	0.0322	0.0966	0.161	0.0322
0.00645	0	0	0	5	15	25	0	0	0	0	0	0	0.03225	0.09675	0.16125	0	0	0	0	0	0	5	15	25	5	15	25	0.03225	0.09675	0.16125	0.03225	0.09675	0.16125	9.07626e-06	8.16864e-05	0.000226907	5	15	25	5.00279	15.0251	25.0698	4.9972	14.9748	24.93	0.03225	0.09675	0.16125	0.03225
0.00646	0	0	0	5	15	25	0	0	0	0	0	0	0.0323	0.0969	0.1615	0	0	0	0	0	0	5	15	25	5	15	25	0.0323	0.0969	0.1615	0.0323	0.0969	0.1615	9.10442e-06	8.19399e-05	0.000227611	5	15	25	5.0028	15.0252	25.0699	4.9972	14.9748	24.9299	0.0323	0.0969	0.1615	0.0323
0.00647	0	0	0	5	15	25	0	0	0	0	0	0	0.03235	0.09705	0.16175	0	0	0	0	0	0	5	15	25	5	15	25	0.03235	0.09705	0.16175	0.03235	0.09705	0.16175	9.13263e-06	8.21938e-05	0.000228316	5	15	25	5.0028	15.0252	25.07	4.9972	14.9748	24.9298	0.03235	0.09705	0.16175	0.03235
0.00648	0	0	0	5	15	25	0	0	0	0	0	0	0.0324	0.0972	0.162	0	0	0	0	0	0	5	15	25	5	15	25	0.0324	0.0972	0.162	0.0324	0.0972	0.162	9.16089e-06	8.2448e-05	0.000229023	5	15	25	5.00281	15.0252	25.0701	4.99719	14.9747	24.9297	0.0324	0.0972	0.162	0.0324
0.00649	0	0	0	5	15	25	0	0	0	0	0	0	0.03245	0.09735	0.16225	0	0	0	0	0	0	5	15	25	5	15	25	0.03245	0.09735	0.16225	0.03245	0.09735	0.16225	9.18918e-06	8.27027e-05	0.00022973	5	15	25	5.00281	15.0253	25.0702	4.99719	14.9747	24.9296	0.03245	0.09735	0.16225	0.03245
0.0065	0	0	0	5	15	25	0	0	0	0	0	0	0.0325	0.0975	0.1625	0	0	0	0	0	0	5	15	25	5	15	25	0.0325	0.0975	0.1625	0.0325	0.0975	0.1625	9.21752e-06	8.29578e-05	0.000230439	5	15	25	5.00282	15.0253	25.0703	4.99718	14.9746	24.9295	0.0325	0.0975	0.1625	0.0325
0.00651	0	0	0	5	15	25	0	0	0	0	0	0	0.03255	0.09765	0.16275	0	0	0	0	0	0	5	15	25	5	15	25	0.03255	0.09765	0.16275	0.03255	0.09765	0.16275	9.2459e-06	8.32132e-05	0.000231148	5	15	25	5.00282	15.0254	25.0704	4.99718	14.9746	24.9294	0.03255	0.09765	0.16275	0.03255
0.00652	0	0	0	5	15	25	0	0	0	0	0	0	0.0326	0.0978	0.163	0	0	0	0	0	0	5	15	25	5	15	25	0.0326	0.0978	0.163	0.0326	0.0978	0.163	9.27433e-06	8.34691e-05	0.000231859	5	15	25	5.00282	15.0254	25.0705	4.99717	14.9746	24.9293	0.0326	0.0978	0.163	0.0326
0.00653	0	0	0	5	15	25	0	0	0	0	0	0	0.03265	0.09795	0.16325	0	0	0	0	0	0	5	15	25	5	15	25	0.03265	0.09795	0.16325	0.03265	0.09795	0.16325	9.3028e-06	8.37253e-05	0.000232571	5	15	25	5.00283	15.0254	25.0706	4.99717	14.9745	24.9292	0.03265	0.09795	0.16325	0.03265
0.00654	0	0	0	5	15	25	0	0	0	0	0	0	0.0327	0.0981	0.1635	0	0	0	0	0	0	5	15	25	5	15	25	0.0327	0.0981	0.1635	0.0327	0.0981	0.1635	9.33132e-06	8.39819e-05	0.000233284	5	15	25	5.00283	15.0255	25.0707	4.99717	14.9745	24.9291	0.0327	0.0981	0.1635	0.0327
0.00655	0	0	0	5	15	25	0	0	0	0	0	0	0.03275	0.09825	0.16375	0	0	0	0	0	0	5	15	25	5	15	25	0.03275	0.09825	0.16375	0.03275	0.09825	0.16375	9.35987e-06	8.42389e-05	0.000233997	5	15	25	5.00284	15.0255	25.0708	4.99716	14.9744	24.929	0.03275	0.09825	0.16375	0.03275
0.00656	0	0	0	5	15	25	0	0	0	0	0	0	0.0328	0.0984	0.164	0	0	0	0	0	0	5	15	25	5	15	25	0.0328	0.0984	0.164	0.0328	0.0984	0.164	9.38848e-06	8.44964e-05	0.000234713	5	15	25	5.00284	15.0256	25.0709	4.99716	14.9744	24.9289	0.0328	0.0984	0.164	0.0328
0.00657	0	0	0	5	15	25	0	0	0	0	0	0	0.03285	0.09855	0.16425	0	0	0	0	0	0	5	15	25	5	15	25	0.03285	0.09855	0.16425	0.03285	0.09855	0.16425	9.41712e-06	8.47542e-05	0.000235429	5	15	25	5.00285	15.0256	25.0711	4.99715	14.9744	24.9287	0.03285	0.09855	0.16425	0.03285
0.00658	0	0	0	5	15	25	0	0	0	0	0	0	0.0329	0.0987	0.1645	0	0	0	0	0	0	5	15	25	5	15	25	0.0329	0.0987	0.1645	0.0329	0.0987	0.1645	9.44581e-06	8.50124e-05	0.000236146	5	15	25	5.00285	15.0256	25.0712	4.99715	14.9743	24.9286	0.0329	0.0987	0.1645	0.0329
0.00659	0	0	0	5	15	25	0	0	0	0	0	0	0.03295	0.09885	0.16475	0	0	0	0	0	0	5	15	25	5	15	25	0.03295	0.09885	0.16475	0.03295	0.09885	0.16475	9.47454e-06	8.5271e-05	0.000236864	5	15	25	5.00285	15.0257	25.0713	4.99714	14.9743	24.9285	0.03295	0.09885	0.16475	0.03295
0.0066	0	0	0	5	15	25	0	0	0	0	0	0	0.033	0.099	0.165	0	0	0	0	0	0	5	15	25	5	15	25	0.033	0.099	0.165	0.033	0.099	0.165	9.50332e-06	8.55299e-05	0.000237584	5	15	25	5.00286	15.0257	25.0714	4.99714	14.9742	24.9284	0.033	0.099	0.165	0.033
0.00661	0	0	0	5	15	25	0	0	0	0	0	0	0.03305	0.09915	0.16525	0	0	0	0	0	0	5	15	25	5	15	25	0.03305	0.09915	0.16525	0.03305	0.09915	0.16525	9.53214e-06	8.57893e-05	0.000238304	5	15	25	5.00286	15.0258	25.0715	4.99714	14.9742	24.9283	0.03305	0.09915	0.16525	0.03305
0.00662	0	0	0	5	15	25	0	0	0	0	0	0	0.0331	0.0993	0.1655	0	0	0	0	0	0	5	15	25	5	15	25	0.0331	0.0993	0.1655	0.0331	0.0993	0.1655	9.561e-06	8.60491e-05	0.000239026	5	15	25	5.00287	15.0258	25.0716	4.99713	14.9742	24.9282	0.0331	0.0993	0.1655	0.0331
0.00663	0	0	0	5	15	25	0	0	0	0	0	0	0.03315	0.09945	0.16575	0	0	0	0	0	0	5	15	25	5	15	25	0.03315	0.09945	0.16575	0.03315	0.09945	0.16575	9.58991e-06	8.63093e-05	0.000239748	5	15	25	5.00287	15.0258	25.0717	4.99713	14.9741	24.9281	0.03315	0.09945	0.16575	0.03315
0.00664	0	0	0	5	15	25	0	0	0	0	0	0	0.0332	0.0996	0.166	0	0	0	0	0	0	5	15	25	5	15	25	0.0332	0.0996	0.166	0.0332	0.0996	0.166	9.61886e-06	8.65698e-05	0.000240472	5	15	25	5.00288	15.0259	25.0718	4.99712	14.9741	24.928	0.0332	0.0996	0.166	0.0332
0.00665	0	0	0	5	15	25	0	0	0	0	0	0	0.03325	0.09975	0.16625	0	0	0	0	0	0	5	15	25	5	15	25	0.03325	0.09975	0.16625	0.03325	0.09975	0.16625	9.64785e-06	8.68308e-05	0.000241197	5	15	25	5.00288	15.0259	25.0719	4.99712	14.9741	24.9279	0.03325	0.09975	0.16625	0.03325
0.00666	0	0	0	5	15	25	0	0	0	0	0	0	0.0333	0.0999	0.1665	0	0	0	0	0	0	5	15	25	5	15	25	0.0333	0.0999	0.1665	0.0333	0.0999	0.1665	9.67689e-06	8.70921e-05	0.000241923	5	15	25	5.00288	15.0259	25.072	4.99711	14.974	24.9278	0.0333	0.0999	0.1665	0.0333
0.00667	0	0	0	5	15	25	0	0	0	0	0	0	0.03335	0.10005	0.16675	0	0	0	0	0	0	5	15	25	5	15	25	0.03335	0.10005	0.16675	0.03335	0.10005	0.16675	9.70597e-06	8.73538e-05	0.00024265	5	15	25	5.00289	15.026	25.0721	4.99711	14.974	24.9276	0.03335	0.10005	0.16675	0.03335
0.00668	0	0	0	5	15	25	0	0	0	0	0	0	0.0334	0.1002	0.167	0	0	0	0	0	0	5	15	25	5	15	25	0.0334	0.1002	0.167	0.0334	0.1002	0.167	9.7351e-06	8.7616e-05	0.000243378	5	15	25	5.00289	15.026	25.0723	4.99711	14.9739	24.9275	0.0334	0.1002	0.167	0.0334
0.00669	0	0	0	5	15	25	0	0	0	0	0	0	0.03345	0.10035	0.16725	0	0	0	0	0	0	5	15	25	5	15	25	0.03345	0.10035	0.16725	0.03345	0.10035	0.16725	9.76427e-06	8.78785e-05	0.000244107	5	15	25	5.0029	15.0261	25.0724	4.9971	14.9739	24.9274	0.03345	0.10035	0.16725	0.03345
0.0067	0	0	0	5	15	25	0	0	0	0	0	0	0.0335	0.1005	0.1675	0	0	0	0	0	0	5	15	25	5	15	25	0.0335	0.1005	0.1675	0.0335	0.1005	0.1675	9.79348e-06	8.81414e-05	0.000244838	5	15	25	5.0029	15.0261	25.0725	4.9971	14.9739	24.9273	0.0335	0.1005	0.1675	0.0335
0.00671	0	0	0	5	15	25	0	0	0	0	0	0	0.03355	0.10065	0.16775	0	0	0	0	0	0	5	15	25	5	15	25	0.03355	0.10065	0.16775	0.03355	0.10065	0.16775	9.82274e-06	8.84047e-05	0.000245569	5	15	25	5.00291	15.0261	25.0726	4.99709	14.9738	24.9272	0.03355	0.10065	0.16775	0.03355
0.00672	0	0	0	5	15	25	0	0	0	0	0	0	0.0336	0.1008	0.168	0	0	0	0	0	0	5	15	25	5	15	25	0.0336	0.1008	0.168	0.0336	0.1008	0.168	9.85204e-06	8.86684e-05	0.000246302	5	15	25	5.00291	15.0262	25.0727	4.99709	14.9738	24.9271	0.0336	0.1008	0.168	0.0336
0.00673	0	0	0	5	15	25	0	0	0	0	0	0	0.03365	0.10095	0.16825	0	0	0	0	0	0	5	15	25	5	15	25	0.03365	0.10095	0.16825	0.03365	0.10095	0.16825	9.88138e-06	8.89325e-05	0.000247035	5	15	25	5.00291	15.0262	25.0728	4.99708	14.9737	24.927	0.03365	0.10095	0.16825	0.03365
0.00674	0	0	0	5	15	25	0	0	0	0	0	0	0.0337	0.1011	0.1685	0	0	0	0	0	0	5	15	25	5	15	25	0.0337	0.1011	0.1685	0.0337	0.1011	0.1685	9.91077e-06	8.9197e-05	0.00024777	5	15	25	5.00292	15.0263	25.0729	4.99708	14.9737	24.9269	0.0337	0.1011	0.1685	0.0337
0.00675	0	0	0	5	15	25	0	0	0	0	0	0	0.03375	0.10125	0.16875	0	0	0	0	0	0	5	15	25	5	15	25	0.03375	0.10125	0.16875	0.03375	0.10125	0.16875	9.9402e-06	8.94619e-05	0.000248506	5	15	25	5.00292	15.0263	25.073	4.99707	14.9737	24.9268	0.03375	0.10125	0.16875	0.03375
0.00676	0	0	0	5	15	25	0	0	0	0	0	0	0.0338	0.1014	0.169	0	0	0	0	0	0	5	15	25	5	15	25	0.0338	0.1014	0.169	0.0338	0.1014	0.169	9.96967e-06	8.97271e-05	0.000249242	5	15	25	5.00293	15.0263	25.0731	4.99707	14.9736	24.9267	0.0338	0.1014	0.169	0.0338
0.00677	0	0	0	5	15	25	0	0	0	0	0	0	0.03385	0.10155	0.16925	0	0	0	0	0	0	5	15	25	5	15	25	0.03385	0.10155	0.16925	0.03385	0.10155	0.16925	9.99919e-06	8.99928e-05	0.00024998	5	15	25	5.00293	15.0264	25.0732	4.99707	14.9736	24.9266	0.03385	0.10155	0.16925	0.03385
0.00678	0	0	0	5	15	25	0	0	0	0	0	0	0.0339	0.1017	0.1695	0	0	0	0	0	0	5	15	25	5	15	25	0.0339	0.1017	0.1695	0.0339	0.1017	0.1695	1.00288e-05	9.02588e-05	0.000250719	5	15	25	5.00294	15.0264	25.0733	4.99706	14.9735	24.9265	0.0339	0.1017	0.1695	0.0339
0.00679	0	0	0	5	15	25	0	0	0	0	0	0	0.03395	0.10185	0.16975	0	0	0	0	0	0	5	15	25	5	15	25	0.03395	0.10185	0.16975	0.03395	0.10185	0.16975	1.00584e-05	9.05253e-05	0.00025146	5	15	25	5.00294	15.0265	25.0734	4.99706	14.9735	24.9263	0.03395	0.10185	0.16975	0.03395
0.0068	0	0	0	5	15	25	0	0	0	0	0	0	0.034	0.102	0.17	0	0	0	0	0	0	5	15	25	5	15	25	0.034	0.102	0.17	0.034	0.102	0.17	1.0088e-05	9.07921e-05	0.000252201	5	15	25	5.00295	15.0265	25.0735	4.99705	14.9735	24.9262	0.034	0.102	0.17	0.034
0.00681	0	0	0	5	15	25	0	0	0	0	0	0	0.03405	0.10215	0.17025	0	0	0	0	0	0	5	15	25	5	15	25	0.03405	0.10215	0.17025	0.03405	0.10215	0.17025	1.01177e-05	9.10594e-05	0.000252943	5	15	25	5.00295	15.0265	25.0737	4.99705	14.9734	24.9261	0.03405	0.10215	0.17025	0.03405
0.00682	0	0	0	5	15	25	0	0	0	0	0	0	0.0341	0.1023	0.1705	0	0	0	0	0	0	5	15	25	5	15	25	0.0341	0.1023	0.1705	0.0341	0.1023	0.1705	1.01474e-05	9.1327e-05	0.000253687	5	15	25	5.00295	15.0266	25.0738	4.99704	14.9734	24.926	0.0341	0.1023	0.1705	0.0341
0.00683	0	0	0	5	15	25	0	0	0	0	0	0	0.03415	0.10245	0.17075	0	0	0	0	0	0	5	15	25	5	15	25	0.03415	0.10245	0.17075	0.03415	0.10245	0.17075	1.01772e-05	9.1595e-05	0.000254431	5	15	25	5.00296	15.0266	25.0739	4.99704	14.9733	24.9259	0.03415	0.10245	0.17075	0.03415
0.00684	0	0	0	5	15	25	0	0	0	0	0	0	0.0342	0.1026	0.171	0	0	0	0	0	0	5	15	25	5	15	25	0.0342	0.1026	0.171	0.0342	0.1026	0.171	1.0207e-05	9.18634e-05	0.000255177	5	15	25	5.00296	15.0267	25.074	4.99704	14.9733	24.9258	0.0342	0.1026	0.171	0.0342
0.00685	0	0	0	5	15	25	0	0	0	0	0	0	0.03425	0.10275	0.17125	0	0	0	0	0	0	5	15	25	5	15	25	0.03425	0.10275	0.17125	0.03425	0.10275	0.17125	1.02369e-05	9.21322e-05	0.000255923	5	15	25	5.00297	15.0267	25.0741	4.99703	14.9733	24.9257	0.03425	0.10275	0.17125	0.03425
0.00686	0	0	0	5	15	25	0	0	0	0	0	0	0.0343	0.1029	0.1715	0	0	0	0	0	0	5	15	25	5	15	25	0.0343	0.1029	0.1715	0.0343	0.1029	0.1715	1.02668e-05	9.24014e-05	0.000256671	5	15	25	5.00297	15.0267	25.0742	4.99703	14.9732	24.9256	0.0343	0.1029	0.1715	0.0343
0.00687	0	0	0	5	15	25	0	0	0	0	0	0	0.03435	0.10305	0.17175	0	0	0	0	0	0	5	15	25	5	15	25	0.03435	0.10305	0.17175	0.03435	0.10305	0.17175	1.02968e-05	9.2671e-05	0.00025742	5	15	25	5.00298	15.0268	25.0743	4.99702	14.9732	24.9255	0.03435	0.10305	0.17175	0.03435
0.00688	0	0	0	5	15	25	0	0	0	0	0	0	0.0344	0.1032	0.172	0	0	0	0	0	0	5	15	25	5	15	25	0.0344	0.1032	0.172	0.0344	0.1032	0.172	1.03268e-05	9.2941e-05	0.00025817	5	15	25	5.00298	15.0268	25.0744	4.99702	14.9732	24.9254	0.0344	0.1032	0.172	0.0344
0.00689	0	0	0	5	15	25	0	0	0	0	0	0	0.03445	0.10335	0.17225	0	0	0	0	0	0	5	15	25	5	15	25	0.03445	0.10335	0.17225	0.03445	0.10335	0.17225	1.03568e-05	9.32114e-05	0.000258921	5	15	25	5.00298	15.0268	25.0745	4.99701	14.9731	24.9253	0.03445	0.10335	0.17225	0.03445
0.0069	0	0	0	5	15	25	0	0	0	0	0	0	0.0345	0.1035	0.1725	0	0	0	0	0	0	5	15	25	5	15	25	0.0345	0.1035	0.1725	0.0345	0.1035	0.1725	1.03869e-05	9.34821e-05	0.000259673	5	15	25	5.00299	15.0269	25.0746	4.99701	14.9731	24.9251	0.0345	0.1035	0.1725	0.0345
0.00691	0	0	0	5	15	25	0	0	0	0	0	0	0.03455	0.10365	0.17275	0	0	0	0	0	0	5	15	25	5	15	25	0.03455	0.10365	0.17275	0.03455	0.10365	0.17275	1.0417e-05	9.37533e-05	0.000260426	5	15	25	5.00299	15.0269	25.0747	4.99701	14.973	24.925	0.03455	0.10365	0.17275	0.03455
0.00692	0	0	0	5	15	25	0	0	0	0	0	0	0.0346	0.1038	0.173	0	0	0	0	0	0	5	15	25	5	15	25	0.0346	0.1038	0.173	0.0346	0.1038	0.173	1.04472e-05	9.40248e-05	0.000261181	5	15	25	5.003	15.027	25.0748	4.997	14.973	24.9249	0.0346	0.1038	0.173	0.0346
0.00693	0	0	0	5	15	25	0	0	0	0	0	0	0.03465	0.10395	0.17325	0	0	0	0	0	0	5	15	25	5	15	25	0.03465	0.10395	0.17325	0.03465	0.10395	0.17325	1.04774e-05	9.42968e-05	0.000261936	5	15	25	5.003	15.027	25.075	4.997	14.973	24.9248	0.03465	0.10395	0.17325	0.03465
0.00694	0	0	0	5	15	25	0	0	0	0	0	0	0.0347	0.1041	0.1735	0	0	0	0	0	0	5	15	25	5	15	25	0.0347	0.1041	0.1735	0.0347	0.1041	0.1735	1.05077e-05	9.45691e-05	0.000262692	5	15	25	5.00301	15.027	25.0751	4.99699	14.9729	24.9247	0.0347	0.1041	0.1735	0.0347
0.00695	0	0	0	5	15	25	0	0	0	0	0	0	0.03475	0.10425	0.17375	0	0	0	0	0	0	5	15	25	5	15	25	0.03475	0.10425	0.17375	0.03475	0.10425	0.17375	1.0538e-05	9.48418e-05	0.00026345	5	15	25	5.00301	15.0271	25.0752	4.99699	14.9729	24.9246	0.03475	0.10425	0.17375	0.03475
0.00696	0	0	0	5	15	25	0	0	0	0	0	0	0.0348	0.1044	0.174	0	0	0	0	0	0	5	15	25	5	15	25	0.0348	0.1044	0.174	0.0348	0.1044	0.174	1.05683e-05	9.5115e-05	0.000264209	5	15	25	5.00301	15.0271	25.0753	4.99698	14.9728	24.9245	0.0348	0.1044	0.174	0.0348
0.00697	0	0	0	5	15	25	0	0	0	0	0	0	0.03485	0.10455	0.17425	0	0	0	0	0	0	5	15	25	5	15	25	0.03485	0.10455	0.17425	0.03485	0.10455	0.17425	1.05987e-05	9.53885e-05	0.000264969	5	15	25	5.00302	15.0272	25.0754	4.99698	14.9728	24.9244	0.03485	0.10455	0.17425	0.03485
0.00698	0	0	0	5	15	25	0	0	0	0	0	0	0.0349	0.1047	0.1745	0	0	0	0	0	0	5	15	25	5	15	25	0.0349	0.1047	0.1745	0.0349	0.1047	0.1745	1.06291e-05	9.56624e-05	0.000265729	5	15	25	5.00302	15.0272	25.0755	4.99698	14.9728	24.9243	0.0349	0.1047	0.1745	0.0349
0.00699	0	0	0	5	15	25	0	0	0	0	0	0	0.03495	0.10485	0.17475	0	0	0	0	0	0	5	15	25	5	15	25	0.03495	0.10485	0.17475	0.03495	0.10485	0.17475	1.06596e-05	9.59367e-05	0.000266491	5	15	25	5.00303	15.0272	25.0756	4.99697	14.9727	24.9242	0.03495	0.10485	0.17475	0.03495
0.007	0	0	0	5	15	25	0	0	0	0	0	0	0.035	0.105	0.175	0	0	0	0	0	0	5	15	25	5	15	25	0.035	0.105	0.175	0.035	0.105	0.175	1.06901e-05	9.62114e-05	0.000267254	5	15	25	5.00303	15.0273	25.0757	4.99697	14.9727	24.9241	0.035	0.105	0.175	0.035
0.00701	0	0	0	5	15	25	0	0	0	0	0	0	0.03505	0.10515	0.17525	0	0	0	0	0	0	5	15	25	5	15	25	0.03505	0.10515	0.17525	0.03505	0.10515	0.17525	1.07207e-05	9.64865e-05	0.000268019	5	15	25	5.00304	15.0273	25.0758	4.99696	14.9726	24.924	0.03505	0.10515	0.17525	0.03505
0.00702	0	0	0	5	15	25	0	0	0	0	0	0	0.0351	0.1053	0.1755	0	0	0	0	0	0	5	15	25	5	15	25	0.0351	0.1053	0.1755	0.0351	0.1053	0.1755	1.07513e-05	9.67619e-05	0.000268784	5	15	25	5.00304	15.0274	25.0759	4.99696	14.9726	24.9239	0.0351	0.1053	0.1755	0.0351
0.00703	0	0	0	5	15	25	0	0	0	0	0	0	0.03515	0.10545	0.17575	0	0	0	0	0	0	5	15	25	5	15	25	0.03515	0.10545	0.17575	0.03515	0.10545	0.17575	1.0782e-05	9.70378e-05	0.00026955	5	15	25	5.00304	15.0274	25.076	4.99695	14.9726	24.9237	0.03515	0.10545	0.17575	0.03515
0.00704	0	0	0	5	15	25	0	0	0	0	0	0	0.0352	0.1056	0.176	0	0	0	0	0	0	5	15	25	5	15	25	0.0352	0.1056	0.176	0.0352	0.1056	0.176	1.08127e-05	9.73141e-05	0.000270317	5	15	25	5.00305	15.0274	25.0761	4.99695	14.9725	24.9236	0.0352	0.1056	0.176	0.0352
0.00705	0	0	0	5	15	25	0	0	0	0	0	0	0.03525	0.10575	0.17625	0	0	0	0	0	0	5	15	25	5	15	25	0.03525	0.10575	0.17625	0.03525	0.10575	0.17625	1.08434e-05	9.75907e-05	0.000271086	5	15	25	5.00305	15.0275	25.0762	4.99694	14.9725	24.9235	0.03525	0.10575	0.17625	0.03525
0.00706	0	0	0	5	15	25	0	0	0	0	0	0	0.0353	0.1059	0.1765	0	0	0	0	0	0	5	15	25	5	15	25	0.0353	0.1059	0.1765	0.0353	0.1059	0.1765	1.08742e-05	9.78678e-05	0.000271856	5	15	25	5.00306	15.0275	25.0764	4.99694	14.9725	24.9234	0.0353	0.1059	0.1765	0.0353
0.00707	0	0	0	5	15	25	0	0	0	0	0	0	0.03535	0.10605	0.17675	0	0	0	0	0	0	5	15	25	5	15	25	0.03535	0.10605	0.17675	0.03535	0.10605	0.17675	1.0905e-05	9.81452e-05	0.000272626	5	15	25	5.00306	15.0275	25.0765	4.99694	14.9724	24.9233	0.03535	0.10605	0.17675	0.03535
0.00708	0	0	0	5	15	25	0	0	0	0	0	0	0.0354	0.1062	0.177	0	0	0	0	0	0	5	15	25	5	15	25	0.0354	0.1062	0.177	0.0354	0.1062	0.177	1.09359e-05	9.84231e-05	0.000273398	5	15	25	5.00307	15.0276	25.0766	4.99693	14.9724	24.9232	0.0354	0.1062	0.177	0.0354
0.00709	0	0	0	5	15	25	0	0	0	0	0	0	0.03545	0.10635	0.17725	0	0	0	0	0	0	5	15	25	5	15	25	0.03545	0.10635	0.17725	0.03545	0.10635	0.17725	1.09668e-05	9.87013e-05	0.000274171	5	15	25	5.00307	15.0276	25.0767	4.99693	14.9723	24.9231	0.03545	0.10635	0.17725	0.03545
0.0071	0	0	0	5	15	25	0	0	0	0	0	0	0.0355	0.1065	0.1775	0	0	0	0	0	0	5	15	25	5	15	25	0.0355	0.1065	0.1775	0.0355	0.1065	0.1775	1.09978e-05	9.89799e-05	0.000274945	5	15	25	5.00308	15.0277	25.0768	4.99692	14.9723	24.923	0.0355	0.1065	0.1775	0.0355
0.00711	0	0	0	5	15	25	0	0	0	0	0	0	0.03555	0.10665	0.17775	0	0	0	0	0	0	5	15	25	5	15	25	0.03555	0.10665	0.17775	0.03555	0.10665	0.17775	1.10288e-05	9.92589e-05	0.00027572	5	15	25	5.00308	15.0277	25.0769	4.99692	14.9723	24.9229	0.03555	0.10665	0.17775	0.03555
0.00712	0	0	0	5	15	25	0	0	0	0	0	0	0.0356	0.1068	0.178	0	0	0	0	0	0	5	15	25	5	15	25	0.0356	0.1068	0.178	0.0356	0.1068	0.178	1.10598e-05	9.95383e-05	0.000276496	5	15	25	5.00308	15.0277	25.077	4.99691	14.9722	24.9228	0.0356	0.1068	0.178	0.0356
0.00713	0	0	0	5	15	25	0	0	0	0	0	0	0.03565	0.10695	0.17825	0	0	0	0	0	0	5	15	25	5	15	25	0.03565	0.10695	0.17825	0.03565	0.10695	0.17825	1.10909e-05	9.98181e-05	0.000277273	5	15	25	5.00309	15.0278	25.0771	4.99691	14.9722	24.9227	0.03565	0.10695	0.17825	0.03565
0.00714	0	0	0	5	15	25	0	0	0	0	0	0	0.0357	0.1071	0.1785	0	0	0	0	0	0	5	15	25	5	15	25	0.0357	0.1071	0.1785	0.0357	0.1071	0.1785	1.1122e-05	0.000100098	0.000278051	5	15	25	5.00309	15.0278	25.0772	4.99691	14.9721	24.9226	0.0357	0.1071	0.1785	0.0357
0.00715	0	0	0	5	15	25	0	0	0	0	0	0	0.03575	0.10725	0.17875	0	0	0	0	0	0	5	15	25	5	15	25	0.03575	0.10725	0.17875	0.03575	0.10725	0.17875	1.11532e-05	0.000100379	0.000278831	5	15	25	5.0031	15.0279	25.0773	4.9969	14.9721	24.9224	0.03575	0.10725	0.17875	0.03575
0.00716	0	0	0	5	15	25	0	0	0	0	0	0	0.0358	0.1074	0.179	0	0	0	0	0	0	5	15	25	5	15	25	0.0358	0.1074	0.179	0.0358	0.1074	0.179	1.11844e-05	0.00010066	0.000279611	5	15	25	5.0031	15.0279	25.0774	4.9969	14.9721	24.9223	0.0358	0.1074	0.179	0.0358
0.00717	0	0	0	5	15	25	0	0	0	0	0	0	0.03585	0.10755	0.17925	0	0	0	0	0	0	5	15	25	5	15	25	0.03585	0.10755	0.17925	0.03585	0.10755	0.17925	1.12157e-05	0.000100941	0.000280393	5	15	25	5.00311	15.0279	25.0775	4.99689	14.972	24.9222	0.03585	0.10755	0.17925	0.03585
0.00718	0	0	0	5	15	25	0	0	0	0	0	0	0.0359	0.1077	0.1795	0	0	0	0	0	0	5	15	25	5	15	25	0.0359	0.1077	0.1795	0.0359	0.1077	0.1795	1.1247e-05	0.000101223	0.000281176	5	15	25	5.00311	15.028	25.0776	4.99689	14.972	24.9221	0.0359	0.1077	0.1795	0.0359
0.00719	0	0	0	5	15	25	0	0	0	0	0	0	0.03595	0.10785	0.17975	0	0	0	0	0	0	5	15	25	5	15	25	0.03595	0.10785	0.17975	0.03595	0.10785	0.17975	1.12783e-05	0.000101505	0.000281959	5	15	25	5.00311	15.028	25.0778	4.99688	14.9719	24.922	0.03595	0.10785	0.17975	0.03595
0.0072	0	0	0	5	15	25	0	0	0	0	0	0	0.036	0.108	0.18	0	0	0	0	0	0	5	15	25	5	15	25	0.036	0.108	0.18	0.036	0.108	0.18	1.13097e-05	0.000101788	0.000282744	5	15	25	5.00312	15.0281	25.0779	4.99688	14.9719	24.9219	0.036	0.108	0.18	0.036
0.00721	0	0	0	5	15	25	0	0	0	0	0	0	0.03605	0.10815	0.18025	0	0	0	0	0	0	5	15	25	5	15	25	0.03605	0.10815	0.18025	0.03605	0.10815	0.18025	1.13412e-05	0.000102071	0.00028353	5	15	25	5.00312	15.0281	25.078	4.99688	14.9719	24.9218	0.03605	0.10815	0.18025	0.03605
0.00722	0	0	0	5	15	25	0	0	0	0	0	0	0.0361	0.1083	0.1805	0	0	0	0	0	0	5	15	25	5	15	25	0.0361	0.1083	0.1805	0.0361	0.1083	0.1805	1.13727e-05	0.000102354	0.000284317	5	15	25	5.00313	15.0281	25.0781	4.99687	14.9718	24.9217	0.0361	0.1083	0.1805	0.0361
0.00723	0	0	0	5	15	25	0	0	0	0	0	0	0.03615	0.10845	0.18075	0	0	0	0	0	0	5	15	25	5	15	25	0.03615	0.10845	0.18075	0.03615	0.10845	0.18075	1.14042e-05	0.000102638	0.000285105	5	15	25	5.00313	15.0282	25.0782	4.99687	14.9718	24.9216	0.03615	0.10845	0.18075	0.03615
0.00724	0	0	0	5	15	25	0	0	0	0	0	0	0.0362	0.1086	0.181	0	0	0	0	0	0	5	15	25	5	15	25	0.0362	0.1086	0.181	0.0362	0.1086	0.181	1.14357e-05	0.000102922	0.000285895	5	15	25	5.00314	15.0282	25.0783	4.99686	14.9717	24.9215	0.0362	0.1086	0.181	0.0362
0.00725	0	0	0	5	15	25	0	0	0	0	0	0	0.03625	0.10875	0.18125	0	0	0	0	0	0	5	15	25	5	15	25	0.03625	0.10875	0.18125	0.03625	0.10875	0.18125	1.14674e-05	0.000103206	0.000286685	5	15	25	5.00314	15.0282	25.0784	4.99686	14.9717	24.9214	0.03625	0.10875	0.18125	0.03625
0.00726	0	0	0	5	15	25	0	0	0	0	0	0	0.0363	0.1089	0.1815	0	0	0	0	0	0	5	15	25	5	15	25	0.0363	0.1089	0.1815	0.0363	0.1089	0.1815	1.1499e-05	0.000103491	0.000287476	5	15	25	5.00314	15.0283	25.0785	4.99685	14.9717	24.9212	0.0363	0.1089	0.1815	0.0363
0.00727	0	0	0	5	15	25	0	0	0	0	0	0	0.03635	0.10905	0.18175	0	0	0	0	0	0	5	15	25	5	15	25	0.03635	0.10905	0.18175	0.03635	0.10905	0.18175	1.15307e-05	0.000103777	0.000288269	5	15	25	5.00315	15.0283	25.0786	4.99685	14.9716	24.9211	0.03635	0.10905	0.18175	0.03635
0.00728	0	0	0	5	15	25	0	0	0	0	0	0	0.0364	0.1092	0.182	0	0	0	0	0	0	5	15	25	5	15	25	0.0364	0.1092	0.182	0.0364	0.1092	0.182	1.15625e-05	0.000104062	0.000289062	5	15	25	5.00315	15.0284	25.0787	4.99684	14.9716	24.921	0.0364	0.1092	0.182	0.0364
0.00729	0	0	0	5	15	25	0	0	0	0	0	0	0.03645	0.10935	0.18225	0	0	0	0	0	0	5	15	25	5	15	25	0.03645	0.10935	0.18225	0.03645	0.10935	0.18225	1.15942e-05	0.000104348	0.000289857	5	15	25	5.00316	15.0284	25.0788	4.99684	14.9716	24.9209	0.03645	0.10935	0.18225	0.03645
0.0073	0	0	0	5	15	25	0	0	0	0	0	0	0.0365	0.1095	0.1825	0	0	0	0	0	0	5	15	25	5	15	25	0.0365	0.1095	0.1825	0.0365	0.1095	0.1825	1.16261e-05	0.000104635	0.000290653	5	15	25	5.00316	15.0284	25.0789	4.99684	14.9715	24.9208	0.0365	0.1095	0.1825	0.0365
0.00731	0	0	0	5	15	25	0	0	0	0	0	0	0.03655	0.10965	0.18275	0	0	0	0	0	0	5	15	25	5	15	25	0.03655	0.10965	0.18275	0.03655	0.10965	0.18275	1.1658e-05	0.000104922	0.00029145	5	15	25	5.00317	15.0285	25.079	4.99683	14.9715	24.9207	0.03655	0.10965	0.18275	0.03655
0.00732	0	0	0	5	15	25	0	0	0	0	0	0	0.0366	0.1098	0.183	0	0	0	0	0	0	5	15	25	5	15	25	0.0366	0.1098	0.183	0.0366	0.1098	0.183	1.16899e-05	0.000105209	0.000292248	5	15	25	5.00317	15.0285	25.0792	4.99683	14.9714	24.9206	0.0366	0.1098	0.183	0.0366
0.00733	0	0	0	5	15	25	0	0	0	0	0	0	0.03665	0.10995	0.18325	0	0	0	0	0	0	5	15	25	5	15	25	0.03665	0.10995	0.18325	0.03665	0.10995	0.18325	1.17218e-05	0.000105497	0.000293047	5	15	25	5.00317	15.0285	25.0793	4.99682	14.9714	24.9205	0.03665	0.10995	0.18325	0.03665
0.00734	0	0	0	5	15	25	0	0	0	0	0	0	0.0367	0.1101	0.1835	0	0	0	0	0	0	5	15	25	5	15	25	0.0367	0.1101	0.1835	0.0367	0.1101	0.1835	1.17538e-05	0.000105785	0.000293847	5	15	25	5.00318	15.0286	25.0794	4.99682	14.9713	24.9204	0.0367	0.1101	0.1835	0.0367
0.00735	0	0	0	5	15	25	0	0	0	0	0	0	0.03675	0.11025	0.18375	0	0	0	0	0	0	5	15	25	5	15	25	0.03675	0.11025	0.18375	0.03675	0.11025	0.18375	1.17859e-05	0.000106073	0.000294648	5	15	25	5.00318	15.0286	25.0795	4.99681	14.9713	24.9203	0.03675	0.11025	0.18375	0.03675
0.00736	0	0	0	5	15	25	0	0	0	0	0	0	0.0368	0.1104	0.184	0	0	0	0	0	0	5	15	25	5	15	25	0.0368	0.1104	0.184	0.0368	0.1104	0.184	1.1818e-05	0.000106362	0.00029545	5	15	25	5.00319	15.0287	25.0796	4.99681	14.9713	24.9202	0.0368	0.1104	0.184	0.0368
0.00737	0	0	0	5	15	25	0	0	0	0	0	0	0.03685	0.11055	0.18425	0	0	0	0	0	0	5	15	25	5	15	25	0.03685	0.11055	0.18425	0.03685	0.11055	0.18425	1.18501e-05	0.000106651	0.000296254	5	15	25	5.00319	15.0287	25.0797	4.99681	14.9712	24.92	0.03685	0.11055	0.18425	0.03685
0.00738	0	0	0	5	15	25	0	0	0	0	0	0	0.0369	0.1107	0.1845	0	0	0	0	0	0	5	15	25	5	15	25	0.0369	0.1107	0.1845	0.0369	0.1107	0.1845	1.18823e-05	0.000106941	0.000297058	5	15	25	5.0032	15.0288	25.0798	4.9968	14.9712	24.9199	0.0369	0.1107	0.1845	0.0369
0.00739	0	0	0	5	15	25	0	0	0	0	0	0	0.03695	0.11085	0.18475	0	0	0	0	0	0	5	15	25	5	15	25	0.03695	0.11085	0.18475	0.03695	0.11085	0.18475	1.19145e-05	0.000107231	0.000297864	5	15	25	5.0032	15.0288	25.0799	4.9968	14.9712	24.9198	0.03695	0.11085	0.18475	0.03695
0.0074	0	0	0	5	15	25	0	0	0	0	0	0	0.037	0.111	0.185	0	0	0	0	0	0	5	15	25	5	15	25	0.037	0.111	0.185	0.037	0.111	0.185	1.19468e-05	0.000107521	0.000298671	5	15	25	5.00321	15.0288	25.08	4.99679	14.9711	24.9197	0.037	0.111	0.185	0.037
0.00741	0	0	0	5	15	25	0	0	0	0	0	0	0.03705	0.11115	0.18525	0	0	0	0	0	0	5	15	25	5	15	25	0.03705	0.11115	0.18525	0.03705	0.11115	0.18525	1.19791e-05	0.000107812	0.000299478	5	15	25	5.00321	15.0289	25.0801	4.99679	14.9711	24.9196	0.03705	0.11115	0.18525	0.03705
0.00742	0	0	0	5	15	25	0	0	0	0	0	0	0.0371	0.1113	0.1855	0	0	0	0	0	0	5	15	25	5	15	25	0.0371	0.1113	0.1855	0.0371	0.1113	0.1855	1.20114e-05	0.000108103	0.000300287	5	15	25	5.00321	15.0289	25.0802	4.99678	14.971	24.9195	0.0371	0.1113	0.1855	0.0371
0.00743	0	0	0	5	15	25	0	0	0	0	0	0	0.03715	0.11145	0.18575	0	0	0	0	0	0	5	15	25	5	15	25	0.03715	0.11145	0.18575	0.03715	0.11145	0.18575	1.20438e-05	0.000108395	0.000301097	5	15	25	5.00322	15.0289	25.0803	4.99678	14.971	24.9194	0.03715	0.11145	0.18575	0.03715
0.00744	0	0	0	5	15	25	0	0	0	0	0	0	0.0372	0.1116	0.186	0	0	0	0	0	0	5	15	25	5	15	25	0.0372	0.1116	0.186	0.0372	0.1116	0.186	1.20763e-05	0.000108687	0.000301908	5	15	25	5.00322	15.029	25.0804	4.99678	14.971	24.9193	0.0372	0.1116	0.186	0.0372
0.00745	0	0	0	5	15	25	0	0	0	0	0	0	0.03725	0.11175	0.18625	0	0	0	0	0	0	5	15	25	5	15	25	0.03725	0.11175	0.18625	0.03725	0.11175	0.18625	1.21088e-05	0.000108979	0.00030272	5	15	25	5.00323	15.029	25.0806	4.99677	14.9709	24.9192	0.03725	0.11175	0.18625	0.03725
0.00746	0	0	0	5	15	25	0	0	0	0	0	0	0.0373	0.1119	0.1865	0	0	0	0	0	0	5	15	25	5	15	25	0.0373	0.1119	0.1865	0.0373	0.1119	0.1865	1.21413e-05	0.000109272	0.000303533	5	15	25	5.00323	15.0291	25.0807	4.99677	14.9709	24.9191	0.0373	0.1119	0.1865	0.0373
0.00747	0	0	0	5	15	25	0	0	0	0	0	0	0.03735	0.11205	0.18675	0	0	0	0	0	0	5	15	25	5	15	25	0.03735	0.11205	0.18675	0.03735	0.11205	0.18675	1.21739e-05	0.000109565	0.000304348	5	15	25	5.00324	15.0291	25.0808	4.99676	14.9708	24.919	0.03735	0.11205	0.18675	0.03735
0.00748	0	0	0	5	15	25	0	0	0	0	0	0	0.0374	0.1122	0.187	0	0	0	0	0	0	5	15	25	5	15	25	0.0374	0.1122	0.187	0.0374	0.1122	0.187	1.22065e-05	0.000109858	0.000305163	5	15	25	5.00324	15.0291	25.0809	4.99676	14.9708	24.9188	0.0374	0.1122	0.187	0.0374
0.00749	0	0	0	5	15	25	0	0	0	0	0	0	0.03745	0.11235	0.18725	0	0	0	0	0	0	5	15	25	5	15	25	0.03745	0.11235	0.18725	0.03745	0.11235	0.18725	1.22391e-05	0.000110152	0.00030598	5	15	25	5.00324	15.0292	25.081	4.99675	14.9708	24.9187	0.03745	0.11235	0.18725	0.03745
0.0075	0	0	0	5	15	25	0	0	0	0	0	0	0.0375	0.1125	0.1875	0	0	0	0	0	0	5	15	25	5	15	25	0.0375	0.1125	0.1875	0.0375	0.1125	0.1875	1.22718e-05	0.000110447	0.000306797	5	15	25	5.00325	15.0292	25.0811	4.99675	14.9707	24.9186	0.0375	0.1125	0.1875	0.0375
0.00751	0	0	0	5	15	25	0	0	0	0	0	0	0.03755	0.11265	0.18775	0	0	0	0	0	0	5	15	25	5	15	25	0.03755	0.11265	0.18775	0.03755	0.11265	0.18775	1.23046e-05	0.000110741	0.000307616	5	15	25	5.00325	15.0292	25.0812	4.99675	14.9707	24.9185	0.03755	0.11265	0.18775	0.03755
0.00752	0	0	0	5	15	25	0	0	0	0	0	0	0.0376	0.1128	0.188	0	0	0	0	0	0	5	15	25	5	15	25	0.0376	0.1128	0.188	0.0376	0.1128	0.188	1.23374e-05	0.000111037	0.000308436	5	15	25	5.00326	15.0293	25.0813	4.99674	14.9706	24.9184	0.0376	0.1128	0.188	0.0376
0.00753	0	0	0	5	15	25	0	0	0	0	0	0	0.03765	0.11295	0.18825	0	0	0	0	0	0	5	15	25	5	15	25	0.03765	0.11295	0.18825	0.03765	0.11295	0.18825	1.23702e-05	0.000111332	0.000309257	5	15	25	5.00326	15.0293	25.0814	4.99674	14.9706	24.9183	0.03765	0.11295	0.18825	0.03765
0.00754	0	0	0	5	15	25	0	0	0	0	0	0	0.0377	0.1131	0.1885	0	0	0	0	0	0	5	15	25	5	15	25	0.0377	0.1131	0.1885	0.0377	0.1131	0.1885	1.24031e-05	0.000111628	0.000310078	5	15	25	5.00327	15.0294	25.0815	4.99673	14.9706	24.9182	0.0377	0.1131	0.1885	0.0377
0.00755	0	0	0	5	15	25	0	0	0	0	0	0	0.03775	0.11325	0.18875	0	0	0	0	0	0	5	15	25	5	15	25	0.03775	0.11325	0.18875	0.03775	0.11325	0.18875	1.2436e-05	0.000111924	0.000310902	5	15	25	5.00327	15.0294	25.0816	4.99673	14.9705	24.9181	0.03775	0.11325	0.18875	0.03775
0.00756	0	0	0	5	15	25	0	0	0	0	0	0	0.0378	0.1134	0.189	0	0	0	0	0	0	5	15	25	5	15	25	0.0378	0.1134	0.189	0.0378	0.1134	0.189	1.2469e-05	0.000112221	0.000311726	5	15	25	5.00327	15.0295	25.0817	4.99672	14.9705	24.918	0.0378	0.1134	0.189	0.0378
0.00757	0	0	0	5	15	25	0	0	0	0	0	0	0.03785	0.11355	0.18925	0	0	0	0	0	0	5	15	25	5	15	25	0.03785	0.11355	0.18925	0.03785	0.11355	0.18925	1.2502e-05	0.000112518	0.000312551	5	15	25	5.00328	15.0295	25.0819	4.99672	14.9704	24.9179	0.03785	0.11355	0.18925	0.03785
0.00758	0	0	0	5	15	25	0	0	0	0	0	0	0.0379	0.1137	0.1895	0	0	0	0	0	0	5	15	25	5	15	25	0.0379	0.1137	0.1895	0.0379	0.1137	0.1895	1.2535e-05	0.000112816	0.000313377	5	15	25	5.00328	15.0295	25.082	4.99671	14.9704	24.9178	0.0379	0.1137	0.1895	0.0379
0.00759	0	0	0	5	15	25	0	0	0	0	0	0	0.03795	0.11385	0.18975	0	0	0	0	0	0	5	15	25	5	15	25	0.03795	0.11385	0.18975	0.03795	0.11385	0.18975	1.25681e-05	0.000113113	0.000314205	5	15	25	5.00329	15.0296	25.0821	4.99671	14.9704	24.9177	0.03795	0.11385	0.18975	0.03795
0.0076	0	0	0	5	15	25	0	0	0	0	0	0	0.038	0.114	0.19	0	0	0	0	0	0	5	15	25	5	15	25	0.038	0.114	0.19	0.038	0.114	0.19	1.26013e-05	0.000113412	0.000315033	5	15	25	5.00329	15.0296	25.0822	4.99671	14.9703	24.9175	0.038	0.114	0.19	0.038
0.00761	0	0	0	5	15	25	0	0	0	0	0	0	0.03805	0.11415	0.19025	0	0	0	0	0	0	5	15	25	5	15	25	0.03805	0.11415	0.19025	0.03805	0.11415	0.19025	1.26345e-05	0.00011371	0.000315863	5	15	25	5.0033	15.0296	25.0823	4.9967	14.9703	24.9174	0.03805	0.11415	0.19025	0.03805
0.00762	0	0	0	5	15	25	0	0	0	0	0	0	0.0381	0.1143	0.1905	0	0	0	0	0	0	5	15	25	5	15	25	0.0381	0.1143	0.1905	0.0381	0.1143	0.1905	1.26677e-05	0.000114009	0.000316693	5	15	25	5.0033	15.0297	25.0824	4.9967	14.9703	24.9173	0.0381	0.1143	0.1905	0.0381
0.00763	0	0	0	5	15	25	0	0	0	0	0	0	0.03815	0.11445	0.19075	0	0	0	0	0	0	5	15	25	5	15	25	0.03815	0.11445	0.19075	0.03815	0.11445	0.19075	1.2701e-05	0.000114309	0.000317525	5	15	25	5.0033	15.0297	25.0825	4.99669	14.9702	24.9172	0.03815	0.11445	0.19075	0.03815
0.00764	0	0	0	5	15	25	0	0	0	0	0	0	0.0382	0.1146	0.191	0	0	0	0	0	0	5	15	25	5	15	25	0.0382	0.1146	0.191	0.0382	0.1146	0.191	1.27343e-05	0.000114609	0.000318358	5	15	25	5.00331	15.0298	25.0826	4.99669	14.9702	24.9171	0.0382	0.1146	0.191	0.0382
0.00765	0	0	0	5	15	25	0	0	0	0	0	0	0.03825	0.11475	0.19125	0	0	0	0	0	0	5	15	25	5	15	25	0.03825	0.11475	0.19125	0.03825	0.11475	0.19125	1.27676e-05	0.000114909	0.000319192	5	15	25	5.00331	15.0298	25.0827	4.99668	14.9701	24.917	0.03825	0.11475	0.19125	0.03825
0.00766	0	0	0	5	15	25	0	0	0	0	0	0	0.0383	0.1149	0.1915	0	0	0	0	0	0	5	15	25	5	15	25	0.0383	0.1149	0.1915	0.0383	0.1149	0.1915	1.2801e-05	0.000115209	0.000320027	5	15	25	5.00332	15.0298	25.0828	4.99668	14.9701	24.9169	0.0383	0.1149	0.1915	0.0383
0.00767	0	0	0	5	15	25	0	0	0	0	0	0	0.03835	0.11505	0.19175	0	0	0	0	0	0	5	15	25	5	15	25	0.03835	0.11505	0.19175	0.03835	0.11505	0.19175	1.28345e-05	0.00011551	0.000320863	5	15	25	5.00332	15.0299	25.0829	4.99668	14.9701	24.9168	0.03835	0.11505	0.19175	0.03835
0.00768	0	0	0	5	15	25	0	0	0	0	0	0	0.0384	0.1152	0.192	0	0	0	0	0	0	5	15	25	5	15	25	0.0384	0.1152	0.192	0.0384	0.1152	0.192	1.2868e-05	0.000115812	0.0003217	5	15	25	5.00333	15.0299	25.0831	4.99667	14.97	24.9167	0.0384	0.1152	0.192	0.0384
0.00769	0	0	0	5	15	25	0	0	0	0	0	0	0.03845	0.11535	0.19225	0	0	0	0	0	0	5	15	25	5	15	25	0.03845	0.11535	0.19225	0.03845	0.11535	0.19225	1.29015e-05	0.000116114	0.000322539	5	15	25	5.00333	15.03	25.0831	4.99667	14.97	24.9166	0.03845	0.11535	0.19225	0.03845
0.0077	0	0	0	5	15	25	0	0	0	0	0	0	0.0385	0.1155	0.1925	0	0	0	0	0	0	5	15	25	5	15	25	0.0385	0.1155	0.1925	0.0385	0.1155	0.1925	1.29351e-05	0.000116416	0.000323378	5	15	25	5.00333	15.03	25.0833	4.99666	14.97	24.9165	0.0385	0.1155	0.1925	0.0385
0.00771	0	0	0	5	15	25	0	0	0	0	0	0	0.03855	0.11565	0.19275	0	0	0	0	0	0	5	15	25	5	15	25	0.03855	0.11565	0.19275	0.03855	0.11565	0.19275	1.29687e-05	0.000116718	0.000324218	5	15	25	5.00334	15.03	25.0834	4.99666	14.9699	24.9164	0.03855	0.11565	0.19275	0.03855
0.00772	0	0	0	5	15	25	0	0	0	0	0	0	0.0386	0.1158	0.193	0	0	0	0	0	0	5	15	25	5	15	25	0.0386	0.1158	0.193	0.0386	0.1158	0.193	1.30024e-05	0.000117021	0.00032506	5	15	25	5.00334	15.0301	25.0835	4.99665	14.9699	24.9162	0.0386	0.1158	0.193	0.0386
0.00773	0	0	0	5	15	25	0	0	0	0	0	0	0.03865	0.11595	0.19325	0	0	0	0	0	0	5	15	25	5	15	25	0.03865	0.11595	0.19325	0.03865	0.11595	0.19325	1.30361e-05	0.000117325	0.000325903	5	15	25	5.00335	15.0301	25.0836	4.99665	14.9698	24.9161	0.03865	0.11595	0.19325	0.03865
0.00774	0	0	0	5	15	25	0	0	0	0	0	0	0.0387	0.1161	0.1935	0	0	0	0	0	0	5	15	25	5	15	25	0.0387	0.1161	0.1935	0.0387	0.1161	0.1935	1.30698e-05	0.000117628	0.000326747	5	15	25	5.00335	15.0302	25.0837	4.99665	14.9698	24.916	0.0387	0.1161	0.1935	0.0387
0.00775	0	0	0	5	15	25	0	0	0	0	0	0	0.03875	0.11625	0.19375	0	0	0	0	0	0	5	15	25	5	15	25	0.03875	0.11625	0.19375	0.03875	0.11625	0.19375	1.31036e-05	0.000117933	0.000327591	5	15	25	5.00336	15.0302	25.0838	4.99664	14.9697	24.9159	0.03875	0.11625	0.19375	0.03875
0.00776	0	0	0	5	15	25	0	0	0	0	0	0	0.0388	0.1164	0.194	0	0	0	0	0	0	5	15	25	5	15	25	0.0388	0.1164	0.194	0.0388	0.1164	0.194	1.31374e-05	0.000118237	0.000328437	5	15	25	5.00336	15.0302	25.0839	4.99664	14.9697	24.9158	0.0388	0.1164	0.194	0.0388
0.00777	0	0	0	5	15	25	0	0	0	0	0	0	0.03885	0.11655	0.19425	0	0	0	0	0	0	5	15	25	5	15	25	0.03885	0.11655	0.19425	0.03885	0.11655	0.19425	1.31713e-05	0.000118542	0.000329284	5	15	25	5.00337	15.0303	25.084	4.99663	14.9697	24.9157	0.03885	0.11655	0.19425	0.03885
0.00778	0	0	0	5	15	25	0	0	0	0	0	0	0.0389	0.1167	0.1945	0	0	0	0	0	0	5	15	25	5	15	25	0.0389	0.1167	0.1945	0.0389	0.1167	0.1945	1.32053e-05	0.000118847	0.000330132	5	15	25	5.00337	15.0303	25.0841	4.99663	14.9696	24.9156	0.0389	0.1167	0.1945	0.0389
0.00779	0	0	0	5	15	25	0	0	0	0	0	0	0.03895	0.11685	0.19475	0	0	0	0	0	0	5	15	25	5	15	25	0.03895	0.11685	0.19475	0.03895	0.11685	0.19475	1.32392e-05	0.000119153	0.000330982	5	15	25	5.00337	15.0303	25.0842	4.99662	14.9696	24.9155	0.03895	0.11685	0.19475	0.03895
0.0078	0	0	0	5	15	25	0	0	0	0	0	0	0.039	0.117	0.195	0	0	0	0	0	0	5	15	25	5	15	25	0.039	0.117	0.195	0.039	0.117	0.195	1.32732e-05	0.000119459	0.000331832	5	15	25	5.00338	15.0304	25.0843	4.99662	14.9696	24.9154	0.039	0.117	0.195	0.039
0.00781	0	0	0	5	15	25	0	0	0	0	0	0	0.03905	0.11715	0.19525	0	0	0	0	0	0	5	15	25	5	15	25	0.03905	0.11715	0.19525	0.03905	0.11715	0.19525	1.33073e-05	0.000119766	0.000332683	5	15	25	5.00338	15.0304	25.0845	4.99662	14.9695	24.9153	0.03905	0.11715	0.19525	0.03905
0.00782	0	0	0	5	15	25	0	0	0	0	0	0	0.0391	0.1173	0.1955	0	0	0	0	0	0	5	15	25	5	15	25	0.0391	0.1173	0.1955	0.0391	0.1173	0.1955	1.33414e-05	0.000120073	0.000333536	5	15	25	5.00339	15.0305	25.0846	4.99661	14.9695	24.9152	0.0391	0.1173	0.1955	0.0391
0.00783	0	0	0	5	15	25	0	0	0	0	0	0	0.03915	0.11745	0.19575	0	0	0	0	0	0	5	15	25	5	15	25	0.03915	0.11745	0.19575	0.03915	0.11745	0.19575	1.33755e-05	0.00012038	0.000334389	5	15	25	5.00339	15.0305	25.0847	4.99661	14.9694	24.9151	0.03915	0.11745	0.19575	0.03915
0.00784	0	0	0	5	15	25	0	0	0	0	0	0	0.0392	0.1176	0.196	0	0	0	0	0	0	5	15	25	5	15	25	0.0392	0.1176	0.196	0.0392	0.1176	0.196	1.34097e-05	0.000120688	0.000335244	5	15	25	5.0034	15.0305	25.0848	4.9966	14.9694	24.9149	0.0392	0.1176	0.196	0.0392
0.00785	0	0	0	5	15	25	0	0	0	0	0	0	0.03925	0.11775	0.19625	0	0	0	0	0	0	5	15	25	5	15	25	0.03925	0.11775	0.19625	0.03925	0.11775	0.19625	1.34439e-05	0.000120996	0.0003361	5	15	25	5.0034	15.0306	25.0849	4.9966	14.9694	24.9148	0.03925	0.11775	0.19625	0.03925
0.00786	0	0	0	5	15	25	0	0	0	0	0	0	0.0393	0.1179	0.1965	0	0	0	0	0	0	5	15	25	5	15	25	0.0393	0.1179	0.1965	0.0393	0.1179	0.1965	1.34782e-05	0.000121304	0.000336957	5	15	25	5.0034	15.0306	25.085	4.99659	14.9693	24.9147	0.0393	0.1179	0.1965	0.0393
0.00787	0	0	0	5	15	25	0	0	0	0	0	0	0.03935	0.11805	0.19675	0	0	0	0	0	0	5	15	25	5	15	25	0.03935	0.11805	0.19675	0.03935	0.11805	0.19675	1.35125e-05	0.000121613	0.000337815	5	15	25	5.00341	15.0307	25.0851	4.99659	14.9693	24.9146	0.03935	0.11805	0.19675	0.03935
0.00788	0	0	0	5	15	25	0	0	0	0	0	0	0.0394	0.1182	0.197	0	0	0	0	0	0	5	15	25	5	15	25	0.0394	0.1182	0.197	0.0394	0.1182	0.197	1.35469e-05	0.000121922	0.000338674	5	15	25	5.00341	15.0307	25.0852	4.99658	14.9692	24.9145	0.0394	0.1182	0.197	0.0394
0.00789	0	0	0	5	15	25	0	0	0	0	0	0	0.03945	0.11835	0.19725	0	0	0	0	0	0	5	15	25	5	15	25	0.03945	0.11835	0.19725	0.03945	0.11835	0.19725	1.35813e-05	0.000122232	0.000339534	5	15	25	5.00342	15.0307	25.0853	4.99658	14.9692	24.9144	0.03945	0.11835	0.19725	0.03945
0.0079	0	0	0	5	15	25	0	0	0	0	0	0	0.0395	0.1185	0.1975	0	0	0	0	0	0	5	15	25	5	15	25	0.0395	0.1185	0.1975	0.0395	0.1185	0.1975	1.36158e-05	0.000122542	0.000340395	5	15	25	5.00342	15.0308	25.0854	4.99658	14.9692	24.9143	0.0395	0.1185	0.1975	0.0395
0.00791	0	0	0	5	15	25	0	0	0	0	0	0	0.03955	0.11865	0.19775	0	0	0	0	0	0	5	15	25	5	15	25	0.03955	0.11865	0.19775	0.03955	0.11865	0.19775	1.36502e-05	0.000122852	0.000341257	5	15	25	5.00343	15.0308	25.0855	4.99657	14.9691	24.9142	0.03955	0.11865	0.19775	0.03955
0.00792	0	0	0	5	15	25	0	0	0	0	0	0	0.0396	0.1188	0.198	0	0	0	0	0	0	5	15	25	5	15	25	0.0396	0.1188	0.198	0.0396	0.1188	0.198	1.36848e-05	0.000123163	0.000342121	5	15	25	5.00343	15.0308	25.0856	4.99657	14.9691	24.9141	0.0396	0.1188	0.198	0.0396
0.00793	0	0	0	5	15	25	0	0	0	0	0	0	0.03965	0.11895	0.19825	0	0	0	0	0	0	5	15	25	5	15	25	0.03965	0.11895	0.19825	0.03965	0.11895	0.19825	1.37194e-05	0.000123474	0.000342985	5	15	25	5.00343	15.0309	25.0857	4.99656	14.969	24.914	0.03965	0.11895	0.19825	0.03965
0.00794	0	0	0	5	15	25	0	0	0	0	0	0	0.0397	0.1191	0.1985	0	0	0	0	0	0	5	15	25	5	15	25	0.0397	0.1191	0.1985	0.0397	0.1191	0.1985	1.3754e-05	0.000123786	0.000343851	5	15	25	5.00344	15.0309	25.0859	4.99656	14.969	24.9139	0.0397	0.1191	0.1985	0.0397
0.00795	0	0	0	5	15	25	0	0	0	0	0	0	0.03975	0.11925	0.19875	0	0	0	0	0	0	5	15	25	5	15	25	0.03975	0.11925	0.19875	0.03975	0.11925	0.19875	1.37886e-05	0.000124098	0.000344718	5	15	25	5.00344	15.031	25.086	4.99655	14.969	24.9137	0.03975	0.11925	0.19875	0.03975
0.00796	0	0	0	5	15	25	0	0	0	0	0	0	0.0398	0.1194	0.199	0	0	0	0	0	0	5	15	25	5	15	25	0.0398	0.1194	0.199	0.0398	0.1194	0.199	1.38234e-05	0.00012441	0.000345585	5	15	25	5.00345	15.031	25.0861	4.99655	14.9689	24.9136	0.0398	0.1194	0.199	0.0398
0.00797	0	0	0	5	15	25	0	0	0	0	0	0	0.03985	0.11955	0.19925	0	0	0	0	0	0	5	15	25	5	15	25	0.03985	0.11955	0.19925	0.03985	0.11955	0.19925	1.38581e-05	0.000124723	0.000346454	5	15	25	5.00345	15.031	25.0862	4.99655	14.9689	24.9135	0.03985	0.11955	0.19925	0.03985
0.00798	0	0	0	5	15	25	0	0	0	0	0	0	0.0399	0.1197	0.1995	0	0	0	0	0	0	5	15	25	5	15	25	0.0399	0.1197	0.1995	0.0399	0.1197	0.1995	1.38929e-05	0.000125036	0.000347324	5	15	25	5.00346	15.0311	25.0863	4.99654	14.9688	24.9134	0.0399	0.1197	0.1995	0.0399
0.00799	0	0	0	5	15	25	0	0	0	0	0	0	0.03995	0.11985	0.19975	0	0	0	0	0	0	5	15	25	5	15	25	0.03995	0.11985	0.19975	0.03995	0.11985	0.19975	1.39278e-05	0.00012535	0.000348195	5	15	25	5.00346	15.0311	25.0864	4.99654	14.9688	24.9133	0.03995	0.11985	0.19975	0.03995
0.008	0	0	0	5	15	25	0	0	0	0	0	0	0.04	0.12	0.2	0	0	0	0	0	0	5	15	25	5	15	25	0.04	0.12	0.2	0.04	0.12	0.2	1.39626e-05	0.000125664	0.000349067	5	15	25	5.00346	15.0312	25.0865	4.99653	14.9688	24.9132	0.04	0.12	0.2	0.04
0.00801	0	0	0	5	15	25	0	0	0	0	0	0	0.04005	0.12015	0.20025	0	0	0	0	0	0	5	15	25	5	15	25	0.04005	0.12015	0.20025	0.04005	0.12015	0.20025	1.39976e-05	0.000125978	0.00034994	5	15	25	5.00347	15.0312	25.0866	4.99653	14.9687	24.9131	0.04005	0.12015	0.20025	0.04005
0.00802	0	0	0	5	15	25	0	0	0	0	0	0	0.0401	0.1203	0.2005	0	0	0	0	0	0	5	15	25	5	15	25	0.0401	0.1203	0.2005	0.0401	0.1203	0.2005	1.40325e-05	0.000126293	0.000350815	5	15	25	5.00347	15.0312	25.0867	4.99652	14.9687	24.913	0.0401	0.1203	0.2005	0.0401
0.00803	0	0	0	5	15	25	0	0	0	0	0	0	0.04015	0.12045	0.20075	0	0	0	0	0	0	5	15	25	5	15	25	0.04015	0.12045	0.20075	0.04015	0.12045	0.20075	1.40676e-05	0.000126608	0.00035169	5	15	25	5.00348	15.0313	25.0868	4.99652	14.9687	24.9129	0.04015	0.12045	0.20075	0.04015
0.00804	0	0	0	5	15	25	0	0	0	0	0	0	0.0402	0.1206	0.201	0	0	0	0	0	0	5	15	25	5	15	25	0.0402	0.1206	0.201	0.0402	0.1206	0.201	1.41026e-05	0.000126924	0.000352567	5	15	25	5.00348	15.0313	25.0869	4.99652	14.9686	24.9128	0.0402	0.1206	0.201	0.0402
0.00805	0	0	0	5	15	25	0	0	0	0	0	0	0.04025	0.12075	0.20125	0	0	0	0	0	0	5	15	25	5	15	25	0.04025	0.12075	0.20125	0.04025	0.12075	0.20125	1.41377e-05	0.00012724	0.000353444	5	15	25	5.00349	15.0314	25.087	4.99651	14.9686	24.9127	0.04025	0.12075	0.20125	0.04025
0.00806	0	0	0	5	15	25	0	0	0	0	0	0	0.0403	0.1209	0.2015	0	0	0	0	0	0	5	15	25	5	15	25	0.0403	0.1209	0.2015	0.0403	0.1209	0.2015	1.41729e-05	0.000127556	0.000354323	5	15	25	5.00349	15.0314	25.0872	4.99651	14.9685	24.9125	0.0403	0.1209	0.2015	0.0403
0.00807	0	0	0	5	15	25	0	0	0	0	0	0	0.04035	0.12105	0.20175	0	0	0	0	0	0	5	15	25	5	15	25	0.04035	0.12105	0.20175	0.04035	0.12105	0.20175	1.42081e-05	0.000127873	0.000355203	5	15	25	5.0035	15.0314	25.0873	4.9965	14.9685	24.9124	0.04035	0.12105	0.20175	0.04035
0.00808	0	0	0	5	15	25	0	0	0	0	0	0	0.0404	0.1212	0.202	0	0	0	0	0	0	5	15	25	5	15	25	0.0404	0.1212	0.202	0.0404	0.1212	0.202	1.42433e-05	0.00012819	0.000356084	5	15	25	5.0035	15.0315	25.0874	4.9965	14.9685	24.9123	0.0404	0.1212	0.202	0.0404
0.00809	0	0	0	5	15	25	0	0	0	0	0	0	0.04045	0.12135	0.20225	0	0	0	0	0	0	5	15	25	5	15	25	0.04045	0.12135	0.20225	0.04045	0.12135	0.20225	1.42786e-05	0.000128507	0.000356965	5	15	25	5.0035	15.0315	25.0875	4.99649	14.9684	24.9122	0.04045	0.12135	0.20225	0.04045
0.0081	0	0	0	5	15	25	0	0	0	0	0	0	0.0405	0.1215	0.2025	0	0	0	0	0	0	5	15	25	5	15	25	0.0405	0.1215	0.2025	0.0405	0.1215	0.2025	1.43139e-05	0.000128825	0.000357849	5	15	25	5.00351	15.0315	25.0876	4.99649	14.9684	24.9121	0.0405	0.1215	0.2025	0.0405
0.00811	0	0	0	5	15	25	0	0	0	0	0	0	0.04055	0.12165	0.20275	0	0	0	0	0	0	5	15	25	5	15	25	0.04055	0.12165	0.20275	0.04055	0.12165	0.20275	1.43492e-05	0.000129143	0.000358733	5	15	25	5.00351	15.0316	25.0877	4.99649	14.9683	24.912	0.04055	0.12165	0.20275	0.04055
0.00812	0	0	0	5	15	25	0	0	0	0	0	0	0.0406	0.1218	0.203	0	0	0	0	0	0	5	15	25	5	15	25	0.0406	0.1218	0.203	0.0406	0.1218	0.203	1.43847e-05	0.000129462	0.000359618	5	15	25	5.00352	15.0316	25.0878	4.99648	14.9683	24.9119	0.0406	0.1218	0.203	0.0406
0.00813	0	0	0	5	15	25	0	0	0	0	0	0	0.04065	0.12195	0.20325	0	0	0	0	0	0	5	15	25	5	15	25	0.04065	0.12195	0.20325	0.04065	0.12195	0.20325	1.44201e-05	0.000129781	0.000360504	5	15	25	5.00352	15.0317	25.0879	4.99648	14.9683	24.9118	0.04065	0.12195	0.20325	0.04065
0.00814	0	0	0	5	15	25	0	0	0	0	0	0	0.0407	0.1221	0.2035	0	0	0	0	0	0	5	15	25	5	15	25	0.0407	0.1221	0.2035	0.0407	0.1221	0.2035	1.44556e-05	0.000130101	0.000361392	5	15	25	5.00353	15.0317	25.088	4.99647	14.9682	24.9117	0.0407	0.1221	0.2035	0.0407
0.00815	0	0	0	5	15	25	0	0	0	0	0	0	0.04075	0.12225	0.20375	0	0	0	0	0	0	5	15	25	5	15	25	0.04075	0.12225	0.20375	0.04075	0.12225	0.20375	1.44911e-05	0.00013042	0.00036228	5	15	25	5.00353	15.0318	25.0881	4.99647	14.9682	24.9116	0.04075	0.12225	0.20375	0.04075
0.00816	0	0	0	5	15	25	0	0	0	0	0	0	0.0408	0.1224	0.204	0	0	0	0	0	0	5	15	25	5	15	25	0.0408	0.1224	0.204	0.0408	0.1224	0.204	1.45267e-05	0.000130741	0.00036317	5	15	25	5.00353	15.0318	25.0882	4.99646	14.9681	24.9115	0.0408	0.1224	0.204	0.0408
0.00817	0	0	0	5	15	25	0	0	0	0	0	0	0.04085	0.12255	0.20425	0	0	0	0	0	0	5	15	25	5	15	25	0.04085	0.12255	0.20425	0.04085	0.12255	0.20425	1.45624e-05	0.000131061	0.00036406	5	15	25	5.00354	15.0318	25.0883	4.99646	14.9681	24.9113	0.04085	0.12255	0.20425	0.04085
0.00818	0	0	0	5	15	25	0	0	0	0	0	0	0.0409	0.1227	0.2045	0	0	0	0	0	0	5	15	25	5	15	25	0.0409	0.1227	0.2045	0.0409	0.1227	0.2045	1.4598e-05	0.000131382	0.000364952	5	15	25	5.00354	15.0319	25.0884	4.99645	14.9681	24.9112	0.0409	0.1227	0.2045	0.0409
0.00819	0	0	0	5	15	25	0	0	0	0	0	0	0.04095	0.12285	0.20475	0	0	0	0	0	0	5	15	25	5	15	25	0.04095	0.12285	0.20475	0.04095	0.12285	0.20475	1.46337e-05	0.000131704	0.000365845	5	15	25	5.00355	15.0319	25.0886	4.99645	14.968	24.9111	0.04095	0.12285	0.20475	0.04095
0.0082	0	0	0	5	15	25	0	0	0	0	0	0	0.041	0.123	0.205	0	0	0	0	0	0	5	15	25	5	15	25	0.041	0.123	0.205	0.041	0.123	0.205	1.46695e-05	0.000132026	0.000366739	5	15	25	5.00355	15.0319	25.0887	4.99645	14.968	24.911	0.041	0.123	0.205	0.041
0.00821	0	0	0	5	15	25	0	0	0	0	0	0	0.04105	0.12315	0.20525	0	0	0	0	0	0	5	15	25	5	15	25	0.04105	0.12315	0.20525	0.04105	0.12315	0.20525	1.47053e-05	0.000132348	0.000367634	5	15	25	5.00356	15.032	25.0888	4.99644	14.968	24.9109	0.04105	0.12315	0.20525	0.04105
0.00822	0	0	0	5	15	25	0	0	0	0	0	0	0.0411	0.1233	0.2055	0	0	0	0	0	0	5	15	25	5	15	25	0.0411	0.1233	0.2055	0.0411	0.1233	0.2055	1.47411e-05	0.00013267	0.00036853	5	15	25	5.00356	15.032	25.0889	4.99644	14.9679	24.9108	0.0411	0.1233	0.2055	0.0411
0.00823	0	0	0	5	15	25	0	0	0	0	0	0	0.04115	0.12345	0.20575	0	0	0	0	0	0	5	15	25	5	15	25	0.04115	0.12345	0.20575	0.04115	0.12345	0.20575	1.4777e-05	0.000132993	0.000369427	5	15	25	5.00356	15.0321	25.089	4.99643	14.9679	24.9107	0.04115	0.12345	0.20575	0.04115
0.00824	0	0	0	5	15	25	0	0	0	0	0	0	0.0412	0.1236	0.206	0	0	0	0	0	0	5	15	25	5	15	25	0.0412	0.1236	0.206	0.0412	0.1236	0.206	1.4813e-05	0.000133317	0.000370326	5	15	25	5.00357	15.0321	25.0891	4.99643	14.9678	24.9106	0.0412	0.1236	0.206	0.0412
0.00825	0	0	0	5	15	25	0	0	0	0	0	0	0.04125	0.12375	0.20625	0	0	0	0	0	0	5	15	25	5	15	25	0.04125	0.12375	0.20625	0.04125	0.12375	0.20625	1.48489e-05	0.000133641	0.000371225	5	15	25	5.00357	15.0321	25.0892	4.99642	14.9678	24.9105	0.04125	0.12375	0.20625	0.04125
0.00826	0	0	0	5	15	25	0	0	0	0	0	0	0.0413	0.1239	0.2065	0	0	0	0	0	0	5	15	25	5	15	25	0.0413	0.1239	0.2065	0.0413	0.1239	0.2065	1.4885e-05	0.000133965	0.000372125	5	15	25	5.00358	15.0322	25.0893	4.99642	14.9678	24.9104	0.0413	0.1239	0.2065	0.0413
0.00827	0	0	0	5	15	25	0	0	0	0	0	0	0.04135	0.12405	0.20675	0	0	0	0	0	0	5	15	25	5	15	25	0.04135	0.12405	0.20675	0.04135	0.12405	0.20675	1.4921e-05	0.000134289	0.000373027	5	15	25	5.00358	15.0322	25.0894	4.99642	14.9677	24.9103	0.04135	0.12405	0.20675	0.04135
0.00828	0	0	0	5	15	25	0	0	0	0	0	0	0.0414	0.1242	0.207	0	0	0	0	0	0	5	15	25	5	15	25	0.0414	0.1242	0.207	0.0414	0.1242	0.207	1.49571e-05	0.000134614	0.00037393	5	15	25	5.00359	15.0322	25.0895	4.99641	14.9677	24.9102	0.0414	0.1242	0.207	0.0414
0.00829	0	0	0	5	15	25	0	0	0	0	0	0	0.04145	0.12435	0.20725	0	0	0	0	0	0	5	15	25	5	15	25	0.04145	0.12435	0.20725	0.04145	0.12435	0.20725	1.49933e-05	0.00013494	0.000374833	5	15	25	5.00359	15.0323	25.0896	4.99641	14.9676	24.91	0.04145	0.12435	0.20725	0.04145
0.0083	0	0	0	5	15	25	0	0	0	0	0	0	0.0415	0.1245	0.2075	0	0	0	0	0	0	5	15	25	5	15	25	0.0415	0.1245	0.2075	0.0415	0.1245	0.2075	1.50295e-05	0.000135265	0.000375738	5	15	25	5.00359	15.0323	25.0897	4.9964	14.9676	24.9099	0.0415	0.1245	0.2075	0.0415
0.00831	0	0	0	5	15	25	0	0	0	0	0	0	0.04155	0.12465	0.20775	0	0	0	0	0	0	5	15	25	5	15	25	0.04155	0.12465	0.20775	0.04155	0.12465	0.20775	1.50657e-05	0.000135592	0.000376644	5	15	25	5.0036	15.0324	25.0898	4.9964	14.9676	24.9098	0.04155	0.12465	0.20775	0.04155
0.00832	0	0	0	5	15	25	0	0	0	0	0	0	0.0416	0.1248	0.208	0	0	0	0	0	0	5	15	25	5	15	25	0.0416	0.1248	0.208	0.0416	0.1248	0.208	1.5102e-05	0.000135918	0.000377551	5	15	25	5.0036	15.0324	25.09	4.99639	14.9675	24.9097	0.0416	0.1248	0.208	0.0416
0.00833	0	0	0	5	15	25	0	0	0	0	0	0	0.04165	0.12495	0.20825	0	0	0	0	0	0	5	15	25	5	15	25	0.04165	0.12495	0.20825	0.04165	0.12495	0.20825	1.51383e-05	0.000136245	0.000378459	5	15	25	5.00361	15.0325	25.0901	4.99639	14.9675	24.9096	0.04165	0.12495	0.20825	0.04165
0.00834	0	0	0	5	15	25	0	0	0	0	0	0	0.0417	0.1251	0.2085	0	0	0	0	0	0	5	15	25	5	15	25	0.0417	0.1251	0.2085	0.0417	0.1251	0.2085	1.51747e-05	0.000136572	0.000379369	5	15	25	5.00361	15.0325	25.0902	4.99639	14.9674	24.9095	0.0417	0.1251	0.2085	0.0417
0.00835	0	0	0	5	15	25	0	0	0	0	0	0	0.04175	0.12525	0.20875	0	0	0	0	0	0	5	15	25	5	15	25	0.04175	0.12525	0.20875	0.04175	0.12525	0.20875	1.52111e-05	0.0001369	0.000380279	5	15	25	5.00362	15.0325	25.0903	4.99638	14.9674	24.9094	0.04175	0.12525	0.20875	0.04175
0.00836	0	0	0	5	15	25	0	0	0	0	0	0	0.0418	0.1254	0.209	0	0	0	0	0	0	5	15	25	5	15	25	0.0418	0.1254	0.209	0.0418	0.1254	0.209	1.52475e-05	0.000137228	0.00038119	5	15	25	5.00362	15.0326	25.0904	4.99638	14.9674	24.9093	0.0418	0.1254	0.209	0.0418
0.00837	0	0	0	5	15	25	0	0	0	0	0	0	0.04185	0.12555	0.20925	0	0	0	0	0	0	5	15	25	5	15	25	0.04185	0.12555	0.20925	0.04185	0.12555	0.20925	1.5284e-05	0.000137557	0.000382103	5	15	25	5.00362	15.0326	25.0905	4.99637	14.9673	24.9092	0.04185	0.12555	0.20925	0.04185
0.00838	0	0	0	5	15	25	0	0	0	0	0	0	0.0419	0.1257	0.2095	0	0	0	0	0	0	5	15	25	5	15	25	0.0419	0.1257	0.2095	0.0419	0.1257	0.2095	1.53206e-05	0.000137886	0.000383016	5	15	25	5.00363	15.0326	25.0906	4.99637	14.9673	24.9091	0.0419	0.1257	0.2095	0.0419
0.00839	0	0	0	5	15	25	0	0	0	0	0	0	0.04195	0.12585	0.20975	0	0	0	0	0	0	5	15	25	5	15	25	0.04195	0.12585	0.20975	0.04195	0.12585	0.20975	1.53572e-05	0.000138215	0.000383931	5	15	25	5.00363	15.0327	25.0907	4.99636	14.9672	24.909	0.04195	0.12585	0.20975	0.04195
0.0084	0	0	0	5	15	25	0	0	0	0	0	0	0.042	0.126	0.21	0	0	0	0	0	0	5	15	25	5	15	25	0.042	0.126	0.21	0.042	0.126	0.21	1.53938e-05	0.000138544	0.000384847	5	15	25	5.00364	15.0327	25.0908	4.99636	14.9672	24.9089	0.042	0.126	0.21	0.042
0.00841	0	0	0	5	15	25	0	0	0	0	0	0	0.04205	0.12615	0.21025	0	0	0	0	0	0	5	15	25	5	15	25	0.04205	0.12615	0.21025	0.04205	0.12615	0.21025	1.54305e-05	0.000138875	0.000385764	5	15	25	5.00364	15.0328	25.0909	4.99636	14.9672	24.9087	0.04205	0.12615	0.21025	0.04205
0.00842	0	0	0	5	15	25	0	0	0	0	0	0	0.0421	0.1263	0.2105	0	0	0	0	0	0	5	15	25	5	15	25	0.0421	0.1263	0.2105	0.0421	0.1263	0.2105	1.54672e-05	0.000139205	0.000386682	5	15	25	5.00365	15.0328	25.091	4.99635	14.9671	24.9086	0.0421	0.1263	0.2105	0.0421
0.00843	0	0	0	5	15	25	0	0	0	0	0	0	0.04215	0.12645	0.21075	0	0	0	0	0	0	5	15	25	5	15	25	0.04215	0.12645	0.21075	0.04215	0.12645	0.21075	1.5504e-05	0.000139536	0.000387601	5	15	25	5.00365	15.0328	25.0911	4.99635	14.9671	24.9085	0.04215	0.12645	0.21075	0.04215
0.00844	0	0	0	5	15	25	0	0	0	0	0	0	0.0422	0.1266	0.211	0	0	0	0	0	0	5	15	25	5	15	25	0.0422	0.1266	0.211	0.0422	0.1266	0.211	1.55408e-05	0.000139867	0.000388521	5	15	25	5.00366	15.0329	25.0912	4.99634	14.9671	24.9084	0.0422	0.1266	0.211	0.0422
0.00845	0	0	0	5	15	25	0	0	0	0	0	0	0.04225	0.12675	0.21125	0	0	0	0	0	0	5	15	25	5	15	25	0.04225	0.12675	0.21125	0.04225	0.12675	0.21125	1.55776e-05	0.000140199	0.000389442	5	15	25	5.00366	15.0329	25.0914	4.99634	14.967	24.9083	0.04225	0.12675	0.21125	0.04225
0.00846	0	0	0	5	15	25	0	0	0	0	0	0	0.0423	0.1269	0.2115	0	0	0	0	0	0	5	15	25	5	15	25	0.0423	0.1269	0.2115	0.0423	0.1269	0.2115	1.56145e-05	0.000140531	0.000390364	5	15	25	5.00366	15.0329	25.0915	4.99633	14.967	24.9082	0.0423	0.1269	0.2115	0.0423
0.00847	0	0	0	5	15	25	0	0	0	0	0	0	0.04235	0.12705	0.21175	0	0	0	0	0	0	5	15	25	5	15	25	0.04235	0.12705	0.21175	0.04235	0.12705	0.21175	1.56514e-05	0.000140863	0.000391288	5	15	25	5.00367	15.033	25.0916	4.99633	14.9669	24.9081	0.04235	0.12705	0.21175	0.04235
0.00848	0	0	0	5	15	25	0	0	0	0	0	0	0.0424	0.1272	0.212	0	0	0	0	0	0	5	15	25	5	15	25	0.0424	0.1272	0.212	0.0424	0.1272	0.212	1.56884e-05	0.000141196	0.000392212	5	15	25	5.00367	15.033	25.0917	4.99632	14.9669	24.908	0.0424	0.1272	0.212	0.0424
0.00849	0	0	0	5	15	25	0	0	0	0	0	0	0.04245	0.12735	0.21225	0	0	0	0	0	0	5	15	25	5	15	25	0.04245	0.12735	0.21225	0.04245	0.12735	0.21225	1.57254e-05	0.000141529	0.000393138	5	15	25	5.00368	15.0331	25.0918	4.99632	14.9669	24.9079	0.04245	0.12735	0.21225	0.04245
0.0085	0	0	0	5	15	25	0	0	0	0	0	0	0.0425	0.1275	0.2125	0	0	0	0	0	0	5	15	25	5	15	25	0.0425	0.1275	0.2125	0.0425	0.1275	0.2125	1.57625e-05	0.000141863	0.000394064	5	15	25	5.00368	15.0331	25.0919	4.99632	14.9668	24.9078	0.0425	0.1275	0.2125	0.0425
0.00851	0	0	0	5	15	25	0	0	0	0	0	0	0.04255	0.12765	0.21275	0	0	0	0	0	0	5	15	25	5	15	25	0.04255	0.12765	0.21275	0.04255	0.12765	0.21275	1.57996e-05	0.000142197	0.000394992	5	15	25	5.00369	15.0331	25.092	4.99631	14.9668	24.9077	0.04255	0.12765	0.21275	0.04255
0.00852	0	0	0	5	15	25	0	0	0	0	0	0	0.0426	0.1278	0.213	0	0	0	0	0	0	5	15	25	5	15	25	0.0426	0.1278	0.213	0.0426	0.1278	0.213	1.58368e-05	0.000142531	0.000395921	5	15	25	5.00369	15.0332	25.0921	4.99631	14.9667	24.9076	0.0426	0.1278	0.213	0.0426
0.00853	0	0	0	5	15	25	0	0	0	0	0	0	0.04265	0.12795	0.21325	0	0	0	0	0	0	5	15	25	5	15	25	0.04265	0.12795	0.21325	0.04265	0.12795	0.21325	1.5874e-05	0.000142866	0.000396851	5	15	25	5.00369	15.0332	25.0922	4.9963	14.9667	24.9074	0.04265	0.12795	0.21325	0.04265
0.00854	0	0	0	5	15	25	0	0	0	0	0	0	0.0427	0.1281	0.2135	0	0	0	0	0	0	5	15	25	5	15	25	0.0427	0.1281	0.2135	0.0427	0.1281	0.2135	1.59112e-05	0.000143201	0.000397782	5	15	25	5.0037	15.0333	25.0923	4.9963	14.9667	24.9073	0.0427	0.1281	0.2135	0.0427
0.00855	0	0	0	5	15	25	0	0	0	0	0	0	0.04275	0.12825	0.21375	0	0	0	0	0	0	5	15	25	5	15	25	0.04275	0.12825	0.21375	0.04275	0.12825	0.21375	1.59485e-05	0.000143537	0.000398714	5	15	25	5.0037	15.0333	25.0924	4.99629	14.9666	24.9072	0.04275	0.12825	0.21375	0.04275
0.00856	0	0	0	5	15	25	0	0	0	0	0	0	0.0428	0.1284	0.214	0	0	0	0	0	0	5	15	25	5	15	25	0.0428	0.1284	0.214	0.0428	0.1284	0.214	1.59858e-05	0.000143873	0.000399647	5	15	25	5.00371	15.0333	25.0925	4.99629	14.9666	24.9071	0.0428	0.1284	0.214	0.0428
0.00857	0	0	0	5	15	25	0	0	0	0	0	0	0.04285	0.12855	0.21425	0	0	0	0	0	0	5	15	25	5	15	25	0.04285	0.12855	0.21425	0.04285	0.12855	0.21425	1.60232e-05	0.000144209	0.000400582	5	15	25	5.00371	15.0334	25.0926	4.99629	14.9665	24.907	0.04285	0.12855	0.21425	0.04285
0.00858	0	0	0	5	15	25	0	0	0	0	0	0	0.0429	0.1287	0.2145	0	0	0	0	0	0	5	15	25	5	15	25	0.0429	0.1287	0.2145	0.0429	0.1287	0.2145	1.60606e-05	0.000144546	0.000401517	5	15	25	5.00372	15.0334	25.0928	4.99628	14.9665	24.9069	0.0429	0.1287	0.2145	0.0429
0.00859	0	0	0	5	15	25	0	0	0	0	0	0	0.04295	0.12885	0.21475	0	0	0	0	0	0	5	15	25	5	15	25	0.04295	0.12885	0.21475	0.04295	0.12885	0.21475	1.60981e-05	0.000144883	0.000402454	5	15	25	5.00372	15.0335	25.0929	4.99628	14.9665	24.9068	0.04295	0.12885	0.21475	0.04295
0.0086	0	0	0	5	15	25	0	0	0	0	0	0	0.043	0.129	0.215	0	0	0	0	0	0	5	15	25	5	15	25	0.043	0.129	0.215	0.043	0.129	0.215	1.61356e-05	0.00014522	0.000403391	5	15	25	5.00372	15.0335	25.093	4.99627	14.9664	24.9067	0.043	0.129	0.215	0.043
0.00861	0	0	0	5	15	25	0	0	0	0	0	0	0.04305	0.12915	0.21525	0	0	0	0	0	0	5	15	25	5	15	25	0.04305	0.12915	0.21525	0.04305	0.12915	0.21525	1.61731e-05	0.000145558	0.00040433	5	15	25	5.00373	15.0335	25.0931	4.99627	14.9664	24.9066	0.04305	0.12915	0.21525	0.04305
0.00862	0	0	0	5	15	25	0	0	0	0	0	0	0.0431	0.1293	0.2155	0	0	0	0	0	0	5	15	25	5	15	25	0.0431	0.1293	0.2155	0.0431	0.1293	0.2155	1.62107e-05	0.000145897	0.00040527	5	15	25	5.00373	15.0336	25.0932	4.99626	14.9664	24.9065	0.0431	0.1293	0.2155	0.0431
0.00863	0	0	0	5	15	25	0	0	0	0	0	0	0.04315	0.12945	0.21575	0	0	0	0	0	0	5	15	25	5	15	25	0.04315	0.12945	0.21575	0.04315	0.12945	0.21575	1.62483e-05	0.000146235	0.00040621	5	15	25	5.00374	15.0336	25.0933	4.99626	14.9663	24.9063	0.04315	0.12945	0.21575	0.04315
0.00864	0	0	0	5	15	25	0	0	0	0	0	0	0.0432	0.1296	0.216	0	0	0	0	0	0	5	15	25	5	15	25	0.0432	0.1296	0.216	0.0432	0.1296	0.216	1.6286e-05	0.000146574	0.000407152	5	15	25	5.00374	15.0336	25.0934	4.99626	14.9663	24.9062	0.0432	0.1296	0.216	0.0432
0.00865	0	0	0	5	15	25	0	0	0	0	0	0	0.04325	0.12975	0.21625	0	0	0	0	0	0	5	15	25	5	15	25	0.04325	0.12975	0.21625	0.04325	0.12975	0.21625	1.63237e-05	0.000146914	0.000408095	5	15	25	5.00375	15.0337	25.0935	4.99625	14.9662	24.9061	0.04325	0.12975	0.21625	0.04325
0.00866	0	0	0	5	15	25	0	0	0	0	0	0	0.0433	0.1299	0.2165	0	0	0	0	0	0	5	15	25	5	15	25	0.0433	0.1299	0.2165	0.0433	0.1299	0.2165	1.63615e-05	0.000147254	0.000409039	5	15	25	5.00375	15.0337	25.0936	4.99625	14.9662	24.906	0.0433	0.1299	0.2165	0.0433
0.00867	0	0	0	5	15	25	0	0	0	0	0	0	0.04335	0.13005	0.21675	0	0	0	0	0	0	5	15	25	5	15	25	0.04335	0.13005	0.21675	0.04335	0.13005	0.21675	1.63993e-05	0.000147594	0.000409985	5	15	25	5.00375	15.0338	25.0937	4.99624	14.9662	24.9059	0.04335	0.13005	0.21675	0.04335
0.00868	0	0	0	5	15	25	0	0	0	0	0	0	0.0434	0.1302	0.217	0	0	0	0	0	0	5	15	25	5	15	25	0.0434	0.1302	0.217	0.0434	0.1302	0.217	1.64372e-05	0.000147935	0.000410931	5	15	25	5.00376	15.0338	25.0938	4.99624	14.9661	24.9058	0.0434	0.1302	0.217	0.0434
0.00869	0	0	0	5	15	25	0	0	0	0	0	0	0.04345	0.13035	0.21725	0	0	0	0	0	0	5	15	25	5	15	25	0.04345	0.13035	0.21725	0.04345	0.13035	0.21725	1.64751e-05	0.000148276	0.000411878	5	15	25	5.00376	15.0338	25.0939	4.99623	14.9661	24.9057	0.04345	0.13035	0.21725	0.04345
0.0087	0	0	0	5	15	25	0	0	0	0	0	0	0.0435	0.1305	0.2175	0	0	0	0	0	0	5	15	25	5	15	25	0.0435	0.1305	0.2175	0.0435	0.1305	0.2175	1.6513e-05	0.000148617	0.000412827	5	15	25	5.00377	15.0339	25.094	4.99623	14.966	24.9056	0.0435	0.1305	0.2175	0.0435
0.00871	0	0	0	5	15	25	0	0	0	0	0	0	0.04355	0.13065	0.21775	0	0	0	0	0	0	5	15	25	5	15	25	0.04355	0.13065	0.21775	0.04355	0.13065	0.21775	1.6551e-05	0.000148959	0.000413776	5	15	25	5.00377	15.0339	25.0942	4.99622	14.966	24.9055	0.04355	0.13065	0.21775	0.04355
0.00872	0	0	0	5	15	25	0	0	0	0	0	0	0.0436	0.1308	0.218	0	0	0	0	0	0	5	15	25	5	15	25	0.0436	0.1308	0.218	0.0436	0.1308	0.218	1.6589e-05	0.000149301	0.000414727	5	15	25	5.00378	15.034	25.0943	4.99622	14.966	24.9054	0.0436	0.1308	0.218	0.0436
0.00873	0	0	0	5	15	25	0	0	0	0	0	0	0.04365	0.13095	0.21825	0	0	0	0	0	0	5	15	25	5	15	25	0.04365	0.13095	0.21825	0.04365	0.13095	0.21825	1.66271e-05	0.000149644	0.000415679	5	15	25	5.00378	15.034	25.0944	4.99622	14.9659	24.9053	0.04365	0.13095	0.21825	0.04365
0.00874	0	0	0	5	15	25	0	0	0	0	0	0	0.0437	0.1311	0.2185	0	0	0	0	0	0	5	15	25	5	15	25	0.0437	0.1311	0.2185	0.0437	0.1311	0.2185	1.66652e-05	0.000149987	0.000416632	5	15	25	5.00379	15.034	25.0945	4.99621	14.9659	24.9052	0.0437	0.1311	0.2185	0.0437
0.00875	0	0	0	5	15	25	0	0	0	0	0	0	0.04375	0.13125	0.21875	0	0	0	0	0	0	5	15	25	5	15	25	0.04375	0.13125	0.21875	0.04375	0.13125	0.21875	1.67033e-05	0.00015033	0.000417586	5	15	25	5.00379	15.0341	25.0946	4.99621	14.9658	24.905	0.04375	0.13125	0.21875	0.04375
0.00876	0	0	0	5	15	25	0	0	0	0	0	0	0.0438	0.1314	0.219	0	0	0	0	0	0	5	15	25	5	15	25	0.0438	0.1314	0.219	0.0438	0.1314	0.219	1.67416e-05	0.000150674	0.000418541	5	15	25	5.00379	15.0341	25.0947	4.9962	14.9658	24.9049	0.0438	0.1314	0.219	0.0438
0.00877	0	0	0	5	15	25	0	0	0	0	0	0	0.04385	0.13155	0.21925	0	0	0	0	0	0	5	15	25	5	15	25	0.04385	0.13155	0.21925	0.04385	0.13155	0.21925	1.67798e-05	0.000151018	0.000419497	5	15	25	5.0038	15.0342	25.0948	4.9962	14.9658	24.9048	0.04385	0.13155	0.21925	0.04385
0.00878	0	0	0	5	15	25	0	0	0	0	0	0	0.0439	0.1317	0.2195	0	0	0	0	0	0	5	15	25	5	15	25	0.0439	0.1317	0.2195	0.0439	0.1317	0.2195	1.68181e-05	0.000151363	0.000420454	5	15	25	5.0038	15.0342	25.0949	4.99619	14.9657	24.9047	0.0439	0.1317	0.2195	0.0439
0.00879	0	0	0	5	15	25	0	0	0	0	0	0	0.04395	0.13185	0.21975	0	0	0	0	0	0	5	15	25	5	15	25	0.04395	0.13185	0.21975	0.04395	0.13185	0.21975	1.68564e-05	0.000151708	0.000421412	5	15	25	5.00381	15.0342	25.095	4.99619	14.9657	24.9046	0.04395	0.13185	0.21975	0.04395
0.0088	0	0	0	5	15	25	0	0	0	0	0	0	0.044	0.132	0.22	0	0	0	0	0	0	5	15	25	5	15	25	0.044	0.132	0.22	0.044	0.132	0.22	1.68948e-05	0.000152053	0.000422372	5	15	25	5.00381	15.0343	25.0951	4.99619	14.9657	24.9045	0.044	0.132	0.22	0.044
0.00881	0	0	0	5	15	25	0	0	0	0	0	0	0.04405	0.13215	0.22025	0	0	0	0	0	0	5	15	25	5	15	25	0.04405	0.13215	0.22025	0.04405	0.13215	0.22025	1.69332e-05	0.000152399	0.000423332	5	15	25	5.00382	15.0343	25.0952	4.99618	14.9656	24.9044	0.04405	0.13215	0.22025	0.04405
0.00882	0	0	0	5	15	25	0	0	0	0	0	0	0.0441	0.1323	0.2205	0	0	0	0	0	0	5	15	25	5	15	25	0.0441	0.1323	0.2205	0.0441	0.1323	0.2205	1.69717e-05	0.000152745	0.000424294	5	15	25	5.00382	15.0343	25.0953	4.99618	14.9656	24.9043	0.0441	0.1323	0.2205	0.0441
0.00883	0	0	0	5	15	25	0	0	0	0	0	0	0.04415	0.13245	0.22075	0	0	0	0	0	0	5	15	25	5	15	25	0.04415	0.13245	0.22075	0.04415	0.13245	0.22075	1.70102e-05	0.000153092	0.000425256	5	15	25	5.00382	15.0344	25.0955	4.99617	14.9655	24.9042	0.04415	0.13245	0.22075	0.04415
0.00884	0	0	0	5	15	25	0	0	0	0	0	0	0.0442	0.1326	0.221	0	0	0	0	0	0	5	15	25	5	15	25	0.0442	0.1326	0.221	0.0442	0.1326	0.221	1.70487e-05	0.000153439	0.00042622	5	15	25	5.00383	15.0344	25.0956	4.99617	14.9655	24.9041	0.0442	0.1326	0.221	0.0442
0.00885	0	0	0	5	15	25	0	0	0	0	0	0	0.04425	0.13275	0.22125	0	0	0	0	0	0	5	15	25	5	15	25	0.04425	0.13275	0.22125	0.04425	0.13275	0.22125	1.70873e-05	0.000153786	0.000427185	5	15	25	5.00383	15.0345	25.0957	4.99616	14.9655	24.904	0.04425	0.13275	0.22125	0.04425
0.00886	0	0	0	5	15	25	0	0	0	0	0	0	0.0443	0.1329	0.2215	0	0	0	0	0	0	5	15	25	5	15	25	0.0443	0.1329	0.2215	0.0443	0.1329	0.2215	1.7126e-05	0.000154134	0.000428151	5	15	25	5.00384	15.0345	25.0958	4.99616	14.9654	24.9038	0.0443	0.1329	0.2215	0.0443
0.00887	0	0	0	5	15	25	0	0	0	0	0	0	0.04435	0.13305	0.22175	0	0	0	0	0	0	5	15	25	5	15	25	0.04435	0.13305	0.22175	0.04435	0.13305	0.22175	1.71646e-05	0.000154482	0.000429118	5	15	25	5.00384	15.0345	25.0959	4.99616	14.9654	24.9037	0.04435	0.13305	0.22175	0.04435
0.00888	0	0	0	5	15	25	0	0	0	0	0	0	0.0444	0.1332	0.222	0	0	0	0	0	0	5	15	25	5	15	25	0.0444	0.1332	0.222	0.0444	0.1332	0.222	1.72034e-05	0.000154831	0.000430086	5	15	25	5.00385	15.0346	25.096	4.99615	14.9653	24.9036	0.0444	0.1332	0.222	0.0444
0.00889	0	0	0	5	15	25	0	0	0	0	0	0	0.04445	0.13335	0.22225	0	0	0	0	0	0	5	15	25	5	15	25	0.04445	0.13335	0.22225	0.04445	0.13335	0.22225	1.72421e-05	0.000155179	0.000431055	5	15	25	5.00385	15.0346	25.0961	4.99615	14.9653	24.9035	0.04445	0.13335	0.22225	0.04445
0.0089	0	0	0	5	15	25	0	0	0	0	0	0	0.0445	0.1335	0.2225	0	0	0	0	0	0	5	15	25	5	15	25	0.0445	0.1335	0.2225	0.0445	0.1335	0.2225	1.72809e-05	0.000155529	0.000432026	5	15	25	5.00385	15.0347	25.0962	4.99614	14.9653	24.9034	0.0445	0.1335	0.2225	0.0445
0.00891	0	0	0	5	15	25	0	0	0	0	0	0	0.04455	0.13365	0.22275	0	0	0	0	0	0	5	15	25	5	15	25	0.04455	0.13365	0.22275	0.04455	0.13365	0.22275	1.73198e-05	0.000155878	0.000432997	5	15	25	5.00386	15.0347	25.0963	4.99614	14.9652	24.9033	0.04455	0.13365	0.22275	0.04455
0.00892	0	0	0	5	15	25	0	0	0	0	0	0	0.0446	0.1338	0.223	0	0	0	0	0	0	5	15	25	5	15	25	0.0446	0.1338	0.223	0.0446	0.1338	0.223	1.73587e-05	0.000156229	0.00043397	5	15	25	5.00386	15.0347	25.0964	4.99613	14.9652	24.9032	0.0446	0.1338	0.223	0.0446
0.00893	0	0	0	5	15	25	0	0	0	0	0	0	0.04465	0.13395	0.22325	0	0	0	0	0	0	5	15	25	5	15	25	0.04465	0.13395	0.22325	0.04465	0.13395	0.22325	1.73976e-05	0.000156579	0.000434943	5	15	25	5.00387	15.0348	25.0965	4.99613	14.9651	24.9031	0.04465	0.13395	0.22325	0.04465
0.00894	0	0	0	5	15	25	0	0	0	0	0	0	0.0447	0.1341	0.2235	0	0	0	0	0	0	5	15	25	5	15	25	0.0447	0.1341	0.2235	0.0447	0.1341	0.2235	1.74366e-05	0.00015693	0.000435918	5	15	25	5.00387	15.0348	25.0966	4.99613	14.9651	24.903	0.0447	0.1341	0.2235	0.0447
0.00895	0	0	0	5	15	25	0	0	0	0	0	0	0.04475	0.13425	0.22375	0	0	0	0	0	0	5	15	25	5	15	25	0.04475	0.13425	0.22375	0.04475	0.13425	0.22375	1.74757e-05	0.000157281	0.000436894	5	15	25	5.00388	15.0349	25.0968	4.99612	14.9651	24.9029	0.04475	0.13425	0.22375	0.04475
0.00896	0	0	0	5	15	25	0	0	0	0	0	0	0.0448	0.1344	0.224	0	0	0	0	0	0	5	15	25	5	15	25	0.0448	0.1344	0.224	0.0448	0.1344	0.224	1.75147e-05	0.000157633	0.00043787	5	15	25	5.00388	15.0349	25.0969	4.99612	14.965	24.9028	0.0448	0.1344	0.224	0.0448
0.00897	0	0	0	5	15	25	0	0	0	0	0	0	0.04485	0.13455	0.22425	0	0	0	0	0	0	5	15	25	5	15	25	0.04485	0.13455	0.22425	0.04485	0.13455	0.22425	1.75538e-05	0.000157985	0.000438848	5	15	25	5.00388	15.0349	25.097	4.99611	14.965	24.9027	0.04485	0.13455	0.22425	0.04485
0.00898	0	0	0	5	15	25	0	0	0	0	0	0	0.0449	0.1347	0.2245	0	0	0	0	0	0	5	15	25	5	15	25	0.0449	0.1347	0.2245	0.0449	0.1347	0.2245	1.7593e-05	0.000158337	0.000439827	5	15	25	5.00389	15.035	25.0971	4.99611	14.9649	24.9026	0.0449	0.1347	0.2245	0.0449
0.00899	0	0	0	5	15	25	0	0	0	0	0	0	0.04495	0.13485	0.22475	0	0	0	0	0	0	5	15	25	5	15	25	0.04495	0.13485	0.22475	0.04495	0.13485	0.22475	1.76322e-05	0.00015869	0.000440808	5	15	25	5.00389	15.035	25.0972	4.9961	14.9649	24.9024	0.04495	0.13485	0.22475	0.04495
0.009	0	0	0	5	15	25	0	0	0	0	0	0	0.045	0.135	0.225	0	0	0	0	0	0	5	15	25	5	15	25	0.045	0.135	0.225	0.045	0.135	0.225	1.76715e-05	0.000159043	0.000441789	5	15	25	5.0039	15.0351	25.0973	4.9961	14.9649	24.9023	0.045	0.135	0.225	0.045
0.00901	0	0	0	5	15	25	0	0	0	0	0	0	0.04505	0.13515	0.22525	0	0	0	0	0	0	5	15	25	5	15	25	0.04505	0.13515	0.22525	0.04505	0.13515	0.22525	1.77108e-05	0.000159397	0.000442771	5	15	25	5.0039	15.0351	25.0974	4.99609	14.9648	24.9022	0.04505	0.13515	0.22525	0.04505
0.00902	0	0	0	5	15	25	0	0	0	0	0	0	0.0451	0.1353	0.2255	0	0	0	0	0	0	5	15	25	5	15	25	0.0451	0.1353	0.2255	0.0451	0.1353	0.2255	1.77501e-05	0.000159751	0.000443754	5	15	25	5.00391	15.0351	25.0975	4.99609	14.9648	24.9021	0.0451	0.1353	0.2255	0.0451
0.00903	0	0	0	5	15	25	0	0	0	0	0	0	0.04515	0.13545	0.22575	0	0	0	0	0	0	5	15	25	5	15	25	0.04515	0.13545	0.22575	0.04515	0.13545	0.22575	1.77895e-05	0.000160105	0.000444739	5	15	25	5.00391	15.0352	25.0976	4.99609	14.9648	24.902	0.04515	0.13545	0.22575	0.04515
0.00904	0	0	0	5	15	25	0	0	0	0	0	0	0.0452	0.1356	0.226	0	0	0	0	0	0	5	15	25	5	15	25	0.0452	0.1356	0.226	0.0452	0.1356	0.226	1.78289e-05	0.00016046	0.000445724	5	15	25	5.00392	15.0352	25.0977	4.99608	14.9647	24.9019	0.0452	0.1356	0.226	0.0452
0.00905	0	0	0	5	15	25	0	0	0	0	0	0	0.04525	0.13575	0.22625	0	0	0	0	0	0	5	15	25	5	15	25	0.04525	0.13575	0.22625	0.04525	0.13575	0.22625	1.78684e-05	0.000160815	0.000446711	5	15	25	5.00392	15.0352	25.0978	4.99608	14.9647	24.9018	0.04525	0.13575	0.22625	0.04525
0.00906	0	0	0	5	15	25	0	0	0	0	0	0	0.0453	0.1359	0.2265	0	0	0	0	0	0	5	15	25	5	15	25	0.0453	0.1359	0.2265	0.0453	0.1359	0.2265	1.79079e-05	0.000161171	0.000447699	5	15	25	5.00392	15.0353	25.0979	4.99607	14.9646	24.9017	0.0453	0.1359	0.2265	0.0453
0.00907	0	0	0	5	15	25	0	0	0	0	0	0	0.04535	0.13605	0.22675	0	0	0	0	0	0	5	15	25	5	15	25	0.04535	0.13605	0.22675	0.04535	0.13605	0.22675	1.79474e-05	0.000161527	0.000448688	5	15	25	5.00393	15.0353	25.0981	4.99607	14.9646	24.9016	0.04535	0.13605	0.22675	0.04535
0.00908	0	0	0	5	15	25	0	0	0	0	0	0	0.0454	0.1362	0.227	0	0	0	0	0	0	5	15	25	5	15	25	0.0454	0.1362	0.227	0.0454	0.1362	0.227	1.7987e-05	0.000161883	0.000449678	5	15	25	5.00393	15.0354	25.0982	4.99606	14.9645	24.9015	0.0454	0.1362	0.227	0.0454
0.00909	0	0	0	5	15	25	0	0	0	0	0	0	0.04545	0.13635	0.22725	0	0	0	0	0	0	5	15	25	5	15	25	0.04545	0.13635	0.22725	0.04545	0.13635	0.22725	1.80267e-05	0.00016224	0.000450669	5	15	25	5.00394	15.0354	25.0983	4.99606	14.9645	24.9014	0.04545	0.13635	0.22725	0.04545
0.0091	0	0	0	5	15	25	0	0	0	0	0	0	0.0455	0.1365	0.2275	0	0	0	0	0	0	5	15	25	5	15	25	0.0455	0.1365	0.2275	0.0455	0.1365	0.2275	1.80663e-05	0.000162597	0.000451661	5	15	25	5.00394	15.0354	25.0984	4.99606	14.9645	24.9012	0.0455	0.1365	0.2275	0.0455
0.00911	0	0	0	5	15	25	0	0	0	0	0	0	0.04555	0.13665	0.22775	0	0	0	0	0	0	5	15	25	5	15	25	0.04555	0.13665	0.22775	0.04555	0.13665	0.22775	1.81061e-05	0.000162955	0.000452654	5	15	25	5.00395	15.0355	25.0985	4.99605	14.9644	24.9011	0.04555	0.13665	0.22775	0.04555
0.00912	0	0	0	5	15	25	0	0	0	0	0	0	0.0456	0.1368	0.228	0	0	0	0	0	0	5	15	25	5	15	25	0.0456	0.1368	0.228	0.0456	0.1368	0.228	1.81458e-05	0.000163313	0.000453648	5	15	25	5.00395	15.0355	25.0986	4.99605	14.9644	24.901	0.0456	0.1368	0.228	0.0456
0.00913	0	0	0	5	15	25	0	0	0	0	0	0	0.04565	0.13695	0.22825	0	0	0	0	0	0	5	15	25	5	15	25	0.04565	0.13695	0.22825	0.04565	0.13695	0.22825	1.81857e-05	0.000163671	0.000454644	5	15	25	5.00395	15.0356	25.0987	4.99604	14.9644	24.9009	0.04565	0.13695	0.22825	0.04565
0.00914	0	0	0	5	15	25	0	0	0	0	0	0	0.0457	0.1371	0.2285	0	0	0	0	0	0	5	15	25	5	15	25	0.0457	0.1371	0.2285	0.0457	0.1371	0.2285	1.82255e-05	0.00016403	0.00045564	5	15	25	5.00396	15.0356	25.0988	4.99604	14.9643	24.9008	0.0457	0.1371	0.2285	0.0457
0.00915	0	0	0	5	15	25	0	0	0	0	0	0	0.04575	0.13725	0.22875	0	0	0	0	0	0	5	15	25	5	15	25	0.04575	0.13725	0.22875	0.04575	0.13725	0.22875	1.82654e-05	0.000164389	0.000456638	5	15	25	5.00396	15.0356	25.0989	4.99603	14.9643	24.9007	0.04575	0.13725	0.22875	0.04575
0.00916	0	0	0	5	15	25	0	0	0	0	0	0	0.0458	0.1374	0.229	0	0	0	0	0	0	5	15	25	5	15	25	0.0458	0.1374	0.229	0.0458	0.1374	0.229	1.83054e-05	0.000164749	0.000457636	5	15	25	5.00397	15.0357	25.099	4.99603	14.9642	24.9006	0.0458	0.1374	0.229	0.0458
0.00917	0	0	0	5	15	25	0	0	0	0	0	0	0.04585	0.13755	0.22925	0	0	0	0	0	0	5	15	25	5	15	25	0.04585	0.13755	0.22925	0.04585	0.13755	0.22925	1.83454e-05	0.000165108	0.000458636	5	15	25	5.00397	15.0357	25.0991	4.99603	14.9642	24.9005	0.04585	0.13755	0.22925	0.04585
0.00918	0	0	0	5	15	25	0	0	0	0	0	0	0.0459	0.1377	0.2295	0	0	0	0	0	0	5	15	25	5	15	25	0.0459	0.1377	0.2295	0.0459	0.1377	0.2295	1.83854e-05	0.000165469	0.000459637	5	15	25	5.00398	15.0358	25.0992	4.99602	14.9642	24.9004	0.0459	0.1377	0.2295	0.0459
0.00919	0	0	0	5	15	25	0	0	0	0	0	0	0.04595	0.13785	0.22975	0	0	0	0	0	0	5	15	25	5	15	25	0.04595	0.13785	0.22975	0.04595	0.13785	0.22975	1.84255e-05	0.000165829	0.000460639	5	15	25	5.00398	15.0358	25.0993	4.99602	14.9641	24.9003	0.04595	0.13785	0.22975	0.04595
0.0092	0	0	0	5	15	25	0	0	0	0	0	0	0.046	0.138	0.23	0	0	0	0	0	0	5	15	25	5	15	25	0.046	0.138	0.23	0.046	0.138	0.23	1.84656e-05	0.000166191	0.000461642	5	15	25	5.00398	15.0358	25.0995	4.99601	14.9641	24.9002	0.046	0.138	0.23	0.046
0.00921	0	0	0	5	15	25	0	0	0	0	0	0	0.04605	0.13815	0.23025	0	0	0	0	0	0	5	15	25	5	15	25	0.04605	0.13815	0.23025	0.04605	0.13815	0.23025	1.85058e-05	0.000166552	0.000462646	5	15	25	5.00399	15.0359	25.0996	4.99601	14.9641	24.9001	0.04605	0.13815	0.23025	0.04605
0.00922	0	0	0	5	15	25	0	0	0	0	0	0	0.0461	0.1383	0.2305	0	0	0	0	0	0	5	15	25	5	15	25	0.0461	0.1383	0.2305	0.0461	0.1383	0.2305	1.8546e-05	0.000166914	0.000463651	5	15	25	5.00399	15.0359	25.0997	4.996	14.964	24.8999	0.0461	0.1383	0.2305	0.0461
0.00923	0	0	0	5	15	25	0	0	0	0	0	0	0.04615	0.13845	0.23075	0	0	0	0	0	0	5	15	25	5	15	25	0.04615	0.13845	0.23075	0.04615	0.13845	0.23075	1.85862e-05	0.000167276	0.000464658	5	15	25	5.004	15.0359	25.0998	4.996	14.964	24.8998	0.04615	0.13845	0.23075	0.04615
0.00924	0	0	0	5	15	25	0	0	0	0	0	0	0.0462	0.1386	0.231	0	0	0	0	0	0	5	15	25	5	15	25	0.0462	0.1386	0.231	0.0462	0.1386	0.231	1.86265e-05	0.000167639	0.000465665	5	15	25	5.004	15.036	25.0999	4.996	14.9639	24.8997	0.0462	0.1386	0.231	0.0462
0.00925	0	0	0	5	15	25	0	0	0	0	0	0	0.04625	0.13875	0.23125	0	0	0	0	0	0	5	15	25	5	15	25	0.04625	0.13875	0.23125	0.04625	0.13875	0.23125	1.86668e-05	0.000168002	0.000466674	5	15	25	5.00401	15.036	25.1	4.99599	14.9639	24.8996	0.04625	0.13875	0.23125	0.04625
0.00926	0	0	0	5	15	25	0	0	0	0	0	0	0.0463	0.1389	0.2315	0	0	0	0	0	0	5	15	25	5	15	25	0.0463	0.1389	0.2315	0.0463	0.1389	0.2315	1.87072e-05	0.000168365	0.000467683	5	15	25	5.00401	15.0361	25.1001	4.99599	14.9639	24.8995	0.0463	0.1389	0.2315	0.0463
0.00927	0	0	0	5	15	25	0	0	0	0	0	0	0.04635	0.13905	0.23175	0	0	0	0	0	0	5	15	25	5	15	25	0.04635	0.13905	0.23175	0.04635	0.13905	0.23175	1.87477e-05	0.000168729	0.000468694	5	15	25	5.00401	15.0361	25.1002	4.99598	14.9638	24.8994	0.04635	0.13905	0.23175	0.04635
0.00928	0	0	0	5	15	25	0	0	0	0	0	0	0.0464	0.1392	0.232	0	0	0	0	0	0	5	15	25	5	15	25	0.0464	0.1392	0.232	0.0464	0.1392	0.232	1.87881e-05	0.000169093	0.000469706	5	15	25	5.00402	15.0361	25.1003	4.99598	14.9638	24.8993	0.0464	0.1392	0.232	0.0464
0.00929	0	0	0	5	15	25	0	0	0	0	0	0	0.04645	0.13935	0.23225	0	0	0	0	0	0	5	15	25	5	15	25	0.04645	0.13935	0.23225	0.04645	0.13935	0.23225	1.88286e-05	0.000169458	0.000470718	5	15	25	5.00402	15.0362	25.1004	4.99597	14.9637	24.8992	0.04645	0.13935	0.23225	0.04645
0.0093	0	0	0	5	15	25	0	0	0	0	0	0	0.0465	0.1395	0.2325	0	0	0	0	0	0	5	15	25	5	15	25	0.0465	0.1395	0.2325	0.0465	0.1395	0.2325	1.88692e-05	0.000169823	0.000471732	5	15	25	5.00403	15.0362	25.1005	4.99597	14.9637	24.8991	0.0465	0.1395	0.2325	0.0465
0.00931	0	0	0	5	15	25	0	0	0	0	0	0	0.04655	0.13965	0.23275	0	0	0	0	0	0	5	15	25	5	15	25	0.04655	0.13965	0.23275	0.04655	0.13965	0.23275	1.89098e-05	0.000170188	0.000472747	5	15	25	5.00403	15.0363	25.1006	4.99596	14.9636	24.899	0.04655	0.13965	0.23275	0.04655
0.00932	0	0	0	5	15	25	0	0	0	0	0	0	0.0466	0.1398	0.233	0	0	0	0	0	0	5	15	25	5	15	25	0.0466	0.1398	0.233	0.0466	0.1398	0.233	1.89504e-05	0.000170554	0.000473764	5	15	25	5.00404	15.0363	25.1007	4.99596	14.9636	24.8988	0.0466	0.1398	0.233	0.0466
0.00933	0	0	0	5	15	25	0	0	0	0	0	0	0.04665	0.13995	0.23325	0	0	0	0	0	0	5	15	25	5	15	25	0.04665	0.13995	0.23325	0.04665	0.13995	0.23325	1.89911e-05	0.00017092	0.000474781	5	15	25	5.00404	15.0363	25.1009	4.99596	14.9636	24.8987	0.04665	0.13995	0.23325	0.04665
0.00934	0	0	0	5	15	25	0	0	0	0	0	0	0.0467	0.1401	0.2335	0	0	0	0	0	0	5	15	25	5	15	25	0.0467	0.1401	0.2335	0.0467	0.1401	0.2335	1.90319e-05	0.000171287	0.000475799	5	15	25	5.00404	15.0364	25.101	4.99595	14.9635	24.8986	0.0467	0.1401	0.2335	0.0467
0.00935	0	0	0	5	15	25	0	0	0	0	0	0	0.04675	0.14025	0.23375	0	0	0	0	0	0	5	15	25	5	15	25	0.04675	0.14025	0.23375	0.04675	0.14025	0.23375	1.90726e-05	0.000171654	0.000476818	5	15	25	5.00405	15.0364	25.1011	4.99595	14.9635	24.8985	0.04675	0.14025	0.23375	0.04675
0.00936	0	0	0	5	15	25	0	0	0	0	0	0	0.0468	0.1404	0.234	0	0	0	0	0	0	5	15	25	5	15	25	0.0468	0.1404	0.234	0.0468	0.1404	0.234	1.91135e-05	0.000172021	0.000477839	5	15	25	5.00405	15.0365	25.1012	4.99594	14.9635	24.8984	0.0468	0.1404	0.234	0.0468
0.00937	0	0	0	5	15	25	0	0	0	0	0	0	0.04685	0.14055	0.23425	0	0	0	0	0	0	5	15	25	5	15	25	0.04685	0.14055	0.23425	0.04685	0.14055	0.23425	1.91543e-05	0.000172389	0.00047886	5	15	25	5.00406	15.0365	25.1013	4.99594	14.9634	24.8983	0.04685	0.14055	0.23425	0.04685
0.00938	0	0	0	5	15	25	0	0	0	0	0	0	0.0469	0.1407	0.2345	0	0	0	0	0	0	5	15	25	5	15	25	0.0469	0.1407	0.2345	0.0469	0.1407	0.2345	1.91952e-05	0.000172757	0.000479883	5	15	25	5.00406	15.0365	25.1014	4.99593	14.9634	24.8982	0.0469	0.1407	0.2345	0.0469
0.00939	0	0	0	5	15	25	0	0	0	0	0	0	0.04695	0.14085	0.23475	0	0	0	0	0	0	5	15	25	5	15	25	0.04695	0.14085	0.23475	0.04695	0.14085	0.23475	1.92362e-05	0.000173126	0.000480907	5	15	25	5.00407	15.0366	25.1015	4.99593	14.9633	24.8981	0.04695	0.14085	0.23475	0.04695
0.0094	0	0	0	5	15	25	0	0	0	0	0	0	0.047	0.141	0.235	0	0	0	0	0	0	5	15	25	5	15	25	0.047	0.141	0.235	0.047	0.141	0.235	1.92772e-05	0.000173495	0.000481932	5	15	25	5.00407	15.0366	25.1016	4.99593	14.9633	24.898	0.047	0.141	0.235	0.047
0.00941	0	0	0	5	15	25	0	0	0	0	0	0	0.04705	0.14115	0.23525	0	0	0	0	0	0	5	15	25	5	15	25	0.04705	0.14115	0.23525	0.04705	0.14115	0.23525	1.93182e-05	0.000173864	0.000482958	5	15	25	5.00408	15.0366	25.1017	4.99592	14.9633	24.8979	0.04705	0.14115	0.23525	0.04705
0.00942	0	0	0	5	15	25	0	0	0	0	0	0	0.0471	0.1413	0.2355	0	0	0	0	0	0	5	15	25	5	15	25	0.0471	0.1413	0.2355	0.0471	0.1413	0.2355	1.93593e-05	0.000174234	0.000483985	5	15	25	5.00408	15.0367	25.1018	4.99592	14.9632	24.8978	0.0471	0.1413	0.2355	0.0471
0.00943	0	0	0	5	15	25	0	0	0	0	0	0	0.04715	0.14145	0.23575	0	0	0	0	0	0	5	15	25	5	15	25	0.04715	0.14145	0.23575	0.04715	0.14145	0.23575	1.94004e-05	0.000174604	0.000485013	5	15	25	5.00408	15.0367	25.1019	4.99591	14.9632	24.8976	0.04715	0.14145	0.23575	0.04715
0.00944	0	0	0	5	15	25	0	0	0	0	0	0	0.0472	0.1416	0.236	0	0	0	0	0	0	5	15	25	5	15	25	0.0472	0.1416	0.236	0.0472	0.1416	0.236	1.94416e-05	0.000174975	0.000486042	5	15	25	5.00409	15.0368	25.102	4.99591	14.9632	24.8975	0.0472	0.1416	0.236	0.0472
0.00945	0	0	0	5	15	25	0	0	0	0	0	0	0.04725	0.14175	0.23625	0	0	0	0	0	0	5	15	25	5	15	25	0.04725	0.14175	0.23625	0.04725	0.14175	0.23625	1.94828e-05	0.000175345	0.000487072	5	15	25	5.00409	15.0368	25.1022	4.9959	14.9631	24.8974	0.04725	0.14175	0.23625	0.04725
0.00946	0	0	0	5	15	25	0	0	0	0	0	0	0.0473	0.1419	0.2365	0	0	0	0	0	0	5	15	25	5	15	25	0.0473	0.1419	0.2365	0.0473	0.1419	0.2365	1.9524e-05	0.000175717	0.000488104	5	15	25	5.0041	15.0368	25.1023	4.9959	14.9631	24.8973	0.0473	0.1419	0.2365	0.0473
0.00947	0	0	0	5	15	25	0	0	0	0	0	0	0.04735	0.14205	0.23675	0	0	0	0	0	0	5	15	25	5	15	25	0.04735	0.14205	0.23675	0.04735	0.14205	0.23675	1.95653e-05	0.000176088	0.000489136	5	15	25	5.0041	15.0369	25.1024	4.9959	14.963	24.8972	0.04735	0.14205	0.23675	0.04735
0.00948	0	0	0	5	15	25	0	0	0	0	0	0	0.0474	0.1422	0.237	0	0	0	0	0	0	5	15	25	5	15	25	0.0474	0.1422	0.237	0.0474	0.1422	0.237	1.96067e-05	0.00017646	0.00049017	5	15	25	5.00411	15.0369	25.1025	4.99589	14.963	24.8971	0.0474	0.1422	0.237	0.0474
0.00949	0	0	0	5	15	25	0	0	0	0	0	0	0.04745	0.14235	0.23725	0	0	0	0	0	0	5	15	25	5	15	25	0.04745	0.14235	0.23725	0.04745	0.14235	0.23725	1.96481e-05	0.000176833	0.000491204	5	15	25	5.00411	15.037	25.1026	4.99589	14.9629	24.897	0.04745	0.14235	0.23725	0.04745
0.0095	0	0	0	5	15	25	0	0	0	0	0	0	0.0475	0.1425	0.2375	0	0	0	0	0	0	5	15	25	5	15	25	0.0475	0.1425	0.2375	0.0475	0.1425	0.2375	1.96895e-05	0.000177206	0.00049224	5	15	25	5.00411	15.037	25.1027	4.99588	14.9629	24.8969	0.0475	0.1425	0.2375	0.0475
0.00951	0	0	0	5	15	25	0	0	0	0	0	0	0.04755	0.14265	0.23775	0	0	0	0	0	0	5	15	25	5	15	25	0.04755	0.14265	0.23775	0.04755	0.14265	0.23775	1.9731e-05	0.000177579	0.000493277	5	15	25	5.00412	15.037	25.1028	4.99588	14.9629	24.8968	0.04755	0.14265	0.23775	0.04755
0.00952	0	0	0	5	15	25	0	0	0	0	0	0	0.0476	0.1428	0.238	0	0	0	0	0	0	5	15	25	5	15	25	0.0476	0.1428	0.238	0.0476	0.1428	0.238	1.97725e-05	0.000177953	0.000494315	5	15	25	5.00412	15.0371	25.1029	4.99587	14.9628	24.8967	0.0476	0.1428	0.238	0.0476
0.00953	0	0	0	5	15	25	0	0	0	0	0	0	0.04765	0.14295	0.23825	0	0	0	0	0	0	5	15	25	5	15	25	0.04765	0.14295	0.23825	0.04765	0.14295	0.23825	1.98141e-05	0.000178327	0.000495354	5	15	25	5.00413	15.0371	25.103	4.99587	14.9628	24.8966	0.04765	0.14295	0.23825	0.04765
0.00954	0	0	0	5	15	25	0	0	0	0	0	0	0.0477	0.1431	0.2385	0	0	0	0	0	0	5	15	25	5	15	25	0.0477	0.1431	0.2385	0.0477	0.1431	0.2385	1.98557e-05	0.000178701	0.000496394	5	15	25	5.00413	15.0372	25.1031	4.99587	14.9628	24.8965	0.0477	0.1431	0.2385	0.0477
0.00955	0	0	0	5	15	25	0	0	0	0	0	0	0.04775	0.14325	0.23875	0	0	0	0	0	0	5	15	25	5	15	25	0.04775	0.14325	0.23875	0.04775	0.14325	0.23875	1.98973e-05	0.000179076	0.000497435	5	15	25	5.00414	15.0372	25.1032	4.99586	14.9627	24.8964	0.04775	0.14325	0.23875	0.04775
0.00956	0	0	0	5	15	25	0	0	0	0	0	0	0.0478	0.1434	0.239	0	0	0	0	0	0	5	15	25	5	15	25	0.0478	0.1434	0.239	0.0478	0.1434	0.239	1.9939e-05	0.000179451	0.000498478	5	15	25	5.00414	15.0372	25.1033	4.99586	14.9627	24.8962	0.0478	0.1434	0.239	0.0478
0.00957	0	0	0	5	15	25	0	0	0	0	0	0	0.04785	0.14355	0.23925	0	0	0	0	0	0	5	15	25	5	15	25	0.04785	0.14355	0.23925	0.04785	0.14355	0.23925	1.99807e-05	0.000179827	0.000499521	5	15	25	5.00414	15.0373	25.1034	4.99585	14.9626	24.8961	0.04785	0.14355	0.23925	0.04785
0.00958	0	0	0	5	15	25	0	0	0	0	0	0	0.0479	0.1437	0.2395	0	0	0	0	0	0	5	15	25	5	15	25	0.0479	0.1437	0.2395	0.0479	0.1437	0.2395	2.00225e-05	0.000180203	0.000500566	5	15	25	5.00415	15.0373	25.1035	4.99585	14.9626	24.896	0.0479	0.1437	0.2395	0.0479
0.00959	0	0	0	5	15	25	0	0	0	0	0	0	0.04795	0.14385	0.23975	0	0	0	0	0	0	5	15	25	5	15	25	0.04795	0.14385	0.23975	0.04795	0.14385	0.23975	2.00643e-05	0.000180579	0.000501611	5	15	25	5.00415	15.0373	25.1037	4.99584	14.9626	24.8959	0.04795	0.14385	0.23975	0.04795
0.0096	0	0	0	5	15	25	0	0	0	0	0	0	0.048	0.144	0.24	0	0	0	0	0	0	5	15	25	5	15	25	0.048	0.144	0.24	0.048	0.144	0.24	2.01062e-05	0.000180956	0.000502658	5	15	25	5.00416	15.0374	25.1038	4.99584	14.9625	24.8958	0.048	0.144	0.24	0.048
0.00961	0	0	0	5	15	25	0	0	0	0	0	0	0.04805	0.14415	0.24025	0	0	0	0	0	0	5	15	25	5	15	25	0.04805	0.14415	0.24025	0.04805	0.14415	0.24025	2.01481e-05	0.000181333	0.000503706	5	15	25	5.00416	15.0374	25.1039	4.99583	14.9625	24.8957	0.04805	0.14415	0.24025	0.04805
0.00962	0	0	0	5	15	25	0	0	0	0	0	0	0.0481	0.1443	0.2405	0	0	0	0	0	0	5	15	25	5	15	25	0.0481	0.1443	0.2405	0.0481	0.1443	0.2405	2.01901e-05	0.000181711	0.000504754	5	15	25	5.00417	15.0375	25.104	4.99583	14.9624	24.8956	0.0481	0.1443	0.2405	0.0481
0.00963	0	0	0	5	15	25	0	0	0	0	0	0	0.04815	0.14445	0.24075	0	0	0	0	0	0	5	15	25	5	15	25	0.04815	0.14445	0.24075	0.04815	0.14445	0.24075	2.02321e-05	0.000182089	0.000505804	5	15	25	5.00417	15.0375	25.1041	4.99583	14.9624	24.8955	0.04815	0.14445	0.24075	0.04815
0.00964	0	0	0	5	15	25	0	0	0	0	0	0	0.0482	0.1446	0.241	0	0	0	0	0	0	5	15	25	5	15	25	0.0482	0.1446	0.241	0.0482	0.1446	0.241	2.02741e-05	0.000182467	0.000506855	5	15	25	5.00417	15.0375	25.1042	4.99582	14.9624	24.8954	0.0482	0.1446	0.24101	0.0482
0.00965	0	0	0	5	15	25	0	0	0	0	0	0	0.04825	0.14475	0.24125	0	0	0	0	0	0	5	15	25	5	15	25	0.04825	0.14475	0.24125	0.04825	0.14475	0.24125	2.03162e-05	0.000182846	0.000507907	5	15	25	5.00418	15.0376	25.1043	4.99582	14.9623	24.8953	0.04825	0.14475	0.24126	0.04825
0.00966	0	0	0	5	15	25	0	0	0	0	0	0	0.0483	0.1449	0.2415	0	0	0	0	0	0	5	15	25	5	15	25	0.0483	0.1449	0.2415	0.0483	0.1449	0.2415	2.03583e-05	0.000183225	0.000508961	5	15	25	5.00418	15.0376	25.1044	4.99581	14.9623	24.8952	0.0483	0.1449	0.24151	0.0483
0.00967	0	0	0	5	15	25	0	0	0	0	0	0	0.04835	0.14505	0.24175	0	0	0	0	0	0	5	15	25	5	15	25	0.04835	0.14505	0.24175	0.04835	0.14505	0.24175	2.04005e-05	0.000183605	0.000510015	5	15	25	5.00419	15.0377	25.1045	4.99581	14.9622	24.895	0.04835	0.14505	0.24176	0.04835
0.00968	0	0	0	5	15	25	0	0	0	0	0	0	0.0484	0.1452	0.242	0	0	0	0	0	0	5	15	25	5	15	25	0.0484	0.1452	0.242	0.0484	0.1452	0.242	2.04427e-05	0.000183985	0.00051107	5	15	25	5.00419	15.0377	25.1046	4.9958	14.9622	24.8949	0.0484	0.1452	0.24201	0.0484
0.00969	0	0	0	5	15	25	0	0	0	0	0	0	0.04845	0.14535	0.24225	0	0	0	0	0	0	5	15	25	5	15	25	0.04845	0.14535	0.24225	0.04845	0.14535	0.24225	2.0485e-05	0.000184365	0.000512127	5	15	25	5.0042	15.0377	25.1047	4.9958	14.9622	24.8948	0.04845	0.14535	0.24226	0.04845
0.0097	0	0	0	5	15	25	0	0	0	0	0	0	0.0485	0.1455	0.2425	0	0	0	0	0	0	5	15	25	5	15	25	0.0485	0.1455	0.2425	0.0485	0.1455	0.2425	2.05273e-05	0.000184746	0.000513184	5	15	25	5.0042	15.0378	25.1048	4.9958	14.9621	24.8947	0.0485	0.1455	0.24251	0.0485
0.00971	0	0	0	5	15	25	0	0	0	0	0	0	0.04855	0.14565	0.24275	0	0	0	0	0	0	5	15	25	5	15	25	0.04855	0.14565	0.24275	0.04855	0.14565	0.24275	2.05696e-05	0.000185127	0.000514243	5	15	25	5.00421	15.0378	25.1049	4.99579	14.9621	24.8946	0.04855	0.14565	0.24276	0.04855
0.00972	0	0	0	5	15	25	0	0	0	0	0	0	0.0486	0.1458	0.243	0	0	0	0	0	0	5	15	25	5	15	25	0.0486	0.1458	0.243	0.0486	0.1458	0.243	2.0612e-05	0.000185508	0.000515303	5	15	25	5.00421	15.0379	25.1051	4.99579	14.962	24.8945	0.0486	0.1458	0.24301	0.0486
0.00973	0	0	0	5	15	25	0	0	0	0	0	0	0.04865	0.14595	0.24325	0	0	0	0	0	0	5	15	25	5	15	25	0.04865	0.14595	0.24325	0.04865	0.14595	0.24325	2.06544e-05	0.00018589	0.000516364	5	15	25	5.00421	15.0379	25.1052	4.99578	14.962	24.8944	0.04865	0.14595	0.24326	0.04865
0.00974	0	0	0	5	15	25	0	0	0	0	0	0	0.0487	0.1461	0.2435	0	0	0	0	0	0	5	15	25	5	15	25	0.0487	0.1461	0.2435	0.0487	0.1461	0.2435	2.06969e-05	0.000186273	0.000517426	5	15	25	5.00422	15.0379	25.1053	4.99578	14.962	24.8943	0.0487	0.1461	0.24351	0.0487
0.00975	0	0	0	5	15	25	0	0	0	0	0	0	0.04875	0.14625	0.24375	0	0	0	0	0	0	5	15	25	5	15	25	0.04875	0.14625	0.24375	0.04875	0.14625	0.24375	2.07394e-05	0.000186655	0.000518489	5	15	25	5.00422	15.038	25.1054	4.99577	14.9619	24.8942	0.04875	0.14625	0.24376	0.04875
0.00976	0	0	0	5	15	25	0	0	0	0	0	0	0.0488	0.1464	0.244	0	0	0	0	0	0	5	15	25	5	15	25	0.0488	0.1464	0.244	0.0488	0.1464	0.244	2.0782e-05	0.000187038	0.000519553	5	15	25	5.00423	15.038	25.1055	4.99577	14.9619	24.8941	0.0488	0.1464	0.24401	0.0488
0.00977	0	0	0	5	15	25	0	0	0	0	0	0	0.04885	0.14655	0.24425	0	0	0	0	0	0	5	15	25	5	15	25	0.04885	0.14655	0.24425	0.04885	0.14655	0.24425	2.08246e-05	0.000187422	0.000520618	5	15	25	5.00423	15.0381	25.1056	4.99577	14.9619	24.894	0.04885	0.14655	0.24426	0.04885
0.00978	0	0	0	5	15	25	0	0	0	0	0	0	0.0489	0.1467	0.2445	0	0	0	0	0	0	5	15	25	5	15	25	0.0489	0.1467	0.2445	0.0489	0.1467	0.2445	2.08672e-05	0.000187806	0.000521684	5	15	25	5.00424	15.0381	25.1057	4.99576	14.9618	24.8939	0.0489	0.1467	0.24451	0.0489
0.00979	0	0	0	5	15	25	0	0	0	0	0	0	0.04895	0.14685	0.24475	0	0	0	0	0	0	5	15	25	5	15	25	0.04895	0.14685	0.24475	0.04895	0.14685	0.24475	2.09099e-05	0.00018819	0.000522752	5	15	25	5.00424	15.0381	25.1058	4.99576	14.9618	24.8937	0.04895	0.14685	0.24476	0.04895
0.0098	0	0	0	5	15	25	0	0	0	0	0	0	0.049	0.147	0.245	0	0	0	0	0	0	5	15	25	5	15	25	0.049	0.147	0.245	0.049	0.147	0.245	2.09527e-05	0.000188575	0.00052382	5	15	25	5.00424	15.0382	25.1059	4.99575	14.9617	24.8936	0.049	0.147	0.24501	0.049
0.00981	0	0	0	5	15	25	0	0	0	0	0	0	0.04905	0.14715	0.24525	0	0	0	0	0	0	5	15	25	5	15	25	0.04905	0.14715	0.24525	0.04905	0.14715	0.24525	2.09955e-05	0.00018896	0.00052489	5	15	25	5.00425	15.0382	25.106	4.99575	14.9617	24.8935	0.04905	0.14715	0.24526	0.04905
0.00982	0	0	0	5	15	25	0	0	0	0	0	0	0.0491	0.1473	0.2455	0	0	0	0	0	0	5	15	25	5	15	25	0.0491	0.1473	0.2455	0.0491	0.1473	0.2455	2.10383e-05	0.000189345	0.00052596	5	15	25	5.00425	15.0382	25.1061	4.99574	14.9617	24.8934	0.0491	0.1473	0.24551	0.0491
0.00983	0	0	0	5	15	25	0	0	0	0	0	0	0.04915	0.14745	0.24575	0	0	0	0	0	0	5	15	25	5	15	25	0.04915	0.14745	0.24575	0.04915	0.14745	0.24575	2.10812e-05	0.000189731	0.000527032	5	15	25	5.00426	15.0383	25.1062	4.99574	14.9616	24.8933	0.04915	0.14745	0.24576	0.04915
0.00984	0	0	0	5	15	25	0	0	0	0	0	0	0.0492	0.1476	0.246	0	0	0	0	0	0	5	15	25	5	15	25	0.0492	0.1476	0.246	0.0492	0.1476	0.246	2.11241e-05	0.000190117	0.000528105	5	15	25	5.00426	15.0383	25.1063	4.99574	14.9616	24.8932	0.0492	0.1476	0.24601	0.0492
0.00985	0	0	0	5	15	25	0	0	0	0	0	0	0.04925	0.14775	0.24625	0	0	0	0	0	0	5	15	25	5	15	25	0.04925	0.14775	0.24625	0.04925	0.14775	0.24625	2.1167e-05	0.000190504	0.000529179	5	15	25	5.00427	15.0384	25.1065	4.99573	14.9615	24.8931	0.04925	0.14775	0.24626	0.04925
0.00986	0	0	0	5	15	25	0	0	0	0	0	0	0.0493	0.1479	0.2465	0	0	0	0	0	0	5	15	25	5	15	25	0.0493	0.1479	0.2465	0.0493	0.1479	0.2465	2.121e-05	0.000190891	0.000530254	5	15	25	5.00427	15.0384	25.1066	4.99573	14.9615	24.893	0.0493	0.1479	0.24651	0.0493
0.00987	0	0	0	5	15	25	0	0	0	0	0	0	0.04935	0.14805	0.24675	0	0	0	0	0	0	5	15	25	5	15	25	0.04935	0.14805	0.24675	0.04935	0.14805	0.24675	2.12531e-05	0.000191278	0.00053133	5	15	25	5.00427	15.0384	25.1067	4.99572	14.9615	24.8929	0.04935	0.14805	0.24676	0.04935
0.00988	0	0	0	5	15	25	0	0	0	0	0	0	0.0494	0.1482	0.247	0	0	0	0	0	0	5	15	25	5	15	25	0.0494	0.1482	0.247	0.0494	0.1482	0.247	2.12962e-05	0.000191666	0.000532407	5	15	25	5.00428	15.0385	25.1068	4.99572	14.9614	24.8928	0.0494	0.1482	0.24701	0.0494
0.00989	0	0	0	5	15	25	0	0	0	0	0	0	0.04945	0.14835	0.24725	0	0	0	0	0	0	5	15	25	5	15	25	0.04945	0.14835	0.24725	0.04945	0.14835	0.24725	2.13393e-05	0.000192054	0.000533486	5	15	25	5.00428	15.0385	25.1069	4.99571	14.9614	24.8926	0.04945	0.14835	0.24726	0.04945
0.0099	0	0	0	5	15	25	0	0	0	0	0	0	0.0495	0.1485	0.2475	0	0	0	0	0	0	5	15	25	5	15	25	0.0495	0.1485	0.2475	0.0495	0.1485	0.2475	2.13825e-05	0.000192443	0.000534565	5	15	25	5.00429	15.0386	25.107	4.99571	14.9613	24.8925	0.0495	0.1485	0.24751	0.0495
0.00991	0	0	0	5	15	25	0	0	0	0	0	0	0.04955	0.14865	0.24775	0	0	0	0	0	0	5	15	25	5	15	25	0.04955	0.14865	0.24775	0.04955	0.14865	0.24775	2.14257e-05	0.000192832	0.000535645	5	15	25	5.00429	15.0386	25.1071	4.9957	14.9613	24.8924	0.04955	0.14865	0.24776	0.04955
0.00992	0	0	0	5	15	25	0	0	0	0	0	0	0.0496	0.1488	0.248	0	0	0	0	0	0	5	15	25	5	15	25	0.0496	0.1488	0.248	0.0496	0.1488	0.248	2.1469e-05	0.000193221	0.000536727	5	15	25	5.0043	15.0386	25.1072	4.9957	14.9613	24.8923	0.0496	0.1488	0.24801	0.0496
0.00993	0	0	0	5	15	25	0	0	0	0	0	0	0.04965	0.14895	0.24825	0	0	0	0	0	0	5	15	25	5	15	25	0.04965	0.14895	0.24825	0.04965	0.14895	0.24825	2.15123e-05	0.000193611	0.00053781	5	15	25	5.0043	15.0387	25.1073	4.9957	14.9612	24.8922	0.04965	0.14895	0.24826	0.04965
0.00994	0	0	0	5	15	25	0	0	0	0	0	0	0.0497	0.1491	0.2485	0	0	0	0	0	0	5	15	25	5	15	25	0.0497	0.1491	0.2485	0.0497	0.1491	0.2485	2.15556e-05	0.000194001	0.000538893	5	15	25	5.0043	15.0387	25.1074	4.99569	14.9612	24.8921	0.0497	0.1491	0.24851	0.0497
0.00995	0	0	0	5	15	25	0	0	0	0	0	0	0.04975	0.14925	0.24875	0	0	0	0	0	0	5	15	25	5	15	25	0.04975	0.14925	0.24875	0.04975	0.14925	0.24875	2.1599e-05	0.000194391	0.000539978	5	15	25	5.00431	15.0388	25.1075	4.99569	14.9611	24.892	0.04975	0.14925	0.24876	0.04975
0.00996	0	0	0	5	15	25	0	0	0	0	0	0	0.0498	0.1494	0.249	0	0	0	0	0	0	5	15	25	5	15	25	0.0498	0.1494	0.249	0.0498	0.1494	0.249	2.16424e-05	0.000194782	0.000541064	5	15	25	5.00431	15.0388	25.1076	4.99568	14.9611	24.8919	0.0498	0.1494	0.24901	0.0498
0.00997	0	0	0	5	15	25	0	0	0	0	0	0	0.04985	0.14955	0.24925	0	0	0	0	0	0	5	15	25	5	15	25	0.04985	0.14955	0.24925	0.04985	0.14955	0.24925	2.16859e-05	0.000195174	0.000542151	5	15	25	5.00432	15.0388	25.1077	4.99568	14.9611	24.8918	0.04985	0.14955	0.24926	0.04985
0.00998	0	0	0	5	15	25	0	0	0	0	0	0	0.0499	0.1497	0.2495	0	0	0	0	0	0	5	15	25	5	15	25	0.0499	0.1497	0.2495	0.0499	0.1497	0.2495	2.17294e-05	0.000195565	0.000543239	5	15	25	5.00432	15.0389	25.1079	4.99567	14.961	24.8917	0.0499	0.1497	0.24951	0.0499
0.00999	0	0	0	5	15	25	0	0	0	0	0	0	0.04995	0.14985	0.24975	0	0	0	0	0	0	5	15	25	5	15	25	0.04995	0.14985	0.24975	0.04995	0.14985	0.24975	2.1773e-05	0.000195957	0.000544329	5	15	25	5.00433	15.0389	25.108	4.99567	14.961	24.8916	0.04995	0.14985	0.24976	0.04995
0.01	0	0	0	5	15	25	0	0	0	0	0	0	0.05	0.15	0.25	0	0	0	0	0	0	5	15	25	5	15	25	0.05	0.15	0.25	0.05	0.15	0.25	2.18166e-05	0.00019635	0.000545419	5	15	25	5.00433	15.0389	25.1081	4.99567	14.961	24.8914	0.05	0.15	0.25001	0.05
0.01001	0	0	0	5	15	25	0	0	0	0	0	0	0.05005	0.15015	0.25025	0	0	0	0	0	0	5	15	25	5	15	25	0.05005	0.15015	0.25025	0.05005	0.15015	0.25025	2.18603e-05	0.000196743	0.00054651	5	15	25	5.00433	15.039	25.1082	4.99566	14.9609	24.8913	0.05005	0.15015	0.25026	0.05005
0.01002	0	0	0	5	15	25	0	0	0	0	0	0	0.0501	0.1503	0.2505	0	0	0	0	0	0	5	15	25	5	15	25	0.0501	0.1503	0.2505	0.0501	0.1503	0.2505	2.1904e-05	0.000197136	0.000547603	5	15	25	5.00434	15.039	25.1083	4.99566	14.9609	24.8912	0.0501	0.1503	0.25051	0.0501
0.01003	0	0	0	5	15	25	0	0	0	0	0	0	0.05015	0.15045	0.25075	0	0	0	0	0	0	5	15	25	5	15	25	0.05015	0.15045	0.25075	0.05015	0.15045	0.25075	2.19477e-05	0.00019753	0.000548696	5	15	25	5.00434	15.0391	25.1084	4.99565	14.9608	24.8911	0.05015	0.15045	0.25076	0.05015
0.01004	0	0	0	5	15	25	0	0	0	0	0	0	0.0502	0.1506	0.251	0	0	0	0	0	0	5	15	25	5	15	25	0.0502	0.1506	0.251	0.0502	0.1506	0.251	2.19915e-05	0.000197924	0.000549791	5	15	25	5.00435	15.0391	25.1085	4.99565	14.9608	24.891	0.0502	0.1506	0.25101	0.0502
0.01005	0	0	0	5	15	25	0	0	0	0	0	0	0.05025	0.15075	0.25125	0	0	0	0	0	0	5	15	25	5	15	25	0.05025	0.15075	0.25125	0.05025	0.15075	0.25125	2.20353e-05	0.000198318	0.000550887	5	15	25	5.00435	15.0391	25.1086	4.99564	14.9608	24.8909	0.05025	0.15075	0.25126	0.05025
0.01006	0	0	0	5	15	25	0	0	0	0	0	0	0.0503	0.1509	0.2515	0	0	0	0	0	0	5	15	25	5	15	25	0.0503	0.1509	0.2515	0.0503	0.1509	0.2515	2.20792e-05	0.000198713	0.000551984	5	15	25	5.00436	15.0392	25.1087	4.99564	14.9607	24.8908	0.0503	0.1509	0.25151	0.0503
0.01007	0	0	0	5	15	25	0	0	0	0	0	0	0.05035	0.15105	0.25175	0	0	0	0	0	0	5	15	25	5	15	25	0.05035	0.15105	0.25175	0.05035	0.15105	0.25175	2.21231e-05	0.000199109	0.000553081	5	15	25	5.00436	15.0392	25.1088	4.99564	14.9607	24.8907	0.05035	0.15105	0.25176	0.05035
0.01008	0	0	0	5	15	25	0	0	0	0	0	0	0.0504	0.1512	0.252	0	0	0	0	0	0	5	15	25	5	15	25	0.0504	0.1512	0.252	0.0504	0.1512	0.252	2.21671e-05	0.000199504	0.000554181	5	15	25	5.00437	15.0392	25.1089	4.99563	14.9606	24.8906	0.0504	0.1512	0.25201	0.0504
0.01009	0	0	0	5	15	25	0	0	0	0	0	0	0.05045	0.15135	0.25225	0	0	0	0	0	0	5	15	25	5	15	25	0.05045	0.15135	0.25225	0.05045	0.15135	0.25225	2.22111e-05	0.0001999	0.000555281	5	15	25	5.00437	15.0393	25.109	4.99563	14.9606	24.8905	0.05045	0.15135	0.25226	0.05045
0.0101	0	0	0	5	15	25	0	0	0	0	0	0	0.0505	0.1515	0.2525	0	0	0	0	0	0	5	15	25	5	15	25	0.0505	0.1515	0.2525	0.0505	0.1515	0.2525	2.22551e-05	0.000200297	0.000556382	5	15	25	5.00437	15.0393	25.1092	4.99562	14.9606	24.8904	0.0505	0.1515	0.25251	0.0505
0.01011	0	0	0	5	15	25	0	0	0	0	0	0	0.05055	0.15165	0.25275	0	0	0	0	0	0	5	15	25	5	15	25	0.05055	0.15165	0.25275	0.05055	0.15165	0.25275	2.22992e-05	0.000200693	0.000557484	5	15	25	5.00438	15.0394	25.1093	4.99562	14.9605	24.8903	0.05055	0.15165	0.25276	0.05055
0.01012	0	0	0	5	15	25	0	0	0	0	0	0	0.0506	0.1518	0.253	0	0	0	0	0	0	5	15	25	5	15	25	0.0506	0.1518	0.253	0.0506	0.1518	0.253	2.23434e-05	0.000201091	0.000558588	5	15	25	5.00438	15.0394	25.1094	4.99561	14.9605	24.8901	0.0506	0.1518	0.25301	0.0506
0.01013	0	0	0	5	15	25	0	0	0	0	0	0	0.05065	0.15195	0.25325	0	0	0	0	0	0	5	15	25	5	15	25	0.05065	0.15195	0.25325	0.05065	0.15195	0.25325	2.23875e-05	0.000201488	0.000559692	5	15	25	5.00439	15.0395	25.1095	4.99561	14.9604	24.89	0.05065	0.15195	0.25326	0.05065
0.01014	0	0	0	5	15	25	0	0	0	0	0	0	0.0507	0.1521	0.2535	0	0	0	0	0	0	5	15	25	5	15	25	0.0507	0.1521	0.2535	0.0507	0.1521	0.2535	2.24318e-05	0.000201886	0.000560798	5	15	25	5.00439	15.0395	25.1096	4.9956	14.9604	24.8899	0.0507	0.1521	0.25351	0.0507
0.01015	0	0	0	5	15	25	0	0	0	0	0	0	0.05075	0.15225	0.25375	0	0	0	0	0	0	5	15	25	5	15	25	0.05075	0.15225	0.25375	0.05075	0.15225	0.25375	2.2476e-05	0.000202285	0.000561904	5	15	25	5.0044	15.0395	25.1097	4.9956	14.9604	24.8898	0.05075	0.15225	0.25376	0.05075
0.01016	0	0	0	5	15	25	0	0	0	0	0	0	0.0508	0.1524	0.254	0	0	0	0	0	0	5	15	25	5	15	25	0.0508	0.1524	0.254	0.0508	0.1524	0.254	2.25203e-05	0.000202683	0.000563012	5	15	25	5.0044	15.0396	25.1098	4.9956	14.9603	24.8897	0.0508	0.1524	0.25401	0.0508
0.01017	0	0	0	5	15	25	0	0	0	0	0	0	0.05085	0.15255	0.25425	0	0	0	0	0	0	5	15	25	5	15	25	0.05085	0.15255	0.25425	0.05085	0.15255	0.25425	2.25647e-05	0.000203083	0.000564121	5	15	25	5.0044	15.0396	25.1099	4.99559	14.9603	24.8896	0.05085	0.15255	0.25426	0.05085
0.01018	0	0	0	5	15	25	0	0	0	0	0	0	0.0509	0.1527	0.2545	0	0	0	0	0	0	5	15	25	5	15	25	0.0509	0.1527	0.2545	0.0509	0.1527	0.2545	2.26091e-05	0.000203482	0.000565231	5	15	25	5.00441	15.0396	25.11	4.99559	14.9603	24.8895	0.0509	0.1527	0.25451	0.0509
0.01019	0	0	0	5	15	25	0	0	0	0	0	0	0.05095	0.15285	0.25475	0	0	0	0	0	0	5	15	25	5	15	25	0.05095	0.15285	0.25475	0.05095	0.15285	0.25475	2.26535e-05	0.000203882	0.000566342	5	15	25	5.00441	15.0397	25.1101	4.99558	14.9602	24.8894	0.05095	0.15285	0.25476	0.05095
0.0102	0	0	0	5	15	25	0	0	0	0	0	0	0.051	0.153	0.255	0	0	0	0	0	0	5	15	25	5	15	25	0.051	0.153	0.255	0.051	0.153	0.255	2.2698e-05	0.000204283	0.000567454	5	15	25	5.00442	15.0397	25.1102	4.99558	14.9602	24.8893	0.051	0.153	0.25501	0.051
0.01021	0	0	0	5	15	25	0	0	0	0	0	0	0.05105	0.15315	0.25525	0	0	0	0	0	0	5	15	25	5	15	25	0.05105	0.15315	0.25525	0.05105	0.15315	0.25525	2.27425e-05	0.000204683	0.000568567	5	15	25	5.00442	15.0398	25.1103	4.99557	14.9601	24.8892	0.05105	0.15315	0.25526	0.05105
0.01022	0	0	0	5	15	25	0	0	0	0	0	0	0.0511	0.1533	0.2555	0	0	0	0	0	0	5	15	25	5	15	25	0.0511	0.1533	0.2555	0.0511	0.1533	0.2555	2.27871e-05	0.000205084	0.000569681	5	15	25	5.00443	15.0398	25.1105	4.99557	14.9601	24.8891	0.0511	0.1533	0.25551	0.0511
0.01023	0	0	0	5	15	25	0	0	0	0	0	0	0.05115	0.15345	0.25575	0	0	0	0	0	0	5	15	25	5	15	25	0.05115	0.15345	0.25575	0.05115	0.15345	0.25575	2.28317e-05	0.000205486	0.000570797	5	15	25	5.00443	15.0398	25.1106	4.99557	14.9601	24.889	0.05115	0.15345	0.25576	0.05115
0.01024	0	0	0	5	15	25	0	0	0	0	0	0	0.0512	0.1536	0.256	0	0	0	0	0	0	5	15	25	5	15	25	0.0512	0.1536	0.256	0.0512	0.1536	0.256	2.28764e-05	0.000205888	0.000571913	5	15	25	5.00443	15.0399	25.1107	4.99556	14.96	24.8888	0.0512	0.1536	0.25601	0.0512
0.01025	0	0	0	5	15	25	0	0	0	0	0	0	0.05125	0.15375	0.25625	0	0	0	0	0	0	5	15	25	5	15	25	0.05125	0.15375	0.25625	0.05125	0.15375	0.25625	2.29211e-05	0.00020629	0.000573031	5	15	25	5.00444	15.0399	25.1108	4.99556	14.96	24.8887	0.05125	0.15375	0.25626	0.05125
0.01026	0	0	0	5	15	25	0	0	0	0	0	0	0.0513	0.1539	0.2565	0	0	0	0	0	0	5	15	25	5	15	25	0.0513	0.1539	0.2565	0.0513	0.1539	0.2565	2.29658e-05	0.000206693	0.00057415	5	15	25	5.00444	15.0399	25.1109	4.99555	14.9599	24.8886	0.0513	0.1539	0.25651	0.0513
0.01027	0	0	0	5	15	25	0	0	0	0	0	0	0.05135	0.15405	0.25675	0	0	0	0	0	0	5	15	25	5	15	25	0.05135	0.15405	0.25675	0.05135	0.15405	0.25675	2.30106e-05	0.000207096	0.000575269	5	15	25	5.00445	15.04	25.111	4.99555	14.9599	24.8885	0.05135	0.15405	0.25676	0.05135
0.01028	0	0	0	5	15	25	0	0	0	0	0	0	0.0514	0.1542	0.257	0	0	0	0	0	0	5	15	25	5	15	25	0.0514	0.1542	0.257	0.0514	0.1542	0.257	2.30555e-05	0.0002075	0.00057639	5	15	25	5.00445	15.04	25.1111	4.99554	14.9599	24.8884	0.0514	0.1542	0.25701	0.0514
0.01029	0	0	0	5	15	25	0	0	0	0	0	0	0.05145	0.15435	0.25725	0	0	0	0	0	0	5	15	25	5	15	25	0.05145	0.15435	0.25725	0.05145	0.15435	0.25725	2.31003e-05	0.000207903	0.000577512	5	15	25	5.00446	15.0401	25.1112	4.99554	14.9598	24.8883	0.05145	0.15435	0.25726	0.05145
0.0103	0	0	0	5	15	25	0	0	0	0	0	0	0.0515	0.1545	0.2575	0	0	0	0	0	0	5	15	25	5	15	25	0.0515	0.1545	0.2575	0.0515	0.1545	0.2575	2.31453e-05	0.000208308	0.000578635	5	15	25	5.00446	15.0401	25.1113	4.99554	14.9598	24.8882	0.0515	0.1545	0.25751	0.0515
0.01031	0	0	0	5	15	25	0	0	0	0	0	0	0.05155	0.15465	0.25775	0	0	0	0	0	0	5	15	25	5	15	25	0.05155	0.15465	0.25775	0.05155	0.15465	0.25775	2.31902e-05	0.000208712	0.000579759	5	15	25	5.00446	15.0402	25.1114	4.99553	14.9597	24.8881	0.05155	0.15465	0.25776	0.05155
0.01032	0	0	0	5	15	25	0	0	0	0	0	0	0.0516	0.1548	0.258	0	0	0	0	0	0	5	15	25	5	15	25	0.0516	0.1548	0.258	0.0516	0.1548	0.258	2.32352e-05	0.000209117	0.000580884	5	15	25	5.00447	15.0402	25.1115	4.99553	14.9597	24.888	0.0516	0.1548	0.25801	0.0516
0.01033	0	0	0	5	15	25	0	0	0	0	0	0	0.05165	0.15495	0.25825	0	0	0	0	0	0	5	15	25	5	15	25	0.05165	0.15495	0.25825	0.05165	0.15495	0.25825	2.32803e-05	0.000209523	0.000582011	5	15	25	5.00447	15.0402	25.1116	4.99552	14.9597	24.8879	0.05165	0.15495	0.25826	0.05165
0.01034	0	0	0	5	15	25	0	0	0	0	0	0	0.0517	0.1551	0.2585	0	0	0	0	0	0	5	15	25	5	15	25	0.0517	0.1551	0.2585	0.0517	0.1551	0.2585	2.33254e-05	0.000209929	0.000583138	5	15	25	5.00448	15.0403	25.1117	4.99552	14.9596	24.8878	0.0517	0.1551	0.25851	0.0517
0.01035	0	0	0	5	15	25	0	0	0	0	0	0	0.05175	0.15525	0.25875	0	0	0	0	0	0	5	15	25	5	15	25	0.05175	0.15525	0.25875	0.05175	0.15525	0.25875	2.33705e-05	0.000210335	0.000584267	5	15	25	5.00448	15.0403	25.1119	4.99551	14.9596	24.8877	0.05175	0.15525	0.25876	0.05175
0.01036	0	0	0	5	15	25	0	0	0	0	0	0	0.0518	0.1554	0.259	0	0	0	0	0	0	5	15	25	5	15	25	0.0518	0.1554	0.259	0.0518	0.1554	0.259	2.34157e-05	0.000210742	0.000585396	5	15	25	5.00449	15.0403	25.112	4.99551	14.9596	24.8875	0.0518	0.1554	0.25901	0.0518
0.01037	0	0	0	5	15	25	0	0	0	0	0	0	0.05185	0.15555	0.25925	0	0	0	0	0	0	5	15	25	5	15	25	0.05185	0.15555	0.25925	0.05185	0.15555	0.25925	2.34609e-05	0.000211149	0.000586527	5	15	25	5.00449	15.0404	25.1121	4.99551	14.9595	24.8874	0.05185	0.15555	0.25926	0.05185
0.01038	0	0	0	5	15	25	0	0	0	0	0	0	0.0519	0.1557	0.2595	0	0	0	0	0	0	5	15	25	5	15	25	0.0519	0.1557	0.2595	0.0519	0.1557	0.2595	2.35062e-05	0.000211556	0.000587659	5	15	25	5.0045	15.0404	25.1122	4.9955	14.9595	24.8873	0.0519	0.1557	0.25951	0.0519
0.01039	0	0	0	5	15	25	0	0	0	0	0	0	0.05195	0.15585	0.25975	0	0	0	0	0	0	5	15	25	5	15	25	0.05195	0.15585	0.25975	0.05195	0.15585	0.25975	2.35515e-05	0.000211964	0.000588791	5	15	25	5.0045	15.0405	25.1123	4.9955	14.9594	24.8872	0.05195	0.15585	0.25976	0.05195
0.0104	0	0	0	5	15	25	0	0	0	0	0	0	0.052	0.156	0.26	0	0	0	0	0	0	5	15	25	5	15	25	0.052	0.156	0.26	0.052	0.156	0.26	2.35969e-05	0.000212372	0.000589925	5	15	25	5.0045	15.0405	25.1124	4.99549	14.9594	24.8871	0.052	0.156	0.26001	0.052
0.01041	0	0	0	5	15	25	0	0	0	0	0	0	0.05205	0.15615	0.26025	0	0	0	0	0	0	5	15	25	5	15	25	0.05205	0.15615	0.26025	0.05205	0.15615	0.26025	2.36423e-05	0.000212781	0.00059106	5	15	25	5.00451	15.0405	25.1125	4.99549	14.9594	24.887	0.05205	0.15615	0.26026	0.05205
0.01042	0	0	0	5	15	25	0	0	0	0	0	0	0.0521	0.1563	0.2605	0	0	0	0	0	0	5	15	25	5	15	25	0.0521	0.1563	0.2605	0.0521	0.1563	0.2605	2.36877e-05	0.00021319	0.000592196	5	15	25	5.00451	15.0406	25.1126	4.99548	14.9593	24.8869	0.0521	0.1563	0.26051	0.0521
0.01043	0	0	0	5	15	25	0	0	0	0	0	0	0.05215	0.15645	0.26075	0	0	0	0	0	0	5	15	25	5	15	25	0.05215	0.15645	0.26075	0.05215	0.15645	0.26075	2.37332e-05	0.000213599	0.000593334	5	15	25	5.00452	15.0406	25.1127	4.99548	14.9593	24.8868	0.05215	0.15645	0.26076	0.05215
0.01044	0	0	0	5	15	25	0	0	0	0	0	0	0.0522	0.1566	0.261	0	0	0	0	0	0	5	15	25	5	15	25	0.0522	0.1566	0.261	0.0522	0.1566	0.261	2.37787e-05	0.000214009	0.000594472	5	15	25	5.00452	15.0406	25.1128	4.99547	14.9592	24.8867	0.0522	0.1566	0.26101	0.0522
0.01045	0	0	0	5	15	25	0	0	0	0	0	0	0.05225	0.15675	0.26125	0	0	0	0	0	0	5	15	25	5	15	25	0.05225	0.15675	0.26125	0.05225	0.15675	0.26125	2.38243e-05	0.000214419	0.000595611	5	15	25	5.00453	15.0407	25.1129	4.99547	14.9592	24.8866	0.05225	0.15675	0.26126	0.05225
0.01046	0	0	0	5	15	25	0	0	0	0	0	0	0.0523	0.1569	0.2615	0	0	0	0	0	0	5	15	25	5	15	25	0.0523	0.1569	0.2615	0.0523	0.1569	0.2615	2.38699e-05	0.00021483	0.000596752	5	15	25	5.00453	15.0407	25.113	4.99547	14.9592	24.8864	0.0523	0.1569	0.26151	0.0523
0.01047	0	0	0	5	15	25	0	0	0	0	0	0	0.05235	0.15705	0.26175	0	0	0	0	0	0	5	15	25	5	15	25	0.05235	0.15705	0.26175	0.05235	0.15705	0.26175	2.39156e-05	0.000215241	0.000597893	5	15	25	5.00453	15.0408	25.1132	4.99546	14.9591	24.8863	0.05235	0.15705	0.26176	0.05235
0.01048	0	0	0	5	15	25	0	0	0	0	0	0	0.0524	0.1572	0.262	0	0	0	0	0	0	5	15	25	5	15	25	0.0524	0.1572	0.262	0.0524	0.1572	0.262	2.39613e-05	0.000215652	0.000599036	5	15	25	5.00454	15.0408	25.1133	4.99546	14.9591	24.8862	0.0524	0.1572	0.26201	0.0524
0.01049	0	0	0	5	15	25	0	0	0	0	0	0	0.05245	0.15735	0.26225	0	0	0	0	0	0	5	15	25	5	15	25	0.05245	0.15735	0.26225	0.05245	0.15735	0.26225	2.4007e-05	0.000216064	0.00060018	5	15	25	5.00454	15.0409	25.1134	4.99545	14.959	24.8861	0.05245	0.15735	0.26226	0.05245
0.0105	0	0	0	5	15	25	0	0	0	0	0	0	0.0525	0.1575	0.2625	0	0	0	0	0	0	5	15	25	5	15	25	0.0525	0.1575	0.2625	0.0525	0.1575	0.2625	2.40528e-05	0.000216476	0.000601325	5	15	25	5.00455	15.0409	25.1135	4.99545	14.959	24.886	0.0525	0.1575	0.26251	0.0525
0.01051	0	0	0	5	15	25	0	0	0	0	0	0	0.05255	0.15765	0.26275	0	0	0	0	0	0	5	15	25	5	15	25	0.05255	0.15765	0.26275	0.05255	0.15765	0.26275	2.40987e-05	0.000216888	0.000602471	5	15	25	5.00455	15.0409	25.1136	4.99544	14.959	24.8859	0.05255	0.15765	0.26276	0.05255
0.01052	0	0	0	5	15	25	0	0	0	0	0	0	0.0526	0.1578	0.263	0	0	0	0	0	0	5	15	25	5	15	25	0.0526	0.1578	0.263	0.0526	0.1578	0.263	2.41445e-05	0.000217301	0.000603618	5	15	25	5.00456	15.041	25.1137	4.99544	14.9589	24.8858	0.0526	0.1578	0.26301	0.0526
0.01053	0	0	0	5	15	25	0	0	0	0	0	0	0.05265	0.15795	0.26325	0	0	0	0	0	0	5	15	25	5	15	25	0.05265	0.15795	0.26325	0.05265	0.15795	0.26325	2.41905e-05	0.000217715	0.000604766	5	15	25	5.00456	15.041	25.1138	4.99544	14.9589	24.8857	0.05265	0.15795	0.26326	0.05265
0.01054	0	0	0	5	15	25	0	0	0	0	0	0	0.0527	0.1581	0.2635	0	0	0	0	0	0	5	15	25	5	15	25	0.0527	0.1581	0.2635	0.0527	0.1581	0.2635	2.42364e-05	0.000218128	0.000605915	5	15	25	5.00456	15.041	25.1139	4.99543	14.9588	24.8856	0.0527	0.1581	0.26351	0.0527
0.01055	0	0	0	5	15	25	0	0	0	0	0	0	0.05275	0.15825	0.26375	0	0	0	0	0	0	5	15	25	5	15	25	0.05275	0.15825	0.26375	0.05275	0.15825	0.26375	2.42824e-05	0.000218543	0.000607065	5	15	25	5.00457	15.0411	25.114	4.99543	14.9588	24.8855	0.05275	0.15825	0.26376	0.05275
0.01056	0	0	0	5	15	25	0	0	0	0	0	0	0.0528	0.1584	0.264	0	0	0	0	0	0	5	15	25	5	15	25	0.0528	0.1584	0.264	0.0528	0.1584	0.264	2.43285e-05	0.000218957	0.000608217	5	15	25	5.00457	15.0411	25.1141	4.99542	14.9588	24.8854	0.0528	0.1584	0.26401	0.0528
0.01057	0	0	0	5	15	25	0	0	0	0	0	0	0.05285	0.15855	0.26425	0	0	0	0	0	0	5	15	25	5	15	25	0.05285	0.15855	0.26425	0.05285	0.15855	0.26425	2.43746e-05	0.000219372	0.000609369	5	15	25	5.00458	15.0412	25.1142	4.99542	14.9587	24.8852	0.05285	0.15855	0.26426	0.05285
0.01058	0	0	0	5	15	25	0	0	0	0	0	0	0.0529	0.1587	0.2645	0	0	0	0	0	0	5	15	25	5	15	25	0.0529	0.1587	0.2645	0.0529	0.1587	0.2645	2.44207e-05	0.000219787	0.000610523	5	15	25	5.00458	15.0412	25.1143	4.99541	14.9587	24.8851	0.0529	0.1587	0.26451	0.0529
0.01059	0	0	0	5	15	25	0	0	0	0	0	0	0.05295	0.15885	0.26475	0	0	0	0	0	0	5	15	25	5	15	25	0.05295	0.15885	0.26475	0.05295	0.15885	0.26475	2.44669e-05	0.000220203	0.000611677	5	15	25	5.00459	15.0412	25.1144	4.99541	14.9587	24.885	0.05295	0.15885	0.26476	0.05295
0.0106	0	0	0	5	15	25	0	0	0	0	0	0	0.053	0.159	0.265	0	0	0	0	0	0	5	15	25	5	15	25	0.053	0.159	0.265	0.053	0.159	0.265	2.45132e-05	0.000220619	0.000612833	5	15	25	5.00459	15.0413	25.1146	4.99541	14.9586	24.8849	0.053	0.159	0.26501	0.053
0.01061	0	0	0	5	15	25	0	0	0	0	0	0	0.05305	0.15915	0.26525	0	0	0	0	0	0	5	15	25	5	15	25	0.05305	0.15915	0.26525	0.05305	0.15915	0.26525	2.45594e-05	0.000221035	0.00061399	5	15	25	5.00459	15.0413	25.1147	4.9954	14.9586	24.8848	0.05305	0.15915	0.26526	0.05305
0.01062	0	0	0	5	15	25	0	0	0	0	0	0	0.0531	0.1593	0.2655	0	0	0	0	0	0	5	15	25	5	15	25	0.0531	0.1593	0.2655	0.0531	0.1593	0.2655	2.46057e-05	0.000221452	0.000615148	5	15	25	5.0046	15.0413	25.1148	4.9954	14.9585	24.8847	0.0531	0.1593	0.26551	0.0531
0.01063	0	0	0	5	15	25	0	0	0	0	0	0	0.05315	0.15945	0.26575	0	0	0	0	0	0	5	15	25	5	15	25	0.05315	0.15945	0.26575	0.05315	0.15945	0.26575	2.46521e-05	0.000221869	0.000616307	5	15	25	5.0046	15.0414	25.1149	4.99539	14.9585	24.8846	0.05315	0.15945	0.26576	0.05315
0.01064	0	0	0	5	15	25	0	0	0	0	0	0	0.0532	0.1596	0.266	0	0	0	0	0	0	5	15	25	5	15	25	0.0532	0.1596	0.266	0.0532	0.1596	0.266	2.46985e-05	0.000222287	0.000617467	5	15	25	5.00461	15.0414	25.115	4.99539	14.9584	24.8845	0.0532	0.1596	0.26601	0.0532
0.01065	0	0	0	5	15	25	0	0	0	0	0	0	0.05325	0.15975	0.26625	0	0	0	0	0	0	5	15	25	5	15	25	0.05325	0.15975	0.26625	0.05325	0.15975	0.26625	2.4745e-05	0.000222705	0.000618628	5	15	25	5.00461	15.0415	25.1151	4.99538	14.9584	24.8844	0.05325	0.15975	0.26626	0.05325
0.01066	0	0	0	5	15	25	0	0	0	0	0	0	0.0533	0.1599	0.2665	0	0	0	0	0	0	5	15	25	5	15	25	0.0533	0.1599	0.2665	0.0533	0.1599	0.2665	2.47914e-05	0.000223124	0.000619791	5	15	25	5.00462	15.0415	25.1152	4.99538	14.9584	24.8843	0.0533	0.1599	0.26651	0.0533
0.01067	0	0	0	5	15	25	0	0	0	0	0	0	0.05335	0.16005	0.26675	0	0	0	0	0	0	5	15	25	5	15	25	0.05335	0.16005	0.26675	0.05335	0.16005	0.26675	2.4838e-05	0.000223542	0.000620954	5	15	25	5.00462	15.0416	25.1153	4.99538	14.9583	24.8842	0.05335	0.16005	0.26676	0.05335
0.01068	0	0	0	5	15	25	0	0	0	0	0	0	0.0534	0.1602	0.267	0	0	0	0	0	0	5	15	25	5	15	25	0.0534	0.1602	0.267	0.0534	0.1602	0.267	2.48846e-05	0.000223962	0.000622118	5	15	25	5.00462	15.0416	25.1154	4.99537	14.9583	24.8841	0.0534	0.1602	0.26701	0.0534
0.01069	0	0	0	5	15	25	0	0	0	0	0	0	0.05345	0.16035	0.26725	0	0	0	0	0	0	5	15	25	5	15	25	0.05345	0.16035	0.26725	0.05345	0.16035	0.26725	2.49312e-05	0.000224381	0.000623284	5	15	25	5.00463	15.0416	25.1155	4.99537	14.9583	24.8839	0.05345	0.16035	0.26726	0.05345
0.0107	0	0	0	5	15	25	0	0	0	0	0	0	0.0535	0.1605	0.2675	0	0	0	0	0	0	5	15	25	5	15	25	0.0535	0.1605	0.2675	0.0535	0.1605	0.2675	2.49779e-05	0.000224801	0.000624451	5	15	25	5.00463	15.0417	25.1156	4.99536	14.9582	24.8838	0.0535	0.1605	0.26751	0.0535
0.01071	0	0	0	5	15	25	0	0	0	0	0	0	0.05355	0.16065	0.26775	0	0	0	0	0	0	5	15	25	5	15	25	0.05355	0.16065	0.26775	0.05355	0.16065	0.26775	2.50246e-05	0.000225222	0.000625618	5	15	25	5.00464	15.0417	25.1157	4.99536	14.9582	24.8837	0.05355	0.16065	0.26776	0.05355
0.01072	0	0	0	5	15	25	0	0	0	0	0	0	0.0536	0.1608	0.268	0	0	0	0	0	0	5	15	25	5	15	25	0.0536	0.1608	0.268	0.0536	0.1608	0.268	2.50713e-05	0.000225642	0.000626787	5	15	25	5.00464	15.0417	25.1158	4.99535	14.9581	24.8836	0.0536	0.1608	0.26801	0.0536
0.01073	0	0	0	5	15	25	0	0	0	0	0	0	0.05365	0.16095	0.26825	0	0	0	0	0	0	5	15	25	5	15	25	0.05365	0.16095	0.26825	0.05365	0.16095	0.26825	2.51181e-05	0.000226064	0.000627957	5	15	25	5.00465	15.0418	25.116	4.99535	14.9581	24.8835	0.05365	0.16095	0.26826	0.05365
0.01074	0	0	0	5	15	25	0	0	0	0	0	0	0.0537	0.1611	0.2685	0	0	0	0	0	0	5	15	25	5	15	25	0.0537	0.1611	0.2685	0.0537	0.1611	0.2685	2.51649e-05	0.000226485	0.000629128	5	15	25	5.00465	15.0418	25.1161	4.99534	14.9581	24.8834	0.0537	0.1611	0.26851	0.0537
0.01075	0	0	0	5	15	25	0	0	0	0	0	0	0.05375	0.16125	0.26875	0	0	0	0	0	0	5	15	25	5	15	25	0.05375	0.16125	0.26875	0.05375	0.16125	0.26875	2.52118e-05	0.000226907	0.0006303	5	15	25	5.00466	15.0419	25.1162	4.99534	14.958	24.8833	0.05375	0.16125	0.26876	0.05375
0.01076	0	0	0	5	15	25	0	0	0	0	0	0	0.0538	0.1614	0.269	0	0	0	0	0	0	5	15	25	5	15	25	0.0538	0.1614	0.269	0.0538	0.1614	0.269	2.52588e-05	0.000227329	0.000631473	5	15	25	5.00466	15.0419	25.1163	4.99534	14.958	24.8832	0.0538	0.1614	0.26901	0.0538
0.01077	0	0	0	5	15	25	0	0	0	0	0	0	0.05385	0.16155	0.26925	0	0	0	0	0	0	5	15	25	5	15	25	0.05385	0.16155	0.26925	0.05385	0.16155	0.26925	2.53057e-05	0.000227752	0.000632648	5	15	25	5.00466	15.0419	25.1164	4.99533	14.958	24.8831	0.05385	0.16155	0.26926	0.05385
0.01078	0	0	0	5	15	25	0	0	0	0	0	0	0.0539	0.1617	0.2695	0	0	0	0	0	0	5	15	25	5	15	25	0.0539	0.1617	0.2695	0.0539	0.1617	0.2695	2.53527e-05	0.000228175	0.000633823	5	15	25	5.00467	15.042	25.1165	4.99533	14.9579	24.883	0.0539	0.1617	0.26951	0.0539
0.01079	0	0	0	5	15	25	0	0	0	0	0	0	0.05395	0.16185	0.26975	0	0	0	0	0	0	5	15	25	5	15	25	0.05395	0.16185	0.26975	0.05395	0.16185	0.26975	2.53998e-05	0.000228599	0.000635	5	15	25	5.00467	15.042	25.1166	4.99532	14.9579	24.8829	0.05395	0.16185	0.26976	0.05395
0.0108	0	0	0	5	15	25	0	0	0	0	0	0	0.054	0.162	0.27	0	0	0	0	0	0	5	15	25	5	15	25	0.054	0.162	0.27	0.054	0.162	0.27	2.54469e-05	0.000229023	0.000636177	5	15	25	5.00468	15.042	25.1167	4.99532	14.9578	24.8828	0.054	0.162	0.27001	0.054
0.01081	0	0	0	5	15	25	0	0	0	0	0	0	0.05405	0.16215	0.27025	0	0	0	0	0	0	5	15	25	5	15	25	0.05405	0.16215	0.27025	0.05405	0.16215	0.27025	2.54941e-05	0.000229447	0.000637356	5	15	25	5.00468	15.0421	25.1168	4.99531	14.9578	24.8826	0.05405	0.16215	0.27026	0.05405
0.01082	0	0	0	5	15	25	0	0	0	0	0	0	0.0541	0.1623	0.2705	0	0	0	0	0	0	5	15	25	5	15	25	0.0541	0.1623	0.2705	0.0541	0.1623	0.2705	2.55412e-05	0.000229872	0.000638536	5	15	25	5.00469	15.0421	25.1169	4.99531	14.9578	24.8825	0.0541	0.1623	0.27051	0.0541
0.01083	0	0	0	5	15	25	0	0	0	0	0	0	0.05415	0.16245	0.27075	0	0	0	0	0	0	5	15	25	5	15	25	0.05415	0.16245	0.27075	0.05415	0.16245	0.27075	2.55885e-05	0.000230297	0.000639716	5	15	25	5.00469	15.0422	25.117	4.99531	14.9577	24.8824	0.05415	0.16245	0.27076	0.05415
0.01084	0	0	0	5	15	25	0	0	0	0	0	0	0.0542	0.1626	0.271	0	0	0	0	0	0	5	15	25	5	15	25	0.0542	0.1626	0.271	0.0542	0.1626	0.271	2.56358e-05	0.000230722	0.000640898	5	15	25	5.00469	15.0422	25.1171	4.9953	14.9577	24.8823	0.0542	0.1626	0.27101	0.0542
0.01085	0	0	0	5	15	25	0	0	0	0	0	0	0.05425	0.16275	0.27125	0	0	0	0	0	0	5	15	25	5	15	25	0.05425	0.16275	0.27125	0.05425	0.16275	0.27125	2.56831e-05	0.000231148	0.000642081	5	15	25	5.0047	15.0422	25.1172	4.9953	14.9576	24.8822	0.05425	0.16275	0.27126	0.05425
0.01086	0	0	0	5	15	25	0	0	0	0	0	0	0.0543	0.1629	0.2715	0	0	0	0	0	0	5	15	25	5	15	25	0.0543	0.1629	0.2715	0.0543	0.1629	0.2715	2.57304e-05	0.000231574	0.000643266	5	15	25	5.0047	15.0423	25.1173	4.99529	14.9576	24.8821	0.0543	0.1629	0.27151	0.0543
0.01087	0	0	0	5	15	25	0	0	0	0	0	0	0.05435	0.16305	0.27175	0	0	0	0	0	0	5	15	25	5	15	25	0.05435	0.16305	0.27175	0.05435	0.16305	0.27175	2.57778e-05	0.000232001	0.000644451	5	15	25	5.00471	15.0423	25.1175	4.99529	14.9576	24.882	0.05435	0.16305	0.27176	0.05435
0.01088	0	0	0	5	15	25	0	0	0	0	0	0	0.0544	0.1632	0.272	0	0	0	0	0	0	5	15	25	5	15	25	0.0544	0.1632	0.272	0.0544	0.1632	0.272	2.58253e-05	0.000232428	0.000645637	5	15	25	5.00471	15.0424	25.1176	4.99528	14.9575	24.8819	0.0544	0.1632	0.27201	0.0544
0.01089	0	0	0	5	15	25	0	0	0	0	0	0	0.05445	0.16335	0.27225	0	0	0	0	0	0	5	15	25	5	15	25	0.05445	0.16335	0.27225	0.05445	0.16335	0.27225	2.58728e-05	0.000232856	0.000646824	5	15	25	5.00472	15.0424	25.1177	4.99528	14.9575	24.8818	0.05445	0.16335	0.27226	0.05445
0.0109	0	0	0	5	15	25	0	0	0	0	0	0	0.0545	0.1635	0.2725	0	0	0	0	0	0	5	15	25	5	15	25	0.0545	0.1635	0.2725	0.0545	0.1635	0.2725	2.59203e-05	0.000233284	0.000648013	5	15	25	5.00472	15.0424	25.1178	4.99528	14.9574	24.8817	0.0545	0.1635	0.27251	0.0545
0.01091	0	0	0	5	15	25	0	0	0	0	0	0	0.05455	0.16365	0.27275	0	0	0	0	0	0	5	15	25	5	15	25	0.05455	0.16365	0.27275	0.05455	0.16365	0.27275	2.59679e-05	0.000233712	0.000649202	5	15	25	5.00472	15.0425	25.1179	4.99527	14.9574	24.8816	0.05455	0.16365	0.27276	0.05455
0.01092	0	0	0	5	15	25	0	0	0	0	0	0	0.0546	0.1638	0.273	0	0	0	0	0	0	5	15	25	5	15	25	0.0546	0.1638	0.273	0.0546	0.1638	0.273	2.60155e-05	0.00023414	0.000650393	5	15	25	5.00473	15.0425	25.118	4.99527	14.9574	24.8814	0.0546	0.1638	0.27301	0.0546
0.01093	0	0	0	5	15	25	0	0	0	0	0	0	0.05465	0.16395	0.27325	0	0	0	0	0	0	5	15	25	5	15	25	0.05465	0.16395	0.27325	0.05465	0.16395	0.27325	2.60632e-05	0.000234569	0.000651585	5	15	25	5.00473	15.0426	25.1181	4.99526	14.9573	24.8813	0.05465	0.16395	0.27326	0.05465
0.01094	0	0	0	5	15	25	0	0	0	0	0	0	0.0547	0.1641	0.2735	0	0	0	0	0	0	5	15	25	5	15	25	0.0547	0.1641	0.2735	0.0547	0.1641	0.2735	2.61109e-05	0.000234999	0.000652778	5	15	25	5.00474	15.0426	25.1182	4.99526	14.9573	24.8812	0.0547	0.1641	0.27351	0.0547
0.01095	0	0	0	5	15	25	0	0	0	0	0	0	0.05475	0.16425	0.27375	0	0	0	0	0	0	5	15	25	5	15	25	0.05475	0.16425	0.27375	0.05475	0.16425	0.27375	2.61587e-05	0.000235429	0.000653972	5	15	25	5.00474	15.0426	25.1183	4.99525	14.9572	24.8811	0.05475	0.16425	0.27376	0.05475
0.01096	0	0	0	5	15	25	0	0	0	0	0	0	0.0548	0.1644	0.274	0	0	0	0	0	0	5	15	25	5	15	25	0.0548	0.1644	0.274	0.0548	0.1644	0.274	2.62065e-05	0.000235859	0.000655167	5	15	25	5.00475	15.0427	25.1184	4.99525	14.9572	24.881	0.0548	0.1644	0.27401	0.0548
0.01097	0	0	0	5	15	25	0	0	0	0	0	0	0.05485	0.16455	0.27425	0	0	0	0	0	0	5	15	25	5	15	25	0.05485	0.16455	0.27425	0.05485	0.16455	0.27425	2.62543e-05	0.000236289	0.000656363	5	15	25	5.00475	15.0427	25.1185	4.99525	14.9572	24.8809	0.05485	0.16455	0.27426	0.05485
0.01098	0	0	0	5	15	25	0	0	0	0	0	0	0.0549	0.1647	0.2745	0	0	0	0	0	0	5	15	25	5	15	25	0.0549	0.1647	0.2745	0.0549	0.1647	0.2745	2.63022e-05	0.00023672	0.00065756	5	15	25	5.00475	15.0427	25.1186	4.99524	14.9571	24.8808	0.0549	0.1647	0.27451	0.0549
0.01099	0	0	0	5	15	25	0	0	0	0	0	0	0.05495	0.16485	0.27475	0	0	0	0	0	0	5	15	25	5	15	25	0.05495	0.16485	0.27475	0.05495	0.16485	0.27475	2.63501e-05	0.000237152	0.000658758	5	15	25	5.00476	15.0428	25.1187	4.99524	14.9571	24.8807	0.05495	0.16485	0.27476	0.05495
0.011	0	0	0	5	15	25	0	0	0	0	0	0	0.055	0.165	0.275	0	0	0	0	0	0	5	15	25	5	15	25	0.055	0.165	0.275	0.055	0.165	0.275	2.63981e-05	0.000237584	0.000659958	5	15	25	5.00476	15.0428	25.1189	4.99523	14.9571	24.8806	0.055	0.165	0.27501	0.055
0.01101	0	0	0	5	15	25	0	0	0	0	0	0	0.05505	0.16515	0.27525	0	0	0	0	0	0	5	15	25	5	15	25	0.05505	0.16515	0.27525	0.05505	0.16515	0.27525	2.64461e-05	0.000238016	0.000661158	5	15	25	5.00477	15.0429	25.119	4.99523	14.957	24.8805	0.05505	0.16515	0.27526	0.05505
0.01102	0	0	0	5	15	25	0	0	0	0	0	0	0.0551	0.1653	0.2755	0	0	0	0	0	0	5	15	25	5	15	25	0.0551	0.1653	0.2755	0.0551	0.1653	0.2755	2.64942e-05	0.000238448	0.00066236	5	15	25	5.00477	15.0429	25.1191	4.99522	14.957	24.8804	0.0551	0.1653	0.27551	0.0551
0.01103	0	0	0	5	15	25	0	0	0	0	0	0	0.05515	0.16545	0.27575	0	0	0	0	0	0	5	15	25	5	15	25	0.05515	0.16545	0.27575	0.05515	0.16545	0.27575	2.65423e-05	0.000238881	0.000663562	5	15	25	5.00478	15.0429	25.1192	4.99522	14.9569	24.8803	0.05515	0.16545	0.27576	0.05515
0.01104	0	0	0	5	15	25	0	0	0	0	0	0	0.0552	0.1656	0.276	0	0	0	0	0	0	5	15	25	5	15	25	0.0552	0.1656	0.276	0.0552	0.1656	0.276	2.65904e-05	0.000239315	0.000664766	5	15	25	5.00478	15.043	25.1193	4.99521	14.9569	24.8801	0.0552	0.1656	0.27601	0.0552
0.01105	0	0	0	5	15	25	0	0	0	0	0	0	0.05525	0.16575	0.27625	0	0	0	0	0	0	5	15	25	5	15	25	0.05525	0.16575	0.27625	0.05525	0.16575	0.27625	2.66386e-05	0.000239748	0.000665971	5	15	25	5.00479	15.043	25.1194	4.99521	14.9568	24.88	0.05525	0.16575	0.27626	0.05525
0.01106	0	0	0	5	15	25	0	0	0	0	0	0	0.0553	0.1659	0.2765	0	0	0	0	0	0	5	15	25	5	15	25	0.0553	0.1659	0.2765	0.0553	0.1659	0.2765	2.66869e-05	0.000240182	0.000667177	5	15	25	5.00479	15.0431	25.1195	4.99521	14.9568	24.8799	0.0553	0.1659	0.27651	0.0553
0.01107	0	0	0	5	15	25	0	0	0	0	0	0	0.05535	0.16605	0.27675	0	0	0	0	0	0	5	15	25	5	15	25	0.05535	0.16605	0.27675	0.05535	0.16605	0.27675	2.67352e-05	0.000240617	0.000668384	5	15	25	5.00479	15.0431	25.1196	4.9952	14.9568	24.8798	0.05535	0.16605	0.27676	0.05535
0.01108	0	0	0	5	15	25	0	0	0	0	0	0	0.0554	0.1662	0.277	0	0	0	0	0	0	5	15	25	5	15	25	0.0554	0.1662	0.277	0.0554	0.1662	0.277	2.67835e-05	0.000241052	0.000669592	5	15	25	5.0048	15.0431	25.1197	4.9952	14.9567	24.8797	0.0554	0.1662	0.27701	0.0554
0.01109	0	0	0	5	15	25	0	0	0	0	0	0	0.05545	0.16635	0.27725	0	0	0	0	0	0	5	15	25	5	15	25	0.05545	0.16635	0.27725	0.05545	0.16635	0.27725	2.68318e-05	0.000241487	0.000670801	5	15	25	5.0048	15.0432	25.1198	4.99519	14.9567	24.8796	0.05545	0.16635	0.27726	0.05545
0.0111	0	0	0	5	15	25	0	0	0	0	0	0	0.0555	0.1665	0.2775	0	0	0	0	0	0	5	15	25	5	15	25	0.0555	0.1665	0.2775	0.0555	0.1665	0.2775	2.68803e-05	0.000241923	0.000672012	5	15	25	5.00481	15.0432	25.1199	4.99519	14.9567	24.8795	0.0555	0.1665	0.27751	0.0555
0.01111	0	0	0	5	15	25	0	0	0	0	0	0	0.05555	0.16665	0.27775	0	0	0	0	0	0	5	15	25	5	15	25	0.05555	0.16665	0.27775	0.05555	0.16665	0.27775	2.69287e-05	0.000242359	0.000673223	5	15	25	5.00481	15.0433	25.12	4.99518	14.9566	24.8794	0.05555	0.16665	0.27776	0.05555
0.01112	0	0	0	5	15	25	0	0	0	0	0	0	0.0556	0.1668	0.278	0	0	0	0	0	0	5	15	25	5	15	25	0.0556	0.1668	0.278	0.0556	0.1668	0.278	2.69772e-05	0.000242796	0.000674435	5	15	25	5.00482	15.0433	25.1201	4.99518	14.9566	24.8793	0.0556	0.1668	0.27801	0.0556
0.01113	0	0	0	5	15	25	0	0	0	0	0	0	0.05565	0.16695	0.27825	0	0	0	0	0	0	5	15	25	5	15	25	0.05565	0.16695	0.27825	0.05565	0.16695	0.27825	2.70258e-05	0.000243232	0.000675649	5	15	25	5.00482	15.0433	25.1203	4.99518	14.9565	24.8792	0.05565	0.16695	0.27826	0.05565
0.01114	0	0	0	5	15	25	0	0	0	0	0	0	0.0557	0.1671	0.2785	0	0	0	0	0	0	5	15	25	5	15	25	0.0557	0.1671	0.2785	0.0557	0.1671	0.2785	2.70743e-05	0.00024367	0.000676864	5	15	25	5.00482	15.0434	25.1204	4.99517	14.9565	24.879	0.0557	0.1671	0.27851	0.0557
0.01115	0	0	0	5	15	25	0	0	0	0	0	0	0.05575	0.16725	0.27875	0	0	0	0	0	0	5	15	25	5	15	25	0.05575	0.16725	0.27875	0.05575	0.16725	0.27875	2.7123e-05	0.000244107	0.000678079	5	15	25	5.00483	15.0434	25.1205	4.99517	14.9565	24.8789	0.05575	0.16725	0.27876	0.05575
0.01116	0	0	0	5	15	25	0	0	0	0	0	0	0.0558	0.1674	0.279	0	0	0	0	0	0	5	15	25	5	15	25	0.0558	0.1674	0.279	0.0558	0.1674	0.279	2.71716e-05	0.000244545	0.000679296	5	15	25	5.00483	15.0434	25.1206	4.99516	14.9564	24.8788	0.0558	0.1674	0.27901	0.0558
0.01117	0	0	0	5	15	25	0	0	0	0	0	0	0.05585	0.16755	0.27925	0	0	0	0	0	0	5	15	25	5	15	25	0.05585	0.16755	0.27925	0.05585	0.16755	0.27925	2.72204e-05	0.000244984	0.000680514	5	15	25	5.00484	15.0435	25.1207	4.99516	14.9564	24.8787	0.05585	0.16755	0.27926	0.05585
0.01118	0	0	0	5	15	25	0	0	0	0	0	0	0.0559	0.1677	0.2795	0	0	0	0	0	0	5	15	25	5	15	25	0.0559	0.1677	0.2795	0.0559	0.1677	0.2795	2.72691e-05	0.000245423	0.000681733	5	15	25	5.00484	15.0435	25.1208	4.99515	14.9563	24.8786	0.0559	0.1677	0.27951	0.0559
0.01119	0	0	0	5	15	25	0	0	0	0	0	0	0.05595	0.16785	0.27975	0	0	0	0	0	0	5	15	25	5	15	25	0.05595	0.16785	0.27975	0.05595	0.16785	0.27975	2.73179e-05	0.000245862	0.000682953	5	15	25	5.00485	15.0436	25.1209	4.99515	14.9563	24.8785	0.05595	0.16785	0.27976	0.05595
0.0112	0	0	0	5	15	25	0	0	0	0	0	0	0.056	0.168	0.28	0	0	0	0	0	0	5	15	25	5	15	25	0.056	0.168	0.28	0.056	0.168	0.28	2.73668e-05	0.000246302	0.000684175	5	15	25	5.00485	15.0436	25.121	4.99515	14.9563	24.8784	0.056	0.168	0.28001	0.056
0.01121	0	0	0	5	15	25	0	0	0	0	0	0	0.05605	0.16815	0.28025	0	0	0	0	0	0	5	15	25	5	15	25	0.05605	0.16815	0.28025	0.05605	0.16815	0.28025	2.74157e-05	0.000246742	0.000685397	5	15	25	5.00485	15.0436	25.1211	4.99514	14.9562	24.8783	0.05605	0.16815	0.28026	0.05605
0.01122	0	0	0	5	15	25	0	0	0	0	0	0	0.0561	0.1683	0.2805	0	0	0	0	0	0	5	15	25	5	15	25	0.0561	0.1683	0.2805	0.0561	0.1683	0.2805	2.74646e-05	0.000247182	0.00068662	5	15	25	5.00486	15.0437	25.1212	4.99514	14.9562	24.8782	0.0561	0.1683	0.28051	0.0561
0.01123	0	0	0	5	15	25	0	0	0	0	0	0	0.05615	0.16845	0.28075	0	0	0	0	0	0	5	15	25	5	15	25	0.05615	0.16845	0.28075	0.05615	0.16845	0.28075	2.75136e-05	0.000247623	0.000687845	5	15	25	5.00486	15.0437	25.1213	4.99513	14.9561	24.8781	0.05615	0.16845	0.28076	0.05615
0.01124	0	0	0	5	15	25	0	0	0	0	0	0	0.0562	0.1686	0.281	0	0	0	0	0	0	5	15	25	5	15	25	0.0562	0.1686	0.281	0.0562	0.1686	0.281	2.75626e-05	0.000248064	0.00068907	5	15	25	5.00487	15.0438	25.1214	4.99513	14.9561	24.878	0.0562	0.1686	0.28101	0.0562
0.01125	0	0	0	5	15	25	0	0	0	0	0	0	0.05625	0.16875	0.28125	0	0	0	0	0	0	5	15	25	5	15	25	0.05625	0.16875	0.28125	0.05625	0.16875	0.28125	2.76117e-05	0.000248506	0.000690297	5	15	25	5.00487	15.0438	25.1215	4.99512	14.9561	24.8778	0.05625	0.16875	0.28126	0.05625
0.01126	0	0	0	5	15	25	0	0	0	0	0	0	0.0563	0.1689	0.2815	0	0	0	0	0	0	5	15	25	5	15	25	0.0563	0.1689	0.2815	0.0563	0.1689	0.2815	2.76608e-05	0.000248948	0.000691525	5	15	25	5.00488	15.0438	25.1217	4.99512	14.956	24.8777	0.0563	0.1689	0.28151	0.0563
0.01127	0	0	0	5	15	25	0	0	0	0	0	0	0.05635	0.16905	0.28175	0	0	0	0	0	0	5	15	25	5	15	25	0.05635	0.16905	0.28175	0.05635	0.16905	0.28175	2.77099e-05	0.00024939	0.000692753	5	15	25	5.00488	15.0439	25.1218	4.99511	14.956	24.8776	0.05635	0.16905	0.28176	0.05635
0.01128	0	0	0	5	15	25	0	0	0	0	0	0	0.0564	0.1692	0.282	0	0	0	0	0	0	5	15	25	5	15	25	0.0564	0.1692	0.282	0.0564	0.1692	0.282	2.77591e-05	0.000249833	0.000693983	5	15	25	5.00488	15.0439	25.1219	4.99511	14.9559	24.8775	0.0564	0.1692	0.28201	0.0564
0.01129	0	0	0	5	15	25	0	0	0	0	0	0	0.05645	0.16935	0.28225	0	0	0	0	0	0	5	15	25	5	15	25	0.05645	0.16935	0.28225	0.05645	0.16935	0.28225	2.78084e-05	0.000250276	0.000695214	5	15	25	5.00489	15.044	25.122	4.99511	14.9559	24.8774	0.05645	0.16935	0.28226	0.05645
0.0113	0	0	0	5	15	25	0	0	0	0	0	0	0.0565	0.1695	0.2825	0	0	0	0	0	0	5	15	25	5	15	25	0.0565	0.1695	0.2825	0.0565	0.1695	0.2825	2.78576e-05	0.000250719	0.000696447	5	15	25	5.00489	15.044	25.1221	4.9951	14.9559	24.8773	0.0565	0.1695	0.28251	0.0565
0.01131	0	0	0	5	15	25	0	0	0	0	0	0	0.05655	0.16965	0.28275	0	0	0	0	0	0	5	15	25	5	15	25	0.05655	0.16965	0.28275	0.05655	0.16965	0.28275	2.7907e-05	0.000251163	0.00069768	5	15	25	5.0049	15.044	25.1222	4.9951	14.9558	24.8772	0.05655	0.16965	0.28276	0.05655
0.01132	0	0	0	5	15	25	0	0	0	0	0	0	0.0566	0.1698	0.283	0	0	0	0	0	0	5	15	25	5	15	25	0.0566	0.1698	0.283	0.0566	0.1698	0.283	2.79563e-05	0.000251608	0.000698914	5	15	25	5.0049	15.0441	25.1223	4.99509	14.9558	24.8771	0.0566	0.1698	0.28301	0.0566
0.01133	0	0	0	5	15	25	0	0	0	0	0	0	0.05665	0.16995	0.28325	0	0	0	0	0	0	5	15	25	5	15	25	0.05665	0.16995	0.28325	0.05665	0.16995	0.28325	2.80058e-05	0.000252052	0.000700149	5	15	25	5.00491	15.0441	25.1224	4.99509	14.9558	24.877	0.05665	0.16995	0.28326	0.05665
0.01134	0	0	0	5	15	25	0	0	0	0	0	0	0.0567	0.1701	0.2835	0	0	0	0	0	0	5	15	25	5	15	25	0.0567	0.1701	0.2835	0.0567	0.1701	0.2835	2.80552e-05	0.000252498	0.000701386	5	15	25	5.00491	15.0442	25.1225	4.99508	14.9557	24.8769	0.0567	0.1701	0.28351	0.0567
0.01135	0	0	0	5	15	25	0	0	0	0	0	0	0.05675	0.17025	0.28375	0	0	0	0	0	0	5	15	25	5	15	25	0.05675	0.17025	0.28375	0.05675	0.17025	0.28375	2.81047e-05	0.000252943	0.000702623	5	15	25	5.00491	15.0442	25.1226	4.99508	14.9557	24.8768	0.05675	0.17025	0.28376	0.05675
0.01136	0	0	0	5	15	25	0	0	0	0	0	0	0.0568	0.1704	0.284	0	0	0	0	0	0	5	15	25	5	15	25	0.0568	0.1704	0.284	0.0568	0.1704	0.284	2.81543e-05	0.000253389	0.000703862	5	15	25	5.00492	15.0442	25.1227	4.99508	14.9556	24.8767	0.0568	0.1704	0.28401	0.0568
0.01137	0	0	0	5	15	25	0	0	0	0	0	0	0.05685	0.17055	0.28425	0	0	0	0	0	0	5	15	25	5	15	25	0.05685	0.17055	0.28425	0.05685	0.17055	0.28425	2.82039e-05	0.000253835	0.000705102	5	15	25	5.00492	15.0443	25.1228	4.99507	14.9556	24.8766	0.05685	0.17055	0.28426	0.05685
0.01138	0	0	0	5	15	25	0	0	0	0	0	0	0.0569	0.1707	0.2845	0	0	0	0	0	0	5	15	25	5	15	25	0.0569	0.1707	0.2845	0.0569	0.1707	0.2845	2.82535e-05	0.000254282	0.000706343	5	15	25	5.00493	15.0443	25.1229	4.99507	14.9556	24.8764	0.0569	0.1707	0.28451	0.0569
0.01139	0	0	0	5	15	25	0	0	0	0	0	0	0.05695	0.17085	0.28475	0	0	0	0	0	0	5	15	25	5	15	25	0.05695	0.17085	0.28475	0.05695	0.17085	0.28475	2.83032e-05	0.000254729	0.000707585	5	15	25	5.00493	15.0443	25.1231	4.99506	14.9555	24.8763	0.05695	0.17085	0.28476	0.05695
0.0114	0	0	0	5	15	25	0	0	0	0	0	0	0.057	0.171	0.285	0	0	0	0	0	0	5	15	25	5	15	25	0.057	0.171	0.285	0.057	0.171	0.285	2.83529e-05	0.000255177	0.000708828	5	15	25	5.00494	15.0444	25.1232	4.99506	14.9555	24.8762	0.057	0.171	0.28501	0.057
0.01141	0	0	0	5	15	25	0	0	0	0	0	0	0.05705	0.17115	0.28525	0	0	0	0	0	0	5	15	25	5	15	25	0.05705	0.17115	0.28525	0.05705	0.17115	0.28525	2.84026e-05	0.000255624	0.000710072	5	15	25	5.00494	15.0444	25.1233	4.99505	14.9554	24.8761	0.05705	0.17115	0.28526	0.05705
0.01142	0	0	0	5	15	25	0	0	0	0	0	0	0.0571	0.1713	0.2855	0	0	0	0	0	0	5	15	25	5	15	25	0.0571	0.1713	0.2855	0.0571	0.1713	0.2855	2.84525e-05	0.000256073	0.000711317	5	15	25	5.00495	15.0445	25.1234	4.99505	14.9554	24.876	0.0571	0.1713	0.28551	0.0571
0.01143	0	0	0	5	15	25	0	0	0	0	0	0	0.05715	0.17145	0.28575	0	0	0	0	0	0	5	15	25	5	15	25	0.05715	0.17145	0.28575	0.05715	0.17145	0.28575	2.85023e-05	0.000256521	0.000712563	5	15	25	5.00495	15.0445	25.1235	4.99505	14.9554	24.8759	0.05715	0.17145	0.28576	0.05715
0.01144	0	0	0	5	15	25	0	0	0	0	0	0	0.0572	0.1716	0.286	0	0	0	0	0	0	5	15	25	5	15	25	0.0572	0.1716	0.286	0.0572	0.1716	0.286	2.85522e-05	0.00025697	0.000713811	5	15	25	5.00495	15.0445	25.1236	4.99504	14.9553	24.8758	0.0572	0.1716	0.28601	0.0572
0.01145	0	0	0	5	15	25	0	0	0	0	0	0	0.05725	0.17175	0.28625	0	0	0	0	0	0	5	15	25	5	15	25	0.05725	0.17175	0.28625	0.05725	0.17175	0.28625	2.86021e-05	0.00025742	0.000715059	5	15	25	5.00496	15.0446	25.1237	4.99504	14.9553	24.8757	0.05725	0.17175	0.28626	0.05725
0.01146	0	0	0	5	15	25	0	0	0	0	0	0	0.0573	0.1719	0.2865	0	0	0	0	0	0	5	15	25	5	15	25	0.0573	0.1719	0.2865	0.0573	0.1719	0.2865	2.86521e-05	0.00025787	0.000716309	5	15	25	5.00496	15.0446	25.1238	4.99503	14.9552	24.8756	0.0573	0.1719	0.28651	0.0573
0.01147	0	0	0	5	15	25	0	0	0	0	0	0	0.05735	0.17205	0.28675	0	0	0	0	0	0	5	15	25	5	15	25	0.05735	0.17205	0.28675	0.05735	0.17205	0.28675	2.87021e-05	0.00025832	0.000717559	5	15	25	5.00497	15.0447	25.1239	4.99503	14.9552	24.8755	0.05735	0.17205	0.28676	0.05735
0.01148	0	0	0	5	15	25	0	0	0	0	0	0	0.0574	0.1722	0.287	0	0	0	0	0	0	5	15	25	5	15	25	0.0574	0.1722	0.287	0.0574	0.1722	0.287	2.87522e-05	0.000258771	0.000718811	5	15	25	5.00497	15.0447	25.124	4.99502	14.9552	24.8754	0.0574	0.1722	0.28701	0.0574
0.01149	0	0	0	5	15	25	0	0	0	0	0	0	0.05745	0.17235	0.28725	0	0	0	0	0	0	5	15	25	5	15	25	0.05745	0.17235	0.28725	0.05745	0.17235	0.28725	2.88023e-05	0.000259222	0.000720064	5	15	25	5.00498	15.0447	25.1241	4.99502	14.9551	24.8752	0.05745	0.17235	0.28726	0.05745
0.0115	0	0	0	5	15	25	0	0	0	0	0	0	0.0575	0.1725	0.2875	0	0	0	0	0	0	5	15	25	5	15	25	0.0575	0.1725	0.2875	0.0575	0.1725	0.2875	2.88525e-05	0.000259673	0.000721318	5	15	25	5.00498	15.0448	25.1242	4.99502	14.9551	24.8751	0.0575	0.1725	0.28751	0.0575
0.01151	0	0	0	5	15	25	0	0	0	0	0	0	0.05755	0.17265	0.28775	0	0	0	0	0	0	5	15	25	5	15	25	0.05755	0.17265	0.28775	0.05755	0.17265	0.28775	2.89027e-05	0.000260125	0.000722573	5	15	25	5.00498	15.0448	25.1244	4.99501	14.955	24.875	0.05755	0.17265	0.28776	0.05755
0.01152	0	0	0	5	15	25	0	0	0	0	0	0	0.0576	0.1728	0.288	0	0	0	0	0	0	5	15	25	5	15	25	0.0576	0.1728	0.288	0.0576	0.1728	0.288	2.89529e-05	0.000260577	0.000723829	5	15	25	5.00499	15.0449	25.1245	4.99501	14.955	24.8749	0.0576	0.1728	0.28801	0.0576
0.01153	0	0	0	5	15	25	0	0	0	0	0	0	0.05765	0.17295	0.28825	0	0	0	0	0	0	5	15	25	5	15	25	0.05765	0.17295	0.28825	0.05765	0.17295	0.28825	2.90032e-05	0.00026103	0.000725086	5	15	25	5.00499	15.0449	25.1246	4.995	14.955	24.8748	0.05765	0.17295	0.28826	0.05765
0.01154	0	0	0	5	15	25	0	0	0	0	0	0	0.0577	0.1731	0.2885	0	0	0	0	0	0	5	15	25	5	15	25	0.0577	0.1731	0.2885	0.0577	0.1731	0.2885	2.90535e-05	0.000261483	0.000726345	5	15	25	5.005	15.0449	25.1247	4.995	14.9549	24.8747	0.0577	0.1731	0.28851	0.0577
0.01155	0	0	0	5	15	25	0	0	0	0	0	0	0.05775	0.17325	0.28875	0	0	0	0	0	0	5	15	25	5	15	25	0.05775	0.17325	0.28875	0.05775	0.17325	0.28875	2.91039e-05	0.000261936	0.000727604	5	15	25	5.005	15.045	25.1248	4.99499	14.9549	24.8746	0.05775	0.17325	0.28876	0.05775
0.01156	0	0	0	5	15	25	0	0	0	0	0	0	0.0578	0.1734	0.289	0	0	0	0	0	0	5	15	25	5	15	25	0.0578	0.1734	0.289	0.0578	0.1734	0.289	2.91543e-05	0.00026239	0.000728864	5	15	25	5.00501	15.045	25.1249	4.99499	14.9549	24.8745	0.0578	0.1734	0.28901	0.0578
0.01157	0	0	0	5	15	25	0	0	0	0	0	0	0.05785	0.17355	0.28925	0	0	0	0	0	0	5	15	25	5	15	25	0.05785	0.17355	0.28925	0.05785	0.17355	0.28925	2.92048e-05	0.000262844	0.000730126	5	15	25	5.00501	15.045	25.125	4.99498	14.9548	24.8744	0.05785	0.17355	0.28926	0.05785
0.01158	0	0	0	5	15	25	0	0	0	0	0	0	0.0579	0.1737	0.2895	0	0	0	0	0	0	5	15	25	5	15	25	0.0579	0.1737	0.2895	0.0579	0.1737	0.2895	2.92553e-05	0.000263298	0.000731389	5	15	25	5.00501	15.0451	25.1251	4.99498	14.9548	24.8743	0.0579	0.1737	0.28951	0.0579
0.01159	0	0	0	5	15	25	0	0	0	0	0	0	0.05795	0.17385	0.28975	0	0	0	0	0	0	5	15	25	5	15	25	0.05795	0.17385	0.28975	0.05795	0.17385	0.28975	2.93059e-05	0.000263753	0.000732652	5	15	25	5.00502	15.0451	25.1252	4.99498	14.9547	24.8742	0.05795	0.17385	0.28976	0.05795
0.0116	0	0	0	5	15	25	0	0	0	0	0	0	0.058	0.174	0.29	0	0	0	0	0	0	5	15	25	5	15	25	0.058	0.174	0.29	0.058	0.174	0.29	2.93564e-05	0.000264209	0.000733917	5	15	25	5.00502	15.0452	25.1253	4.99497	14.9547	24.874	0.058	0.174	0.29001	0.058
0.01161	0	0	0	5	15	25	0	0	0	0	0	0	0.05805	0.17415	0.29025	0	0	0	0	0	0	5	15	25	5	15	25	0.05805	0.17415	0.29025	0.05805	0.17415	0.29025	2.94071e-05	0.000264664	0.000735183	5	15	25	5.00503	15.0452	25.1254	4.99497	14.9547	24.8739	0.05805	0.17415	0.29026	0.05805
0.01162	0	0	0	5	15	25	0	0	0	0	0	0	0.0581	0.1743	0.2905	0	0	0	0	0	0	5	15	25	5	15	25	0.0581	0.1743	0.2905	0.0581	0.1743	0.2905	2.94578e-05	0.000265121	0.00073645	5	15	25	5.00503	15.0452	25.1255	4.99496	14.9546	24.8738	0.0581	0.1743	0.29051	0.0581
0.01163	0	0	0	5	15	25	0	0	0	0	0	0	0.05815	0.17445	0.29075	0	0	0	0	0	0	5	15	25	5	15	25	0.05815	0.17445	0.29075	0.05815	0.17445	0.29075	2.95085e-05	0.000265577	0.000737718	5	15	25	5.00504	15.0453	25.1257	4.99496	14.9546	24.8737	0.05815	0.17445	0.29076	0.05815
0.01164	0	0	0	5	15	25	0	0	0	0	0	0	0.0582	0.1746	0.291	0	0	0	0	0	0	5	15	25	5	15	25	0.0582	0.1746	0.291	0.0582	0.1746	0.291	2.95593e-05	0.000266034	0.000738987	5	15	25	5.00504	15.0453	25.1258	4.99495	14.9545	24.8736	0.0582	0.1746	0.29101	0.0582
0.01165	0	0	0	5	15	25	0	0	0	0	0	0	0.05825	0.17475	0.29125	0	0	0	0	0	0	5	15	25	5	15	25	0.05825	0.17475	0.29125	0.05825	0.17475	0.29125	2.96101e-05	0.000266491	0.000740258	5	15	25	5.00504	15.0454	25.1259	4.99495	14.9545	24.8735	0.05825	0.17475	0.29126	0.05825
0.01166	0	0	0	5	15	25	0	0	0	0	0	0	0.0583	0.1749	0.2915	0	0	0	0	0	0	5	15	25	5	15	25	0.0583	0.1749	0.2915	0.0583	0.1749	0.2915	2.96609e-05	0.000266949	0.000741529	5	15	25	5.00505	15.0454	25.126	4.99495	14.9545	24.8734	0.0583	0.1749	0.29151	0.0583
0.01167	0	0	0	5	15	25	0	0	0	0	0	0	0.05835	0.17505	0.29175	0	0	0	0	0	0	5	15	25	5	15	25	0.05835	0.17505	0.29175	0.05835	0.17505	0.29175	2.97118e-05	0.000267407	0.000742802	5	15	25	5.00505	15.0454	25.1261	4.99494	14.9544	24.8733	0.05835	0.17505	0.29176	0.05835
0.01168	0	0	0	5	15	25	0	0	0	0	0	0	0.0584	0.1752	0.292	0	0	0	0	0	0	5	15	25	5	15	25	0.0584	0.1752	0.292	0.0584	0.1752	0.292	2.97628e-05	0.000267866	0.000744075	5	15	25	5.00506	15.0455	25.1262	4.99494	14.9544	24.8732	0.0584	0.1752	0.29201	0.0584
0.01169	0	0	0	5	15	25	0	0	0	0	0	0	0.05845	0.17535	0.29225	0	0	0	0	0	0	5	15	25	5	15	25	0.05845	0.17535	0.29225	0.05845	0.17535	0.29225	2.98137e-05	0.000268324	0.00074535	5	15	25	5.00506	15.0455	25.1263	4.99493	14.9543	24.8731	0.05845	0.17535	0.29226	0.05845
0.0117	0	0	0	5	15	25	0	0	0	0	0	0	0.0585	0.1755	0.2925	0	0	0	0	0	0	5	15	25	5	15	25	0.0585	0.1755	0.2925	0.0585	0.1755	0.2925	2.98648e-05	0.000268784	0.000746626	5	15	25	5.00507	15.0456	25.1264	4.99493	14.9543	24.8729	0.0585	0.1755	0.29251	0.0585
0.01171	0	0	0	5	15	25	0	0	0	0	0	0	0.05855	0.17565	0.29275	0	0	0	0	0	0	5	15	25	5	15	25	0.05855	0.17565	0.29275	0.05855	0.17565	0.29275	2.99158e-05	0.000269243	0.000747902	5	15	25	5.00507	15.0456	25.1265	4.99492	14.9543	24.8728	0.05855	0.17565	0.29276	0.05855
0.01172	0	0	0	5	15	25	0	0	0	0	0	0	0.0586	0.1758	0.293	0	0	0	0	0	0	5	15	25	5	15	25	0.0586	0.1758	0.293	0.0586	0.1758	0.293	2.9967e-05	0.000269703	0.00074918	5	15	25	5.00508	15.0456	25.1266	4.99492	14.9542	24.8727	0.0586	0.1758	0.29301	0.0586
0.01173	0	0	0	5	15	25	0	0	0	0	0	0	0.05865	0.17595	0.29325	0	0	0	0	0	0	5	15	25	5	15	25	0.05865	0.17595	0.29325	0.05865	0.17595	0.29325	3.00181e-05	0.000270164	0.000750459	5	15	25	5.00508	15.0457	25.1267	4.99492	14.9542	24.8726	0.05865	0.17595	0.29326	0.05865
0.01174	0	0	0	5	15	25	0	0	0	0	0	0	0.0587	0.1761	0.2935	0	0	0	0	0	0	5	15	25	5	15	25	0.0587	0.1761	0.2935	0.0587	0.1761	0.2935	3.00693e-05	0.000270625	0.00075174	5	15	25	5.00508	15.0457	25.1268	4.99491	14.9542	24.8725	0.0587	0.1761	0.29351	0.0587
0.01175	0	0	0	5	15	25	0	0	0	0	0	0	0.05875	0.17625	0.29375	0	0	0	0	0	0	5	15	25	5	15	25	0.05875	0.17625	0.29375	0.05875	0.17625	0.29375	3.01206e-05	0.000271086	0.000753021	5	15	25	5.00509	15.0457	25.1269	4.99491	14.9541	24.8724	0.05875	0.17625	0.29376	0.05875
0.01176	0	0	0	5	15	25	0	0	0	0	0	0	0.0588	0.1764	0.294	0	0	0	0	0	0	5	15	25	5	15	25	0.0588	0.1764	0.294	0.0588	0.1764	0.294	3.01719e-05	0.000271548	0.000754303	5	15	25	5.00509	15.0458	25.1271	4.9949	14.9541	24.8723	0.0588	0.1764	0.29401	0.0588
0.01177	0	0	0	5	15	25	0	0	0	0	0	0	0.05885	0.17655	0.29425	0	0	0	0	0	0	5	15	25	5	15	25	0.05885	0.17655	0.29425	0.05885	0.17655	0.29425	3.02232e-05	0.00027201	0.000755586	5	15	25	5.0051	15.0458	25.1272	4.9949	14.954	24.8722	0.05885	0.17655	0.29426	0.05885
0.01178	0	0	0	5	15	25	0	0	0	0	0	0	0.0589	0.1767	0.2945	0	0	0	0	0	0	5	15	25	5	15	25	0.0589	0.1767	0.2945	0.0589	0.1767	0.2945	3.02746e-05	0.000272472	0.000756871	5	15	25	5.0051	15.0459	25.1273	4.99489	14.954	24.8721	0.0589	0.1767	0.29451	0.0589
0.01179	0	0	0	5	15	25	0	0	0	0	0	0	0.05895	0.17685	0.29475	0	0	0	0	0	0	5	15	25	5	15	25	0.05895	0.17685	0.29475	0.05895	0.17685	0.29475	3.0326e-05	0.000272935	0.000758156	5	15	25	5.00511	15.0459	25.1274	4.99489	14.954	24.872	0.05895	0.17685	0.29476	0.05895
0.0118	0	0	0	5	15	25	0	0	0	0	0	0	0.059	0.177	0.295	0	0	0	0	0	0	5	15	25	5	15	25	0.059	0.177	0.295	0.059	0.177	0.295	3.03775e-05	0.000273398	0.000759443	5	15	25	5.00511	15.0459	25.1275	4.99489	14.9539	24.8719	0.059	0.177	0.29501	0.059
0.01181	0	0	0	5	15	25	0	0	0	0	0	0	0.05905	0.17715	0.29525	0	0	0	0	0	0	5	15	25	5	15	25	0.05905	0.17715	0.29525	0.05905	0.17715	0.29525	3.0429e-05	0.000273862	0.000760731	5	15	25	5.00511	15.046	25.1276	4.99488	14.9539	24.8718	0.05905	0.17715	0.29526	0.05905
0.01182	0	0	0	5	15	25	0	0	0	0	0	0	0.0591	0.1773	0.2955	0	0	0	0	0	0	5	15	25	5	15	25	0.0591	0.1773	0.2955	0.0591	0.1773	0.2955	3.04805e-05	0.000274326	0.00076202	5	15	25	5.00512	15.046	25.1277	4.99488	14.9538	24.8716	0.0591	0.1773	0.29551	0.0591
0.01183	0	0	0	5	15	25	0	0	0	0	0	0	0.05915	0.17745	0.29575	0	0	0	0	0	0	5	15	25	5	15	25	0.05915	0.17745	0.29575	0.05915	0.17745	0.29575	3.05321e-05	0.00027479	0.00076331	5	15	25	5.00512	15.0461	25.1278	4.99487	14.9538	24.8715	0.05915	0.17745	0.29576	0.05915
0.01184	0	0	0	5	15	25	0	0	0	0	0	0	0.0592	0.1776	0.296	0	0	0	0	0	0	5	15	25	5	15	25	0.0592	0.1776	0.296	0.0592	0.1776	0.296	3.05838e-05	0.000275255	0.000764601	5	15	25	5.00513	15.0461	25.1279	4.99487	14.9538	24.8714	0.0592	0.1776	0.29601	0.0592
0.01185	0	0	0	5	15	25	0	0	0	0	0	0	0.05925	0.17775	0.29625	0	0	0	0	0	0	5	15	25	5	15	25	0.05925	0.17775	0.29625	0.05925	0.17775	0.29625	3.06354e-05	0.00027572	0.000765893	5	15	25	5.00513	15.0461	25.128	4.99486	14.9537	24.8713	0.05925	0.17775	0.29626	0.05925
0.01186	0	0	0	5	15	25	0	0	0	0	0	0	0.0593	0.1779	0.2965	0	0	0	0	0	0	5	15	25	5	15	25	0.0593	0.1779	0.2965	0.0593	0.1779	0.2965	3.06872e-05	0.000276185	0.000767186	5	15	25	5.00514	15.0462	25.1281	4.99486	14.9537	24.8712	0.0593	0.1779	0.29651	0.0593
0.01187	0	0	0	5	15	25	0	0	0	0	0	0	0.05935	0.17805	0.29675	0	0	0	0	0	0	5	15	25	5	15	25	0.05935	0.17805	0.29675	0.05935	0.17805	0.29675	3.07389e-05	0.000276651	0.00076848	5	15	25	5.00514	15.0462	25.1282	4.99485	14.9536	24.8711	0.05935	0.17805	0.29676	0.05935
0.01188	0	0	0	5	15	25	0	0	0	0	0	0	0.0594	0.1782	0.297	0	0	0	0	0	0	5	15	25	5	15	25	0.0594	0.1782	0.297	0.0594	0.1782	0.297	3.07908e-05	0.000277118	0.000769776	5	15	25	5.00514	15.0463	25.1283	4.99485	14.9536	24.871	0.0594	0.1782	0.29701	0.0594
0.01189	0	0	0	5	15	25	0	0	0	0	0	0	0.05945	0.17835	0.29725	0	0	0	0	0	0	5	15	25	5	15	25	0.05945	0.17835	0.29725	0.05945	0.17835	0.29725	3.08426e-05	0.000277584	0.000771072	5	15	25	5.00515	15.0463	25.1285	4.99485	14.9536	24.8709	0.05945	0.17835	0.29726	0.05945
0.0119	0	0	0	5	15	25	0	0	0	0	0	0	0.0595	0.1785	0.2975	0	0	0	0	0	0	5	15	25	5	15	25	0.0595	0.1785	0.2975	0.0595	0.1785	0.2975	3.08945e-05	0.000278051	0.00077237	5	15	25	5.00515	15.0463	25.1286	4.99484	14.9535	24.8708	0.0595	0.1785	0.29751	0.0595
0.01191	0	0	0	5	15	25	0	0	0	0	0	0	0.05955	0.17865	0.29775	0	0	0	0	0	0	5	15	25	5	15	25	0.05955	0.17865	0.29775	0.05955	0.17865	0.29775	3.09465e-05	0.000278519	0.000773668	5	15	25	5.00516	15.0464	25.1287	4.99484	14.9535	24.8707	0.05955	0.17865	0.29776	0.05955
0.01192	0	0	0	5	15	25	0	0	0	0	0	0	0.0596	0.1788	0.298	0	0	0	0	0	0	5	15	25	5	15	25	0.0596	0.1788	0.298	0.0596	0.1788	0.298	3.09985e-05	0.000278987	0.000774968	5	15	25	5.00516	15.0464	25.1288	4.99483	14.9535	24.8706	0.0596	0.1788	0.29801	0.0596
0.01193	0	0	0	5	15	25	0	0	0	0	0	0	0.05965	0.17895	0.29825	0	0	0	0	0	0	5	15	25	5	15	25	0.05965	0.17895	0.29825	0.05965	0.17895	0.29825	3.10505e-05	0.000279455	0.000776269	5	15	25	5.00517	15.0465	25.1289	4.99483	14.9534	24.8705	0.05965	0.17895	0.29826	0.05965
0.01194	0	0	0	5	15	25	0	0	0	0	0	0	0.0597	0.1791	0.2985	0	0	0	0	0	0	5	15	25	5	15	25	0.0597	0.1791	0.2985	0.0597	0.1791	0.2985	3.11026e-05	0.000279924	0.000777571	5	15	25	5.00517	15.0465	25.129	4.99482	14.9534	24.8703	0.0597	0.1791	0.29851	0.0597
0.01195	0	0	0	5	15	25	0	0	0	0	0	0	0.05975	0.17925	0.29875	0	0	0	0	0	0	5	15	25	5	15	25	0.05975	0.17925	0.29875	0.05975	0.17925	0.29875	3.11547e-05	0.000280393	0.000778874	5	15	25	5.00517	15.0465	25.1291	4.99482	14.9533	24.8702	0.05975	0.17925	0.29876	0.05975
0.01196	0	0	0	5	15	25	0	0	0	0	0	0	0.0598	0.1794	0.299	0	0	0	0	0	0	5	15	25	5	15	25	0.0598	0.1794	0.299	0.0598	0.1794	0.299	3.12068e-05	0.000280862	0.000780178	5	15	25	5.00518	15.0466	25.1292	4.99482	14.9533	24.8701	0.0598	0.1794	0.29901	0.0598
0.01197	0	0	0	5	15	25	0	0	0	0	0	0	0.05985	0.17955	0.29925	0	0	0	0	0	0	5	15	25	5	15	25	0.05985	0.17955	0.29925	0.05985	0.17955	0.29925	3.12591e-05	0.000281332	0.000781483	5	15	25	5.00518	15.0466	25.1293	4.99481	14.9533	24.87	0.05985	0.17955	0.29926	0.05985
0.01198	0	0	0	5	15	25	0	0	0	0	0	0	0.0599	0.1797	0.2995	0	0	0	0	0	0	5	15	25	5	15	25	0.0599	0.1797	0.2995	0.0599	0.1797	0.2995	3.13113e-05	0.000281803	0.000782789	5	15	25	5.00519	15.0466	25.1294	4.99481	14.9532	24.8699	0.0599	0.1797	0.29951	0.0599
0.01199	0	0	0	5	15	25	0	0	0	0	0	0	0.05995	0.17985	0.29975	0	0	0	0	0	0	5	15	25	5	15	25	0.05995	0.17985	0.29975	0.05995	0.17985	0.29975	3.13636e-05	0.000282273	0.000784097	5	15	25	5.00519	15.0467	25.1295	4.9948	14.9532	24.8698	0.05995	0.17985	0.29976	0.05995
0.012	0	0	0	5	15	25	0	0	0	0	0	0	0.06	0.18	0.3	0	0	0	0	0	0	5	15	25	5	15	25	0.06	0.18	0.3	0.06	0.18	0.3	3.14159e-05	0.000282744	0.000785405	5	15	25	5.0052	15.0467	25.1296	4.9948	14.9531	24.8697	0.06	0.18	0.30001	0.06
0.01201	0	0	0	5	15	25	0	0	0	0	0	0	0.06005	0.18015	0.30025	0	0	0	0	0	0	5	15	25	5	15	25	0.06005	0.18015	0.30025	0.06005	0.18015	0.30025	3.14683e-05	0.000283216	0.000786715	5	15	25	5.0052	15.0468	25.1297	4.99479	14.9531	24.8696	0.06005	0.18015	0.30026	0.06005
0.01202	0	0	0	5	15	25	0	0	0	0	0	0	0.0601	0.1803	0.3005	0	0	0	0	0	0	5	15	25	5	15	25	0.0601	0.1803	0.3005	0.0601	0.1803	0.3005	3.15207e-05	0.000283688	0.000788026	5	15	25	5.0052	15.0468	25.1299	4.99479	14.9531	24.8695	0.0601	0.1803	0.30051	0.0601
0.01203	0	0	0	5	15	25	0	0	0	0	0	0	0.06015	0.18045	0.30075	0	0	0	0	0	0	5	15	25	5	15	25	0.06015	0.18045	0.30075	0.06015	0.18045	0.30075	3.15732e-05	0.00028416	0.000789337	5	15	25	5.00521	15.0468	25.13	4.99479	14.953	24.8694	0.06015	0.18045	0.30076	0.06015
0.01204	0	0	0	5	15	25	0	0	0	0	0	0	0.0602	0.1806	0.301	0	0	0	0	0	0	5	15	25	5	15	25	0.0602	0.1806	0.301	0.0602	0.1806	0.301	3.16257e-05	0.000284632	0.00079065	5	15	25	5.00521	15.0469	25.1301	4.99478	14.953	24.8693	0.0602	0.1806	0.30101	0.0602
0.01205	0	0	0	5	15	25	0	0	0	0	0	0	0.06025	0.18075	0.30125	0	0	0	0	0	0	5	15	25	5	15	25	0.06025	0.18075	0.30125	0.06025	0.18075	0.30125	3.16783e-05	0.000285105	0.000791964	5	15	25	5.00522	15.0469	25.1302	4.99478	14.9529	24.8691	0.06025	0.18075	0.30126	0.06025
0.01206	0	0	0	5	15	25	0	0	0	0	0	0	0.0603	0.1809	0.3015	0	0	0	0	0	0	5	15	25	5	15	25	0.0603	0.1809	0.3015	0.0603	0.1809	0.3015	3.17309e-05	0.000285579	0.000793279	5	15	25	5.00522	15.047	25.1303	4.99477	14.9529	24.869	0.0603	0.1809	0.30151	0.0603
0.01207	0	0	0	5	15	25	0	0	0	0	0	0	0.06035	0.18105	0.30175	0	0	0	0	0	0	5	15	25	5	15	25	0.06035	0.18105	0.30175	0.06035	0.18105	0.30175	3.17835e-05	0.000286053	0.000794595	5	15	25	5.00523	15.047	25.1304	4.99477	14.9529	24.8689	0.06035	0.18105	0.30176	0.06035
0.01208	0	0	0	5	15	25	0	0	0	0	0	0	0.0604	0.1812	0.302	0	0	0	0	0	0	5	15	25	5	15	25	0.0604	0.1812	0.302	0.0604	0.1812	0.302	3.18362e-05	0.000286527	0.000795912	5	15	25	5.00523	15.047	25.1305	4.99476	14.9528	24.8688	0.0604	0.1812	0.30201	0.0604
0.01209	0	0	0	5	15	25	0	0	0	0	0	0	0.06045	0.18135	0.30225	0	0	0	0	0	0	5	15	25	5	15	25	0.06045	0.18135	0.30225	0.06045	0.18135	0.30225	3.18889e-05	0.000287001	0.000797231	5	15	25	5.00524	15.0471	25.1306	4.99476	14.9528	24.8687	0.06045	0.18135	0.30226	0.06045
0.0121	0	0	0	5	15	25	0	0	0	0	0	0	0.0605	0.1815	0.3025	0	0	0	0	0	0	5	15	25	5	15	25	0.0605	0.1815	0.3025	0.0605	0.1815	0.3025	3.19417e-05	0.000287476	0.00079855	5	15	25	5.00524	15.0471	25.1307	4.99475	14.9527	24.8686	0.0605	0.1815	0.30251	0.0605
0.01211	0	0	0	5	15	25	0	0	0	0	0	0	0.06055	0.18165	0.30275	0	0	0	0	0	0	5	15	25	5	15	25	0.06055	0.18165	0.30275	0.06055	0.18165	0.30275	3.19945e-05	0.000287952	0.000799871	5	15	25	5.00524	15.0472	25.1308	4.99475	14.9527	24.8685	0.06055	0.18165	0.30276	0.06055
0.01212	0	0	0	5	15	25	0	0	0	0	0	0	0.0606	0.1818	0.303	0	0	0	0	0	0	5	15	25	5	15	25	0.0606	0.1818	0.303	0.0606	0.1818	0.303	3.20474e-05	0.000288427	0.000801192	5	15	25	5.00525	15.0472	25.1309	4.99475	14.9527	24.8684	0.0606	0.1818	0.30301	0.0606
0.01213	0	0	0	5	15	25	0	0	0	0	0	0	0.06065	0.18195	0.30325	0	0	0	0	0	0	5	15	25	5	15	25	0.06065	0.18195	0.30325	0.06065	0.18195	0.30325	3.21003e-05	0.000288904	0.000802515	5	15	25	5.00525	15.0472	25.131	4.99474	14.9526	24.8683	0.06065	0.18195	0.30326	0.06065
0.01214	0	0	0	5	15	25	0	0	0	0	0	0	0.0607	0.1821	0.3035	0	0	0	0	0	0	5	15	25	5	15	25	0.0607	0.1821	0.3035	0.0607	0.1821	0.3035	3.21533e-05	0.00028938	0.000803839	5	15	25	5.00526	15.0473	25.1311	4.99474	14.9526	24.8682	0.0607	0.1821	0.30351	0.0607
0.01215	0	0	0	5	15	25	0	0	0	0	0	0	0.06075	0.18225	0.30375	0	0	0	0	0	0	5	15	25	5	15	25	0.06075	0.18225	0.30375	0.06075	0.18225	0.30375	3.22062e-05	0.000289857	0.000805163	5	15	25	5.00526	15.0473	25.1313	4.99473	14.9526	24.8681	0.06075	0.18225	0.30376	0.06075
0.01216	0	0	0	5	15	25	0	0	0	0	0	0	0.0608	0.1824	0.304	0	0	0	0	0	0	5	15	25	5	15	25	0.0608	0.1824	0.304	0.0608	0.1824	0.304	3.22593e-05	0.000290334	0.000806489	5	15	25	5.00527	15.0473	25.1314	4.99473	14.9525	24.868	0.0608	0.1824	0.30401	0.0608
0.01217	0	0	0	5	15	25	0	0	0	0	0	0	0.06085	0.18255	0.30425	0	0	0	0	0	0	5	15	25	5	15	25	0.06085	0.18255	0.30425	0.06085	0.18255	0.30425	3.23124e-05	0.000290812	0.000807816	5	15	25	5.00527	15.0474	25.1315	4.99472	14.9525	24.8678	0.06085	0.18255	0.30426	0.06085
0.01218	0	0	0	5	15	25	0	0	0	0	0	0	0.0609	0.1827	0.3045	0	0	0	0	0	0	5	15	25	5	15	25	0.0609	0.1827	0.3045	0.0609	0.1827	0.3045	3.23655e-05	0.00029129	0.000809144	5	15	25	5.00527	15.0474	25.1316	4.99472	14.9524	24.8677	0.0609	0.1827	0.30451	0.0609
0.01219	0	0	0	5	15	25	0	0	0	0	0	0	0.06095	0.18285	0.30475	0	0	0	0	0	0	5	15	25	5	15	25	0.06095	0.18285	0.30475	0.06095	0.18285	0.30475	3.24187e-05	0.000291769	0.000810474	5	15	25	5.00528	15.0475	25.1317	4.99472	14.9524	24.8676	0.06095	0.18285	0.30476	0.06095
0.0122	0	0	0	5	15	25	0	0	0	0	0	0	0.061	0.183	0.305	0	0	0	0	0	0	5	15	25	5	15	25	0.061	0.183	0.305	0.061	0.183	0.305	3.24719e-05	0.000292248	0.000811804	5	15	25	5.00528	15.0475	25.1318	4.99471	14.9523	24.8675	0.061	0.183	0.30501	0.061
0.01221	0	0	0	5	15	25	0	0	0	0	0	0	0.06105	0.18315	0.30525	0	0	0	0	0	0	5	15	25	5	15	25	0.06105	0.18315	0.30525	0.06105	0.18315	0.30525	3.25251e-05	0.000292727	0.000813135	5	15	25	5.00529	15.0475	25.1319	4.99471	14.9523	24.8674	0.06105	0.18315	0.30526	0.06105
0.01222	0	0	0	5	15	25	0	0	0	0	0	0	0.0611	0.1833	0.3055	0	0	0	0	0	0	5	15	25	5	15	25	0.0611	0.1833	0.3055	0.0611	0.1833	0.3055	3.25784e-05	0.000293207	0.000814468	5	15	25	5.00529	15.0476	25.132	4.9947	14.9523	24.8673	0.0611	0.1833	0.30551	0.0611
0.01223	0	0	0	5	15	25	0	0	0	0	0	0	0.06115	0.18345	0.30575	0	0	0	0	0	0	5	15	25	5	15	25	0.06115	0.18345	0.30575	0.06115	0.18345	0.30575	3.26318e-05	0.000293687	0.000815801	5	15	25	5.0053	15.0476	25.1321	4.9947	14.9522	24.8672	0.06115	0.18345	0.30576	0.06115
0.01224	0	0	0	5	15	25	0	0	0	0	0	0	0.0612	0.1836	0.306	0	0	0	0	0	0	5	15	25	5	15	25	0.0612	0.1836	0.306	0.0612	0.1836	0.306	3.26851e-05	0.000294167	0.000817136	5	15	25	5.0053	15.0477	25.1322	4.99469	14.9522	24.8671	0.0612	0.1836	0.30601	0.0612
0.01225	0	0	0	5	15	25	0	0	0	0	0	0	0.06125	0.18375	0.30625	0	0	0	0	0	0	5	15	25	5	15	25	0.06125	0.18375	0.30625	0.06125	0.18375	0.30625	3.27386e-05	0.000294648	0.000818472	5	15	25	5.0053	15.0477	25.1323	4.99469	14.9522	24.867	0.06125	0.18375	0.30626	0.06125
0.01226	0	0	0	5	15	25	0	0	0	0	0	0	0.0613	0.1839	0.3065	0	0	0	0	0	0	5	15	25	5	15	25	0.0613	0.1839	0.3065	0.0613	0.1839	0.3065	3.2792e-05	0.000295129	0.000819809	5	15	25	5.00531	15.0477	25.1324	4.99469	14.9521	24.8669	0.0613	0.1839	0.30651	0.0613
0.01227	0	0	0	5	15	25	0	0	0	0	0	0	0.06135	0.18405	0.30675	0	0	0	0	0	0	5	15	25	5	15	25	0.06135	0.18405	0.30675	0.06135	0.18405	0.30675	3.28456e-05	0.000295611	0.000821147	5	15	25	5.00531	15.0478	25.1325	4.99468	14.9521	24.8667	0.06135	0.18405	0.30676	0.06135
0.01228	0	0	0	5	15	25	0	0	0	0	0	0	0.0614	0.1842	0.307	0	0	0	0	0	0	5	15	25	5	15	25	0.0614	0.1842	0.307	0.0614	0.1842	0.307	3.28991e-05	0.000296093	0.000822486	5	15	25	5.00532	15.0478	25.1327	4.99468	14.952	24.8666	0.0614	0.1842	0.30701	0.0614
0.01229	0	0	0	5	15	25	0	0	0	0	0	0	0.06145	0.18435	0.30725	0	0	0	0	0	0	5	15	25	5	15	25	0.06145	0.18435	0.30725	0.06145	0.18435	0.30725	3.29527e-05	0.000296575	0.000823826	5	15	25	5.00532	15.0479	25.1328	4.99467	14.952	24.8665	0.06145	0.18435	0.30726	0.06145
0.0123	0	0	0	5	15	25	0	0	0	0	0	0	0.0615	0.1845	0.3075	0	0	0	0	0	0	5	15	25	5	15	25	0.0615	0.1845	0.3075	0.0615	0.1845	0.3075	3.30064e-05	0.000297058	0.000825167	5	15	25	5.00533	15.0479	25.1329	4.99467	14.952	24.8664	0.0615	0.1845	0.30751	0.0615
0.01231	0	0	0	5	15	25	0	0	0	0	0	0	0.06155	0.18465	0.30775	0	0	0	0	0	0	5	15	25	5	15	25	0.06155	0.18465	0.30775	0.06155	0.18465	0.30775	3.30601e-05	0.000297541	0.000826509	5	15	25	5.00533	15.0479	25.133	4.99466	14.9519	24.8663	0.06155	0.18465	0.30776	0.06155
0.01232	0	0	0	5	15	25	0	0	0	0	0	0	0.0616	0.1848	0.308	0	0	0	0	0	0	5	15	25	5	15	25	0.0616	0.1848	0.308	0.0616	0.1848	0.308	3.31138e-05	0.000298025	0.000827853	5	15	25	5.00533	15.048	25.1331	4.99466	14.9519	24.8662	0.0616	0.1848	0.30801	0.0616
0.01233	0	0	0	5	15	25	0	0	0	0	0	0	0.06165	0.18495	0.30825	0	0	0	0	0	0	5	15	25	5	15	25	0.06165	0.18495	0.30825	0.06165	0.18495	0.30825	3.31676e-05	0.000298509	0.000829197	5	15	25	5.00534	15.048	25.1332	4.99466	14.9519	24.8661	0.06165	0.18495	0.30826	0.06165
0.01234	0	0	0	5	15	25	0	0	0	0	0	0	0.0617	0.1851	0.3085	0	0	0	0	0	0	5	15	25	5	15	25	0.0617	0.1851	0.3085	0.0617	0.1851	0.3085	3.32214e-05	0.000298993	0.000830543	5	15	25	5.00534	15.048	25.1333	4.99465	14.9518	24.866	0.0617	0.1851	0.30851	0.0617
0.01235	0	0	0	5	15	25	0	0	0	0	0	0	0.06175	0.18525	0.30875	0	0	0	0	0	0	5	15	25	5	15	25	0.06175	0.18525	0.30875	0.06175	0.18525	0.30875	3.32753e-05	0.000299478	0.000831889	5	15	25	5.00535	15.0481	25.1334	4.99465	14.9518	24.8659	0.06175	0.18525	0.30876	0.06175
0.01236	0	0	0	5	15	25	0	0	0	0	0	0	0.0618	0.1854	0.309	0	0	0	0	0	0	5	15	25	5	15	25	0.0618	0.1854	0.309	0.0618	0.1854	0.309	3.33292e-05	0.000299963	0.000833237	5	15	25	5.00535	15.0481	25.1335	4.99464	14.9517	24.8658	0.0618	0.1854	0.30901	0.0618
0.01237	0	0	0	5	15	25	0	0	0	0	0	0	0.06185	0.18555	0.30925	0	0	0	0	0	0	5	15	25	5	15	25	0.06185	0.18555	0.30925	0.06185	0.18555	0.30925	3.33831e-05	0.000300449	0.000834586	5	15	25	5.00536	15.0482	25.1336	4.99464	14.9517	24.8657	0.06185	0.18555	0.30926	0.06185
0.01238	0	0	0	5	15	25	0	0	0	0	0	0	0.0619	0.1857	0.3095	0	0	0	0	0	0	5	15	25	5	15	25	0.0619	0.1857	0.3095	0.0619	0.1857	0.3095	3.34371e-05	0.000300935	0.000835936	5	15	25	5.00536	15.0482	25.1337	4.99463	14.9517	24.8655	0.0619	0.1857	0.30951	0.0619
0.01239	0	0	0	5	15	25	0	0	0	0	0	0	0.06195	0.18585	0.30975	0	0	0	0	0	0	5	15	25	5	15	25	0.06195	0.18585	0.30975	0.06195	0.18585	0.30975	3.34912e-05	0.000301421	0.000837287	5	15	25	5.00537	15.0482	25.1338	4.99463	14.9516	24.8654	0.06195	0.18585	0.30976	0.06195
0.0124	0	0	0	5	15	25	0	0	0	0	0	0	0.062	0.186	0.31	0	0	0	0	0	0	5	15	25	5	15	25	0.062	0.186	0.31	0.062	0.186	0.31	3.35452e-05	0.000301908	0.000838639	5	15	25	5.00537	15.0483	25.1339	4.99462	14.9516	24.8653	0.062	0.186	0.31001	0.062
0.01241	0	0	0	5	15	25	0	0	0	0	0	0	0.06205	0.18615	0.31025	0	0	0	0	0	0	5	15	25	5	15	25	0.06205	0.18615	0.31025	0.06205	0.18615	0.31025	3.35994e-05	0.000302395	0.000839992	5	15	25	5.00537	15.0483	25.134	4.99462	14.9515	24.8652	0.06205	0.18615	0.31026	0.06205
0.01242	0	0	0	5	15	25	0	0	0	0	0	0	0.0621	0.1863	0.3105	0	0	0	0	0	0	5	15	25	5	15	25	0.0621	0.1863	0.3105	0.0621	0.1863	0.3105	3.36535e-05	0.000302883	0.000841346	5	15	25	5.00538	15.0483	25.1342	4.99462	14.9515	24.8651	0.0621	0.1863	0.31051	0.0621
0.01243	0	0	0	5	15	25	0	0	0	0	0	0	0.06215	0.18645	0.31075	0	0	0	0	0	0	5	15	25	5	15	25	0.06215	0.18645	0.31075	0.06215	0.18645	0.31075	3.37078e-05	0.000303371	0.000842702	5	15	25	5.00538	15.0484	25.1343	4.99461	14.9514	24.865	0.06215	0.18645	0.31076	0.06215
0.01244	0	0	0	5	15	25	0	0	0	0	0	0	0.0622	0.1866	0.311	0	0	0	0	0	0	5	15	25	5	15	25	0.0622	0.1866	0.311	0.0622	0.1866	0.311	3.3762e-05	0.000303859	0.000844058	5	15	25	5.00539	15.0484	25.1344	4.99461	14.9514	24.8649	0.0622	0.1866	0.31101	0.0622
0.01245	0	0	0	5	15	25	0	0	0	0	0	0	0.06225	0.18675	0.31125	0	0	0	0	0	0	5	15	25	5	15	25	0.06225	0.18675	0.31125	0.06225	0.18675	0.31125	3.38163e-05	0.000304348	0.000845416	5	15	25	5.00539	15.0485	25.1345	4.9946	14.9514	24.8648	0.06225	0.18675	0.31126	0.06225
0.01246	0	0	0	5	15	25	0	0	0	0	0	0	0.0623	0.1869	0.3115	0	0	0	0	0	0	5	15	25	5	15	25	0.0623	0.1869	0.3115	0.0623	0.1869	0.3115	3.38707e-05	0.000304837	0.000846774	5	15	25	5.0054	15.0485	25.1346	4.9946	14.9513	24.8647	0.0623	0.1869	0.31151	0.0623
0.01247	0	0	0	5	15	25	0	0	0	0	0	0	0.06235	0.18705	0.31175	0	0	0	0	0	0	5	15	25	5	15	25	0.06235	0.18705	0.31175	0.06235	0.18705	0.31175	3.3925e-05	0.000305326	0.000848134	5	15	25	5.0054	15.0485	25.1347	4.99459	14.9513	24.8646	0.06235	0.18705	0.31176	0.06235
0.01248	0	0	0	5	15	25	0	0	0	0	0	0	0.0624	0.1872	0.312	0	0	0	0	0	0	5	15	25	5	15	25	0.0624	0.1872	0.312	0.0624	0.1872	0.312	3.39795e-05	0.000305816	0.000849495	5	15	25	5.0054	15.0486	25.1348	4.99459	14.9513	24.8645	0.0624	0.1872	0.31201	0.0624
0.01249	0	0	0	5	15	25	0	0	0	0	0	0	0.06245	0.18735	0.31225	0	0	0	0	0	0	5	15	25	5	15	25	0.06245	0.18735	0.31225	0.06245	0.18735	0.31225	3.4034e-05	0.000306307	0.000850857	5	15	25	5.00541	15.0486	25.1349	4.99459	14.9512	24.8644	0.06245	0.18735	0.31226	0.06245
0.0125	0	0	0	5	15	25	0	0	0	0	0	0	0.0625	0.1875	0.3125	0	0	0	0	0	0	5	15	25	5	15	25	0.0625	0.1875	0.3125	0.0625	0.1875	0.3125	3.40885e-05	0.000306797	0.00085222	5	15	25	5.00541	15.0487	25.135	4.99458	14.9512	24.8642	0.0625	0.1875	0.31251	0.0625
0.01251	0	0	0	5	15	25	0	0	0	0	0	0	0.06255	0.18765	0.31275	0	0	0	0	0	0	5	15	25	5	15	25	0.06255	0.18765	0.31275	0.06255	0.18765	0.31275	3.4143e-05	0.000307288	0.000853584	5	15	25	5.00542	15.0487	25.1351	4.99458	14.9511	24.8641	0.06255	0.18765	0.31276	0.06255
0.01252	0	0	0	5	15	25	0	0	0	0	0	0	0.0626	0.1878	0.313	0	0	0	0	0	0	5	15	25	5	15	25	0.0626	0.1878	0.313	0.0626	0.1878	0.313	3.41976e-05	0.00030778	0.000854949	5	15	25	5.00542	15.0487	25.1352	4.99457	14.9511	24.864	0.0626	0.1878	0.31301	0.0626
0.01253	0	0	0	5	15	25	0	0	0	0	0	0	0.06265	0.18795	0.31325	0	0	0	0	0	0	5	15	25	5	15	25	0.06265	0.18795	0.31325	0.06265	0.18795	0.31325	3.42523e-05	0.000308272	0.000856316	5	15	25	5.00543	15.0488	25.1353	4.99457	14.9511	24.8639	0.06265	0.18795	0.31326	0.06265
0.01254	0	0	0	5	15	25	0	0	0	0	0	0	0.0627	0.1881	0.3135	0	0	0	0	0	0	5	15	25	5	15	25	0.0627	0.1881	0.3135	0.0627	0.1881	0.3135	3.4307e-05	0.000308764	0.000857683	5	15	25	5.00543	15.0488	25.1354	4.99456	14.951	24.8638	0.0627	0.1881	0.31351	0.0627
0.01255	0	0	0	5	15	25	0	0	0	0	0	0	0.06275	0.18825	0.31375	0	0	0	0	0	0	5	15	25	5	15	25	0.06275	0.18825	0.31375	0.06275	0.18825	0.31375	3.43617e-05	0.000309257	0.000859051	5	15	25	5.00543	15.0489	25.1356	4.99456	14.951	24.8637	0.06275	0.18825	0.31376	0.06275
0.01256	0	0	0	5	15	25	0	0	0	0	0	0	0.0628	0.1884	0.314	0	0	0	0	0	0	5	15	25	5	15	25	0.0628	0.1884	0.314	0.0628	0.1884	0.314	3.44165e-05	0.00030975	0.000860421	5	15	25	5.00544	15.0489	25.1357	4.99456	14.951	24.8636	0.0628	0.1884	0.31401	0.0628
0.01257	0	0	0	5	15	25	0	0	0	0	0	0	0.06285	0.18855	0.31425	0	0	0	0	0	0	5	15	25	5	15	25	0.06285	0.18855	0.31425	0.06285	0.18855	0.31425	3.44713e-05	0.000310243	0.000861792	5	15	25	5.00544	15.0489	25.1358	4.99455	14.9509	24.8635	0.06285	0.18855	0.31426	0.06285
0.01258	0	0	0	5	15	25	0	0	0	0	0	0	0.0629	0.1887	0.3145	0	0	0	0	0	0	5	15	25	5	15	25	0.0629	0.1887	0.3145	0.0629	0.1887	0.3145	3.45262e-05	0.000310737	0.000863163	5	15	25	5.00545	15.049	25.1359	4.99455	14.9509	24.8634	0.0629	0.1887	0.31451	0.0629
0.01259	0	0	0	5	15	25	0	0	0	0	0	0	0.06295	0.18885	0.31475	0	0	0	0	0	0	5	15	25	5	15	25	0.06295	0.18885	0.31475	0.06295	0.18885	0.31475	3.45811e-05	0.000311231	0.000864536	5	15	25	5.00545	15.049	25.136	4.99454	14.9508	24.8633	0.06295	0.18885	0.31476	0.06295
0.0126	0	0	0	5	15	25	0	0	0	0	0	0	0.063	0.189	0.315	0	0	0	0	0	0	5	15	25	5	15	25	0.063	0.189	0.315	0.063	0.189	0.315	3.46361e-05	0.000311726	0.00086591	5	15	25	5.00546	15.049	25.1361	4.99454	14.9508	24.8632	0.063	0.189	0.31501	0.063
0.01261	0	0	0	5	15	25	0	0	0	0	0	0	0.06305	0.18915	0.31525	0	0	0	0	0	0	5	15	25	5	15	25	0.06305	0.18915	0.31525	0.06305	0.18915	0.31525	3.46911e-05	0.000312221	0.000867285	5	15	25	5.00546	15.0491	25.1362	4.99453	14.9507	24.8631	0.06305	0.18915	0.31526	0.06305
0.01262	0	0	0	5	15	25	0	0	0	0	0	0	0.0631	0.1893	0.3155	0	0	0	0	0	0	5	15	25	5	15	25	0.0631	0.1893	0.3155	0.0631	0.1893	0.3155	3.47461e-05	0.000312716	0.000868661	5	15	25	5.00546	15.0491	25.1363	4.99453	14.9507	24.8629	0.0631	0.1893	0.31551	0.0631
0.01263	0	0	0	5	15	25	0	0	0	0	0	0	0.06315	0.18945	0.31575	0	0	0	0	0	0	5	15	25	5	15	25	0.06315	0.18945	0.31575	0.06315	0.18945	0.31575	3.48012e-05	0.000313212	0.000870039	5	15	25	5.00547	15.0492	25.1364	4.99453	14.9507	24.8628	0.06315	0.18945	0.31576	0.06315
0.01264	0	0	0	5	15	25	0	0	0	0	0	0	0.0632	0.1896	0.316	0	0	0	0	0	0	5	15	25	5	15	25	0.0632	0.1896	0.316	0.0632	0.1896	0.316	3.48563e-05	0.000313708	0.000871417	5	15	25	5.00547	15.0492	25.1365	4.99452	14.9506	24.8627	0.0632	0.1896	0.31601	0.0632
0.01265	0	0	0	5	15	25	0	0	0	0	0	0	0.06325	0.18975	0.31625	0	0	0	0	0	0	5	15	25	5	15	25	0.06325	0.18975	0.31625	0.06325	0.18975	0.31625	3.49115e-05	0.000314205	0.000872796	5	15	25	5.00548	15.0492	25.1366	4.99452	14.9506	24.8626	0.06325	0.18975	0.31626	0.06325
0.01266	0	0	0	5	15	25	0	0	0	0	0	0	0.0633	0.1899	0.3165	0	0	0	0	0	0	5	15	25	5	15	25	0.0633	0.1899	0.3165	0.0633	0.1899	0.3165	3.49667e-05	0.000314702	0.000874177	5	15	25	5.00548	15.0493	25.1367	4.99451	14.9505	24.8625	0.0633	0.1899	0.31651	0.0633
0.01267	0	0	0	5	15	25	0	0	0	0	0	0	0.06335	0.19005	0.31675	0	0	0	0	0	0	5	15	25	5	15	25	0.06335	0.19005	0.31675	0.06335	0.19005	0.31675	3.5022e-05	0.000315199	0.000875558	5	15	25	5.00549	15.0493	25.1368	4.99451	14.9505	24.8624	0.06335	0.19005	0.31676	0.06335
0.01268	0	0	0	5	15	25	0	0	0	0	0	0	0.0634	0.1902	0.317	0	0	0	0	0	0	5	15	25	5	15	25	0.0634	0.1902	0.317	0.0634	0.1902	0.317	3.50773e-05	0.000315697	0.000876941	5	15	25	5.00549	15.0494	25.137	4.9945	14.9505	24.8623	0.0634	0.1902	0.31701	0.0634
0.01269	0	0	0	5	15	25	0	0	0	0	0	0	0.06345	0.19035	0.31725	0	0	0	0	0	0	5	15	25	5	15	25	0.06345	0.19035	0.31725	0.06345	0.19035	0.31725	3.51326e-05	0.000316195	0.000878325	5	15	25	5.00549	15.0494	25.1371	4.9945	14.9504	24.8622	0.06345	0.19035	0.31726	0.06345
0.0127	0	0	0	5	15	25	0	0	0	0	0	0	0.0635	0.1905	0.3175	0	0	0	0	0	0	5	15	25	5	15	25	0.0635	0.1905	0.3175	0.0635	0.1905	0.3175	3.5188e-05	0.000316693	0.000879709	5	15	25	5.0055	15.0494	25.1372	4.99449	14.9504	24.8621	0.0635	0.1905	0.31751	0.0635
0.01271	0	0	0	5	15	25	0	0	0	0	0	0	0.06355	0.19065	0.31775	0	0	0	0	0	0	5	15	25	5	15	25	0.06355	0.19065	0.31775	0.06355	0.19065	0.31775	3.52435e-05	0.000317192	0.000881095	5	15	25	5.0055	15.0495	25.1373	4.99449	14.9504	24.862	0.06355	0.19065	0.31776	0.06355
0.01272	0	0	0	5	15	25	0	0	0	0	0	0	0.0636	0.1908	0.318	0	0	0	0	0	0	5	15	25	5	15	25	0.0636	0.1908	0.318	0.0636	0.1908	0.318	3.52989e-05	0.000317692	0.000882482	5	15	25	5.00551	15.0495	25.1374	4.99449	14.9503	24.8619	0.0636	0.1908	0.31801	0.0636
0.01273	0	0	0	5	15	25	0	0	0	0	0	0	0.06365	0.19095	0.31825	0	0	0	0	0	0	5	15	25	5	15	25	0.06365	0.19095	0.31825	0.06365	0.19095	0.31825	3.53545e-05	0.000318191	0.000883871	5	15	25	5.00551	15.0496	25.1375	4.99448	14.9503	24.8617	0.06365	0.19095	0.31826	0.06365
0.01274	0	0	0	5	15	25	0	0	0	0	0	0	0.0637	0.1911	0.3185	0	0	0	0	0	0	5	15	25	5	15	25	0.0637	0.1911	0.3185	0.0637	0.1911	0.3185	3.541e-05	0.000318691	0.00088526	5	15	25	5.00552	15.0496	25.1376	4.99448	14.9502	24.8616	0.0637	0.1911	0.31851	0.0637
0.01275	0	0	0	5	15	25	0	0	0	0	0	0	0.06375	0.19125	0.31875	0	0	0	0	0	0	5	15	25	5	15	25	0.06375	0.19125	0.31875	0.06375	0.19125	0.31875	3.54657e-05	0.000319192	0.00088665	5	15	25	5.00552	15.0496	25.1377	4.99447	14.9502	24.8615	0.06375	0.19125	0.31876	0.06375
0.01276	0	0	0	5	15	25	0	0	0	0	0	0	0.0638	0.1914	0.319	0	0	0	0	0	0	5	15	25	5	15	25	0.0638	0.1914	0.319	0.0638	0.1914	0.319	3.55213e-05	0.000319693	0.000888041	5	15	25	5.00553	15.0497	25.1378	4.99447	14.9502	24.8614	0.0638	0.1914	0.31901	0.0638
0.01277	0	0	0	5	15	25	0	0	0	0	0	0	0.06385	0.19155	0.31925	0	0	0	0	0	0	5	15	25	5	15	25	0.06385	0.19155	0.31925	0.06385	0.19155	0.31925	3.5577e-05	0.000320194	0.000889434	5	15	25	5.00553	15.0497	25.1379	4.99446	14.9501	24.8613	0.06385	0.19155	0.31926	0.06385
0.01278	0	0	0	5	15	25	0	0	0	0	0	0	0.0639	0.1917	0.3195	0	0	0	0	0	0	5	15	25	5	15	25	0.0639	0.1917	0.3195	0.0639	0.1917	0.3195	3.56327e-05	0.000320696	0.000890827	5	15	25	5.00553	15.0497	25.138	4.99446	14.9501	24.8612	0.0639	0.1917	0.31951	0.0639
0.01279	0	0	0	5	15	25	0	0	0	0	0	0	0.06395	0.19185	0.31975	0	0	0	0	0	0	5	15	25	5	15	25	0.06395	0.19185	0.31975	0.06395	0.19185	0.31975	3.56885e-05	0.000321198	0.000892222	5	15	25	5.00554	15.0498	25.1381	4.99446	14.95	24.8611	0.06395	0.19185	0.31976	0.06395
0.0128	0	0	0	5	15	25	0	0	0	0	0	0	0.064	0.192	0.32	0	0	0	0	0	0	5	15	25	5	15	25	0.064	0.192	0.32	0.064	0.192	0.32	3.57444e-05	0.0003217	0.000893618	5	15	25	5.00554	15.0498	25.1382	4.99445	14.95	24.861	0.064	0.192	0.32001	0.064
0.01281	0	0	0	5	15	25	0	0	0	0	0	0	0.06405	0.19215	0.32025	0	0	0	0	0	0	5	15	25	5	15	25	0.06405	0.19215	0.32025	0.06405	0.19215	0.32025	3.58002e-05	0.000322203	0.000895015	5	15	25	5.00555	15.0499	25.1384	4.99445	14.95	24.8609	0.06405	0.19215	0.32026	0.06405
0.01282	0	0	0	5	15	25	0	0	0	0	0	0	0.0641	0.1923	0.3205	0	0	0	0	0	0	5	15	25	5	15	25	0.0641	0.1923	0.3205	0.0641	0.1923	0.3205	3.58561e-05	0.000322706	0.000896413	5	15	25	5.00555	15.0499	25.1385	4.99444	14.9499	24.8608	0.0641	0.1923	0.32051	0.0641
0.01283	0	0	0	5	15	25	0	0	0	0	0	0	0.06415	0.19245	0.32075	0	0	0	0	0	0	5	15	25	5	15	25	0.06415	0.19245	0.32075	0.06415	0.19245	0.32075	3.59121e-05	0.00032321	0.000897812	5	15	25	5.00556	15.0499	25.1386	4.99444	14.9499	24.8606	0.06415	0.19245	0.32076	0.06415
0.01284	0	0	0	5	15	25	0	0	0	0	0	0	0.0642	0.1926	0.321	0	0	0	0	0	0	5	15	25	5	15	25	0.0642	0.1926	0.321	0.0642	0.1926	0.321	3.59681e-05	0.000323714	0.000899212	5	15	25	5.00556	15.05	25.1387	4.99443	14.9498	24.8605	0.0642	0.1926	0.32101	0.0642
0.01285	0	0	0	5	15	25	0	0	0	0	0	0	0.06425	0.19275	0.32125	0	0	0	0	0	0	5	15	25	5	15	25	0.06425	0.19275	0.32125	0.06425	0.19275	0.32125	3.60242e-05	0.000324218	0.000900613	5	15	25	5.00556	15.05	25.1388	4.99443	14.9498	24.8604	0.06425	0.19275	0.32126	0.06425
0.01286	0	0	0	5	15	25	0	0	0	0	0	0	0.0643	0.1929	0.3215	0	0	0	0	0	0	5	15	25	5	15	25	0.0643	0.1929	0.3215	0.0643	0.1929	0.3215	3.60802e-05	0.000324723	0.000902015	5	15	25	5.00557	15.0501	25.1389	4.99443	14.9498	24.8603	0.0643	0.1929	0.32151	0.0643
0.01287	0	0	0	5	15	25	0	0	0	0	0	0	0.06435	0.19305	0.32175	0	0	0	0	0	0	5	15	25	5	15	25	0.06435	0.19305	0.32175	0.06435	0.19305	0.32175	3.61364e-05	0.000325229	0.000903419	5	15	25	5.00557	15.0501	25.139	4.99442	14.9497	24.8602	0.06435	0.19305	0.32176	0.06435
0.01288	0	0	0	5	15	25	0	0	0	0	0	0	0.0644	0.1932	0.322	0	0	0	0	0	0	5	15	25	5	15	25	0.0644	0.1932	0.322	0.0644	0.1932	0.322	3.61926e-05	0.000325734	0.000904823	5	15	25	5.00558	15.0501	25.1391	4.99442	14.9497	24.8601	0.0644	0.1932	0.32201	0.0644
0.01289	0	0	0	5	15	25	0	0	0	0	0	0	0.06445	0.19335	0.32225	0	0	0	0	0	0	5	15	25	5	15	25	0.06445	0.19335	0.32225	0.06445	0.19335	0.32225	3.62488e-05	0.00032624	0.000906229	5	15	25	5.00558	15.0502	25.1392	4.99441	14.9497	24.86	0.06445	0.19335	0.32226	0.06445
0.0129	0	0	0	5	15	25	0	0	0	0	0	0	0.0645	0.1935	0.3225	0	0	0	0	0	0	5	15	25	5	15	25	0.0645	0.1935	0.3225	0.0645	0.1935	0.3225	3.6305e-05	0.000326747	0.000907635	5	15	25	5.00559	15.0502	25.1393	4.99441	14.9496	24.8599	0.0645	0.1935	0.32251	0.0645
0.01291	0	0	0	5	15	25	0	0	0	0	0	0	0.06455	0.19365	0.32275	0	0	0	0	0	0	5	15	25	5	15	25	0.06455	0.19365	0.32275	0.06455	0.19365	0.32275	3.63614e-05	0.000327253	0.000909043	5	15	25	5.00559	15.0503	25.1394	4.9944	14.9496	24.8598	0.06455	0.19365	0.32276	0.06455
0.01292	0	0	0	5	15	25	0	0	0	0	0	0	0.0646	0.1938	0.323	0	0	0	0	0	0	5	15	25	5	15	25	0.0646	0.1938	0.323	0.0646	0.1938	0.323	3.64177e-05	0.00032776	0.000910452	5	15	25	5.00559	15.0503	25.1395	4.9944	14.9495	24.8597	0.0646	0.1938	0.32301	0.0646
0.01293	0	0	0	5	15	25	0	0	0	0	0	0	0.06465	0.19395	0.32325	0	0	0	0	0	0	5	15	25	5	15	25	0.06465	0.19395	0.32325	0.06465	0.19395	0.32325	3.64741e-05	0.000328268	0.000911862	5	15	25	5.0056	15.0503	25.1396	4.99439	14.9495	24.8596	0.06465	0.19395	0.32326	0.06465
0.01294	0	0	0	5	15	25	0	0	0	0	0	0	0.0647	0.1941	0.3235	0	0	0	0	0	0	5	15	25	5	15	25	0.0647	0.1941	0.3235	0.0647	0.1941	0.3235	3.65305e-05	0.000328776	0.000913273	5	15	25	5.0056	15.0504	25.1398	4.99439	14.9495	24.8594	0.0647	0.1941	0.32351	0.0647
0.01295	0	0	0	5	15	25	0	0	0	0	0	0	0.06475	0.19425	0.32375	0	0	0	0	0	0	5	15	25	5	15	25	0.06475	0.19425	0.32375	0.06475	0.19425	0.32375	3.6587e-05	0.000329284	0.000914685	5	15	25	5.00561	15.0504	25.1399	4.99439	14.9494	24.8593	0.06475	0.19425	0.32376	0.06475
0.01296	0	0	0	5	15	25	0	0	0	0	0	0	0.0648	0.1944	0.324	0	0	0	0	0	0	5	15	25	5	15	25	0.0648	0.1944	0.324	0.0648	0.1944	0.324	3.66436e-05	0.000329793	0.000916098	5	15	25	5.00561	15.0504	25.14	4.99438	14.9494	24.8592	0.0648	0.1944	0.32401	0.0648
0.01297	0	0	0	5	15	25	0	0	0	0	0	0	0.06485	0.19455	0.32425	0	0	0	0	0	0	5	15	25	5	15	25	0.06485	0.19455	0.32425	0.06485	0.19455	0.32425	3.67001e-05	0.000330302	0.000917512	5	15	25	5.00562	15.0505	25.1401	4.99438	14.9493	24.8591	0.06485	0.19455	0.32426	0.06485
0.01298	0	0	0	5	15	25	0	0	0	0	0	0	0.0649	0.1947	0.3245	0	0	0	0	0	0	5	15	25	5	15	25	0.0649	0.1947	0.3245	0.0649	0.1947	0.3245	3.67567e-05	0.000330812	0.000918928	5	15	25	5.00562	15.0505	25.1402	4.99437	14.9493	24.859	0.0649	0.1947	0.32451	0.0649
0.01299	0	0	0	5	15	25	0	0	0	0	0	0	0.06495	0.19485	0.32475	0	0	0	0	0	0	5	15	25	5	15	25	0.06495	0.19485	0.32475	0.06495	0.19485	0.32475	3.68134e-05	0.000331322	0.000920344	5	15	25	5.00562	15.0506	25.1403	4.99437	14.9493	24.8589	0.06495	0.19485	0.32476	0.06495
0.013	0	0	0	5	15	25	0	0	0	0	0	0	0.065	0.195	0.325	0	0	0	0	0	0	5	15	25	5	15	25	0.065	0.195	0.325	0.065	0.195	0.325	3.68701e-05	0.000331832	0.000921762	5	15	25	5.00563	15.0506	25.1404	4.99436	14.9492	24.8588	0.065	0.195	0.32501	0.065
0.01301	0	0	0	5	15	25	0	0	0	0	0	0	0.06505	0.19515	0.32525	0	0	0	0	0	0	5	15	25	5	15	25	0.06505	0.19515	0.32525	0.06505	0.19515	0.32525	3.69268e-05	0.000332343	0.000923181	5	15	25	5.00563	15.0506	25.1405	4.99436	14.9492	24.8587	0.06505	0.19515	0.32526	0.06505
0.01302	0	0	0	5	15	25	0	0	0	0	0	0	0.0651	0.1953	0.3255	0	0	0	0	0	0	5	15	25	5	15	25	0.0651	0.1953	0.3255	0.0651	0.1953	0.3255	3.69836e-05	0.000332854	0.0009246	5	15	25	5.00564	15.0507	25.1406	4.99436	14.9491	24.8586	0.0651	0.1953	0.32551	0.0651
0.01303	0	0	0	5	15	25	0	0	0	0	0	0	0.06515	0.19545	0.32575	0	0	0	0	0	0	5	15	25	5	15	25	0.06515	0.19545	0.32575	0.06515	0.19545	0.32575	3.70405e-05	0.000333365	0.000926021	5	15	25	5.00564	15.0507	25.1407	4.99435	14.9491	24.8585	0.06515	0.19545	0.32576	0.06515
0.01304	0	0	0	5	15	25	0	0	0	0	0	0	0.0652	0.1956	0.326	0	0	0	0	0	0	5	15	25	5	15	25	0.0652	0.1956	0.326	0.0652	0.1956	0.326	3.70973e-05	0.000333877	0.000927443	5	15	25	5.00565	15.0508	25.1408	4.99435	14.9491	24.8584	0.0652	0.1956	0.32601	0.0652
0.01305	0	0	0	5	15	25	0	0	0	0	0	0	0.06525	0.19575	0.32625	0	0	0	0	0	0	5	15	25	5	15	25	0.06525	0.19575	0.32625	0.06525	0.19575	0.32625	3.71543e-05	0.000334389	0.000928866	5	15	25	5.00565	15.0508	25.141	4.99434	14.949	24.8583	0.06525	0.19575	0.32626	0.06525
0.01306	0	0	0	5	15	25	0	0	0	0	0	0	0.0653	0.1959	0.3265	0	0	0	0	0	0	5	15	25	5	15	25	0.0653	0.1959	0.3265	0.0653	0.1959	0.3265	3.72112e-05	0.000334902	0.00093029	5	15	25	5.00566	15.0508	25.141	4.99434	14.949	24.8581	0.0653	0.1959	0.32651	0.0653
0.01307	0	0	0	5	15	25	0	0	0	0	0	0	0.06535	0.19605	0.32675	0	0	0	0	0	0	5	15	25	5	15	25	0.06535	0.19605	0.32675	0.06535	0.19605	0.32675	3.72682e-05	0.000335415	0.000931715	5	15	25	5.00566	15.0509	25.1412	4.99433	14.9489	24.858	0.06535	0.19605	0.32676	0.06535
0.01308	0	0	0	5	15	25	0	0	0	0	0	0	0.0654	0.1962	0.327	0	0	0	0	0	0	5	15	25	5	15	25	0.0654	0.1962	0.327	0.0654	0.1962	0.327	3.73253e-05	0.000335929	0.000933142	5	15	25	5.00566	15.0509	25.1413	4.99433	14.9489	24.8579	0.0654	0.1962	0.32701	0.0654
0.01309	0	0	0	5	15	25	0	0	0	0	0	0	0.06545	0.19635	0.32725	0	0	0	0	0	0	5	15	25	5	15	25	0.06545	0.19635	0.32725	0.06545	0.19635	0.32725	3.73824e-05	0.000336443	0.000934569	5	15	25	5.00567	15.051	25.1414	4.99433	14.9489	24.8578	0.06545	0.19635	0.32726	0.06545
0.0131	0	0	0	5	15	25	0	0	0	0	0	0	0.0655	0.1965	0.3275	0	0	0	0	0	0	5	15	25	5	15	25	0.0655	0.1965	0.3275	0.0655	0.1965	0.3275	3.74395e-05	0.000336957	0.000935998	5	15	25	5.00567	15.051	25.1415	4.99432	14.9488	24.8577	0.0655	0.1965	0.32751	0.0655
0.01311	0	0	0	5	15	25	0	0	0	0	0	0	0.06555	0.19665	0.32775	0	0	0	0	0	0	5	15	25	5	15	25	0.06555	0.19665	0.32775	0.06555	0.19665	0.32775	3.74967e-05	0.000337471	0.000937427	5	15	25	5.00568	15.051	25.1416	4.99432	14.9488	24.8576	0.06555	0.19665	0.32776	0.06555
0.01312	0	0	0	5	15	25	0	0	0	0	0	0	0.0656	0.1968	0.328	0	0	0	0	0	0	5	15	25	5	15	25	0.0656	0.1968	0.328	0.0656	0.1968	0.328	3.75539e-05	0.000337986	0.000938858	5	15	25	5.00568	15.0511	25.1417	4.99431	14.9488	24.8575	0.0656	0.1968	0.32801	0.0656
0.01313	0	0	0	5	15	25	0	0	0	0	0	0	0.06565	0.19695	0.32825	0	0	0	0	0	0	5	15	25	5	15	25	0.06565	0.19695	0.32825	0.06565	0.19695	0.32825	3.76112e-05	0.000338502	0.00094029	5	15	25	5.00569	15.0511	25.1418	4.99431	14.9487	24.8574	0.06565	0.19695	0.32826	0.06565
0.01314	0	0	0	5	15	25	0	0	0	0	0	0	0.0657	0.1971	0.3285	0	0	0	0	0	0	5	15	25	5	15	25	0.0657	0.1971	0.3285	0.0657	0.1971	0.3285	3.76685e-05	0.000339018	0.000941722	5	15	25	5.00569	15.0511	25.1419	4.9943	14.9487	24.8573	0.0657	0.1971	0.32851	0.0657
0.01315	0	0	0	5	15	25	0	0	0	0	0	0	0.06575	0.19725	0.32875	0	0	0	0	0	0	5	15	25	5	15	25	0.06575	0.19725	0.32875	0.06575	0.19725	0.32875	3.77259e-05	0.000339534	0.000943156	5	15	25	5.00569	15.0512	25.142	4.9943	14.9486	24.8572	0.06575	0.19725	0.32876	0.06575
0.01316	0	0	0	5	15	25	0	0	0	0	0	0	0.0658	0.1974	0.329	0	0	0	0	0	0	5	15	25	5	15	25	0.0658	0.1974	0.329	0.0658	0.1974	0.329	3.77833e-05	0.00034005	0.000944591	5	15	25	5.0057	15.0512	25.1421	4.9943	14.9486	24.8571	0.0658	0.1974	0.32901	0.0658
0.01317	0	0	0	5	15	25	0	0	0	0	0	0	0.06585	0.19755	0.32925	0	0	0	0	0	0	5	15	25	5	15	25	0.06585	0.19755	0.32925	0.06585	0.19755	0.32925	3.78407e-05	0.000340567	0.000946027	5	15	25	5.0057	15.0513	25.1422	4.99429	14.9486	24.857	0.06585	0.19755	0.32926	0.06585
0.01318	0	0	0	5	15	25	0	0	0	0	0	0	0.0659	0.1977	0.3295	0	0	0	0	0	0	5	15	25	5	15	25	0.0659	0.1977	0.3295	0.0659	0.1977	0.3295	3.78982e-05	0.000341085	0.000947465	5	15	25	5.00571	15.0513	25.1424	4.99429	14.9485	24.8568	0.0659	0.1977	0.32951	0.0659
0.01319	0	0	0	5	15	25	0	0	0	0	0	0	0.06595	0.19785	0.32975	0	0	0	0	0	0	5	15	25	5	15	25	0.06595	0.19785	0.32975	0.06595	0.19785	0.32975	3.79557e-05	0.000341603	0.000948903	5	15	25	5.00571	15.0513	25.1425	4.99428	14.9485	24.8567	0.06595	0.19785	0.32976	0.06595
0.0132	0	0	0	5	15	25	0	0	0	0	0	0	0.066	0.198	0.33	0	0	0	0	0	0	5	15	25	5	15	25	0.066	0.198	0.33	0.066	0.198	0.33	3.80133e-05	0.000342121	0.000950342	5	15	25	5.00572	15.0514	25.1426	4.99428	14.9484	24.8566	0.066	0.198	0.33001	0.066
0.01321	0	0	0	5	15	25	0	0	0	0	0	0	0.06605	0.19815	0.33025	0	0	0	0	0	0	5	15	25	5	15	25	0.06605	0.19815	0.33025	0.06605	0.19815	0.33025	3.80709e-05	0.000342639	0.000951783	5	15	25	5.00572	15.0514	25.1427	4.99427	14.9484	24.8565	0.06605	0.19815	0.33026	0.06605
0.01322	0	0	0	5	15	25	0	0	0	0	0	0	0.0661	0.1983	0.3305	0	0	0	0	0	0	5	15	25	5	15	25	0.0661	0.1983	0.3305	0.0661	0.1983	0.3305	3.81286e-05	0.000343158	0.000953224	5	15	25	5.00572	15.0515	25.1428	4.99427	14.9484	24.8564	0.0661	0.1983	0.33051	0.0661
0.01323	0	0	0	5	15	25	0	0	0	0	0	0	0.06615	0.19845	0.33075	0	0	0	0	0	0	5	15	25	5	15	25	0.06615	0.19845	0.33075	0.06615	0.19845	0.33075	3.81863e-05	0.000343678	0.000954667	5	15	25	5.00573	15.0515	25.1429	4.99426	14.9483	24.8563	0.06615	0.19845	0.33076	0.06615
0.01324	0	0	0	5	15	25	0	0	0	0	0	0	0.0662	0.1986	0.331	0	0	0	0	0	0	5	15	25	5	15	25	0.0662	0.1986	0.331	0.0662	0.1986	0.331	3.8244e-05	0.000344197	0.000956111	5	15	25	5.00573	15.0515	25.143	4.99426	14.9483	24.8562	0.0662	0.1986	0.33101	0.0662
0.01325	0	0	0	5	15	25	0	0	0	0	0	0	0.06625	0.19875	0.33125	0	0	0	0	0	0	5	15	25	5	15	25	0.06625	0.19875	0.33125	0.06625	0.19875	0.33125	3.83018e-05	0.000344718	0.000957556	5	15	25	5.00574	15.0516	25.1431	4.99426	14.9482	24.8561	0.06625	0.19875	0.33126	0.06625
0.01326	0	0	0	5	15	25	0	0	0	0	0	0	0.0663	0.1989	0.3315	0	0	0	0	0	0	5	15	25	5	15	25	0.0663	0.1989	0.3315	0.0663	0.1989	0.3315	3.83596e-05	0.000345238	0.000959001	5	15	25	5.00574	15.0516	25.1432	4.99425	14.9482	24.856	0.0663	0.1989	0.33151	0.0663
0.01327	0	0	0	5	15	25	0	0	0	0	0	0	0.06635	0.19905	0.33175	0	0	0	0	0	0	5	15	25	5	15	25	0.06635	0.19905	0.33175	0.06635	0.19905	0.33175	3.84175e-05	0.000345759	0.000960449	5	15	25	5.00575	15.0517	25.1433	4.99425	14.9482	24.8559	0.06635	0.19905	0.33176	0.06635
0.01328	0	0	0	5	15	25	0	0	0	0	0	0	0.0664	0.1992	0.332	0	0	0	0	0	0	5	15	25	5	15	25	0.0664	0.1992	0.332	0.0664	0.1992	0.332	3.84755e-05	0.00034628	0.000961897	5	15	25	5.00575	15.0517	25.1434	4.99424	14.9481	24.8558	0.0664	0.1992	0.33201	0.0664
0.01329	0	0	0	5	15	25	0	0	0	0	0	0	0.06645	0.19935	0.33225	0	0	0	0	0	0	5	15	25	5	15	25	0.06645	0.19935	0.33225	0.06645	0.19935	0.33225	3.85334e-05	0.000346802	0.000963346	5	15	25	5.00575	15.0517	25.1435	4.99424	14.9481	24.8556	0.06645	0.19935	0.33226	0.06645
0.0133	0	0	0	5	15	25	0	0	0	0	0	0	0.0665	0.1995	0.3325	0	0	0	0	0	0	5	15	25	5	15	25	0.0665	0.1995	0.3325	0.0665	0.1995	0.3325	3.85914e-05	0.000347324	0.000964796	5	15	25	5.00576	15.0518	25.1436	4.99423	14.9481	24.8555	0.0665	0.1995	0.33251	0.0665
0.01331	0	0	0	5	15	25	0	0	0	0	0	0	0.06655	0.19965	0.33275	0	0	0	0	0	0	5	15	25	5	15	25	0.06655	0.19965	0.33275	0.06655	0.19965	0.33275	3.86495e-05	0.000347847	0.000966247	5	15	25	5.00576	15.0518	25.1438	4.99423	14.948	24.8554	0.06655	0.19965	0.33276	0.06655
0.01332	0	0	0	5	15	25	0	0	0	0	0	0	0.0666	0.1998	0.333	0	0	0	0	0	0	5	15	25	5	15	25	0.0666	0.1998	0.333	0.0666	0.1998	0.333	3.87076e-05	0.000348369	0.0009677	5	15	25	5.00577	15.0518	25.1439	4.99423	14.948	24.8553	0.0666	0.1998	0.33301	0.0666
0.01333	0	0	0	5	15	25	0	0	0	0	0	0	0.06665	0.19995	0.33325	0	0	0	0	0	0	5	15	25	5	15	25	0.06665	0.19995	0.33325	0.06665	0.19995	0.33325	3.87657e-05	0.000348893	0.000969154	5	15	25	5.00577	15.0519	25.144	4.99422	14.9479	24.8552	0.06665	0.19995	0.33326	0.06665
0.01334	0	0	0	5	15	25	0	0	0	0	0	0	0.0667	0.2001	0.3335	0	0	0	0	0	0	5	15	25	5	15	25	0.0667	0.2001	0.3335	0.0667	0.2001	0.3335	3.88239e-05	0.000349416	0.000970608	5	15	25	5.00578	15.0519	25.1441	4.99422	14.9479	24.8551	0.0667	0.2001	0.33351	0.0667
0.01335	0	0	0	5	15	25	0	0	0	0	0	0	0.06675	0.20025	0.33375	0	0	0	0	0	0	5	15	25	5	15	25	0.06675	0.20025	0.33375	0.06675	0.20025	0.33375	3.88821e-05	0.00034994	0.000972064	5	15	25	5.00578	15.052	25.1442	4.99421	14.9479	24.855	0.06675	0.20025	0.33376	0.06675
0.01336	0	0	0	5	15	25	0	0	0	0	0	0	0.0668	0.2004	0.334	0	0	0	0	0	0	5	15	25	5	15	25	0.0668	0.2004	0.334	0.0668	0.2004	0.334	3.89404e-05	0.000350465	0.000973521	5	15	25	5.00578	15.052	25.1443	4.99421	14.9478	24.8549	0.0668	0.2004	0.33401	0.0668
0.01337	0	0	0	5	15	25	0	0	0	0	0	0	0.06685	0.20055	0.33425	0	0	0	0	0	0	5	15	25	5	15	25	0.06685	0.20055	0.33425	0.06685	0.20055	0.33425	3.89987e-05	0.00035099	0.000974979	5	15	25	5.00579	15.052	25.1444	4.9942	14.9478	24.8548	0.06685	0.20055	0.33426	0.06685
0.01338	0	0	0	5	15	25	0	0	0	0	0	0	0.0669	0.2007	0.3345	0	0	0	0	0	0	5	15	25	5	15	25	0.0669	0.2007	0.3345	0.0669	0.2007	0.3345	3.90571e-05	0.000351515	0.000976438	5	15	25	5.00579	15.0521	25.1445	4.9942	14.9477	24.8547	0.0669	0.2007	0.33451	0.0669
0.01339	0	0	0	5	15	25	0	0	0	0	0	0	0.06695	0.20085	0.33475	0	0	0	0	0	0	5	15	25	5	15	25	0.06695	0.20085	0.33475	0.06695	0.20085	0.33475	3.91155e-05	0.000352041	0.000977898	5	15	25	5.0058	15.0521	25.1446	4.9942	14.9477	24.8545	0.06695	0.20085	0.33476	0.06695
0.0134	0	0	0	5	15	25	0	0	0	0	0	0	0.067	0.201	0.335	0	0	0	0	0	0	5	15	25	5	15	25	0.067	0.201	0.335	0.067	0.201	0.335	3.91739e-05	0.000352567	0.000979359	5	15	25	5.0058	15.0522	25.1447	4.99419	14.9477	24.8544	0.067	0.201	0.33501	0.067
0.01341	0	0	0	5	15	25	0	0	0	0	0	0	0.06705	0.20115	0.33525	0	0	0	0	0	0	5	15	25	5	15	25	0.06705	0.20115	0.33525	0.06705	0.20115	0.33525	3.92324e-05	0.000353093	0.000980821	5	15	25	5.00581	15.0522	25.1448	4.99419	14.9476	24.8543	0.06705	0.20115	0.33526	0.06705
0.01342	0	0	0	5	15	25	0	0	0	0	0	0	0.0671	0.2013	0.3355	0	0	0	0	0	0	5	15	25	5	15	25	0.0671	0.2013	0.3355	0.0671	0.2013	0.3355	3.9291e-05	0.00035362	0.000982285	5	15	25	5.00581	15.0522	25.1449	4.99418	14.9476	24.8542	0.0671	0.2013	0.33551	0.0671
0.01343	0	0	0	5	15	25	0	0	0	0	0	0	0.06715	0.20145	0.33575	0	0	0	0	0	0	5	15	25	5	15	25	0.06715	0.20145	0.33575	0.06715	0.20145	0.33575	3.93495e-05	0.000354147	0.000983749	5	15	25	5.00582	15.0523	25.145	4.99418	14.9475	24.8541	0.06715	0.20145	0.33576	0.06715
0.01344	0	0	0	5	15	25	0	0	0	0	0	0	0.0672	0.2016	0.336	0	0	0	0	0	0	5	15	25	5	15	25	0.0672	0.2016	0.336	0.0672	0.2016	0.336	3.94082e-05	0.000354675	0.000985215	5	15	25	5.00582	15.0523	25.1452	4.99417	14.9475	24.854	0.0672	0.2016	0.33601	0.0672
0.01345	0	0	0	5	15	25	0	0	0	0	0	0	0.06725	0.20175	0.33625	0	0	0	0	0	0	5	15	25	5	15	25	0.06725	0.20175	0.33625	0.06725	0.20175	0.33625	3.94668e-05	0.000355203	0.000986681	5	15	25	5.00582	15.0524	25.1453	4.99417	14.9475	24.8539	0.06725	0.20175	0.33626	0.06725
0.01346	0	0	0	5	15	25	0	0	0	0	0	0	0.0673	0.2019	0.3365	0	0	0	0	0	0	5	15	25	5	15	25	0.0673	0.2019	0.3365	0.0673	0.2019	0.3365	3.95255e-05	0.000355731	0.000988149	5	15	25	5.00583	15.0524	25.1454	4.99417	14.9474	24.8538	0.0673	0.2019	0.33651	0.0673
0.01347	0	0	0	5	15	25	0	0	0	0	0	0	0.06735	0.20205	0.33675	0	0	0	0	0	0	5	15	25	5	15	25	0.06735	0.20205	0.33675	0.06735	0.20205	0.33675	3.95843e-05	0.00035626	0.000989618	5	15	25	5.00583	15.0524	25.1455	4.99416	14.9474	24.8537	0.06735	0.20205	0.33676	0.06735
0.01348	0	0	0	5	15	25	0	0	0	0	0	0	0.0674	0.2022	0.337	0	0	0	0	0	0	5	15	25	5	15	25	0.0674	0.2022	0.337	0.0674	0.2022	0.337	3.96431e-05	0.000356789	0.000991088	5	15	25	5.00584	15.0525	25.1456	4.99416	14.9474	24.8536	0.0674	0.2022	0.33701	0.0674
0.01349	0	0	0	5	15	25	0	0	0	0	0	0	0.06745	0.20235	0.33725	0	0	0	0	0	0	5	15	25	5	15	25	0.06745	0.20235	0.33725	0.06745	0.20235	0.33725	3.97019e-05	0.000357319	0.000992559	5	15	25	5.00584	15.0525	25.1457	4.99415	14.9473	24.8535	0.06745	0.20235	0.33726	0.06745
0.0135	0	0	0	5	15	25	0	0	0	0	0	0	0.0675	0.2025	0.3375	0	0	0	0	0	0	5	15	25	5	15	25	0.0675	0.2025	0.3375	0.0675	0.2025	0.3375	3.97608e-05	0.000357849	0.000994031	5	15	25	5.00585	15.0526	25.1458	4.99415	14.9473	24.8533	0.0675	0.2025	0.33751	0.0675
0.01351	0	0	0	5	15	25	0	0	0	0	0	0	0.06755	0.20265	0.33775	0	0	0	0	0	0	5	15	25	5	15	25	0.06755	0.20265	0.33775	0.06755	0.20265	0.33775	3.98197e-05	0.000358379	0.000995504	5	15	25	5.00585	15.0526	25.1459	4.99414	14.9472	24.8532	0.06755	0.20265	0.33776	0.06755
0.01352	0	0	0	5	15	25	0	0	0	0	0	0	0.0676	0.2028	0.338	0	0	0	0	0	0	5	15	25	5	15	25	0.0676	0.2028	0.338	0.0676	0.2028	0.338	3.98787e-05	0.00035891	0.000996979	5	15	25	5.00585	15.0526	25.146	4.99414	14.9472	24.8531	0.0676	0.2028	0.33801	0.0676
0.01353	0	0	0	5	15	25	0	0	0	0	0	0	0.06765	0.20295	0.33825	0	0	0	0	0	0	5	15	25	5	15	25	0.06765	0.20295	0.33825	0.06765	0.20295	0.33825	3.99377e-05	0.000359441	0.000998454	5	15	25	5.00586	15.0527	25.1461	4.99413	14.9472	24.853	0.06765	0.20295	0.33826	0.06765
0.01354	0	0	0	5	15	25	0	0	0	0	0	0	0.0677	0.2031	0.3385	0	0	0	0	0	0	5	15	25	5	15	25	0.0677	0.2031	0.3385	0.0677	0.2031	0.3385	3.99968e-05	0.000359972	0.00099993	5	15	25	5.00586	15.0527	25.1462	4.99413	14.9471	24.8529	0.0677	0.2031	0.33851	0.0677
0.01355	0	0	0	5	15	25	0	0	0	0	0	0	0.06775	0.20325	0.33875	0	0	0	0	0	0	5	15	25	5	15	25	0.06775	0.20325	0.33875	0.06775	0.20325	0.33875	4.00559e-05	0.000360504	0.001	5	15	25	5.00587	15.0527	25.1463	4.99413	14.9471	24.8528	0.06775	0.20325	0.33876	0.06775
0.01356	0	0	0	5	15	25	0	0	0	0	0	0	0.0678	0.2034	0.339	0	0	0	0	0	0	5	15	25	5	15	25	0.0678	0.2034	0.339	0.0678	0.2034	0.339	4.0115e-05	0.000361036	0.001	5	15	25	5.00587	15.0528	25.1464	4.99412	14.947	24.8527	0.0678	0.2034	0.33901	0.0678
0.01357	0	0	0	5	15	25	0	0	0	0	0	0	0.06785	0.20355	0.33925	0	0	0	0	0	0	5	15	25	5	15	25	0.06785	0.20355	0.33925	0.06785	0.20355	0.33925	4.01742e-05	0.000361569	0.001	5	15	25	5.00588	15.0528	25.1466	4.99412	14.947	24.8526	0.06785	0.20355	0.33926	0.06785
0.01358	0	0	0	5	15	25	0	0	0	0	0	0	0.0679	0.2037	0.3395	0	0	0	0	0	0	5	15	25	5	15	25	0.0679	0.2037	0.3395	0.0679	0.2037	0.3395	4.02334e-05	0.000362102	0.00101	5	15	25	5.00588	15.0529	25.1467	4.99411	14.9469	24.8525	0.0679	0.2037	0.33951	0.0679
0.01359	0	0	0	5	15	25	0	0	0	0	0	0	0.06795	0.20385	0.33975	0	0	0	0	0	0	5	15	25	5	15	25	0.06795	0.20385	0.33975	0.06795	0.20385	0.33975	4.02927e-05	0.000362636	0.00101	5	15	25	5.00588	15.0529	25.1468	4.99411	14.9469	24.8524	0.06795	0.20385	0.33976	0.06795
0.0136	0	0	0	5	15	25	0	0	0	0	0	0	0.068	0.204	0.34	0	0	0	0	0	0	5	15	25	5	15	25	0.068	0.204	0.34	0.068	0.204	0.34	4.0352e-05	0.00036317	0.00101	5	15	25	5.00589	15.0529	25.1469	4.9941	14.9469	24.8523	0.068	0.204	0.34001	0.068
0.01361	0	0	0	5	15	25	0	0	0	0	0	0	0.06805	0.20415	0.34025	0	0	0	0	0	0	5	15	25	5	15	25	0.06805	0.20415	0.34025	0.06805	0.20415	0.34025	4.04114e-05	0.000363704	0.00101	5	15	25	5.00589	15.053	25.147	4.9941	14.9468	24.8522	0.06805	0.20415	0.34026	0.06805
0.01362	0	0	0	5	15	25	0	0	0	0	0	0	0.0681	0.2043	0.3405	0	0	0	0	0	0	5	15	25	5	15	25	0.0681	0.2043	0.3405	0.0681	0.2043	0.3405	4.04708e-05	0.000364239	0.00101	5	15	25	5.0059	15.053	25.1471	4.9941	14.9468	24.852	0.0681	0.2043	0.34051	0.0681
0.01363	0	0	0	5	15	25	0	0	0	0	0	0	0.06815	0.20445	0.34075	0	0	0	0	0	0	5	15	25	5	15	25	0.06815	0.20445	0.34075	0.06815	0.20445	0.34075	4.05303e-05	0.000364774	0.00101	5	15	25	5.0059	15.0531	25.1472	4.99409	14.9468	24.8519	0.06815	0.20445	0.34076	0.06815
0.01364	0	0	0	5	15	25	0	0	0	0	0	0	0.0682	0.2046	0.341	0	0	0	0	0	0	5	15	25	5	15	25	0.0682	0.2046	0.341	0.0682	0.2046	0.341	4.05897e-05	0.000365309	0.00101	5	15	25	5.00591	15.0531	25.1473	4.99409	14.9467	24.8518	0.0682	0.2046	0.34101	0.0682
0.01365	0	0	0	5	15	25	0	0	0	0	0	0	0.06825	0.20475	0.34125	0	0	0	0	0	0	5	15	25	5	15	25	0.06825	0.20475	0.34125	0.06825	0.20475	0.34125	4.06493e-05	0.000365845	0.00102	5	15	25	5.00591	15.0531	25.1474	4.99408	14.9467	24.8517	0.06825	0.20475	0.34126	0.06825
0.01366	0	0	0	5	15	25	0	0	0	0	0	0	0.0683	0.2049	0.3415	0	0	0	0	0	0	5	15	25	5	15	25	0.0683	0.2049	0.3415	0.0683	0.2049	0.3415	4.07089e-05	0.000366381	0.00102	5	15	25	5.00591	15.0532	25.1475	4.99408	14.9466	24.8516	0.0683	0.2049	0.34151	0.0683
0.01367	0	0	0	5	15	25	0	0	0	0	0	0	0.06835	0.20505	0.34175	0	0	0	0	0	0	5	15	25	5	15	25	0.06835	0.20505	0.34175	0.06835	0.20505	0.34175	4.07685e-05	0.000366918	0.00102	5	15	25	5.00592	15.0532	25.1476	4.99407	14.9466	24.8515	0.06835	0.20505	0.34176	0.06835
0.01368	0	0	0	5	15	25	0	0	0	0	0	0	0.0684	0.2052	0.342	0	0	0	0	0	0	5	15	25	5	15	25	0.0684	0.2052	0.342	0.0684	0.2052	0.342	4.08282e-05	0.000367455	0.00102	5	15	25	5.00592	15.0533	25.1477	4.99407	14.9466	24.8514	0.0684	0.2052	0.34201	0.0684
0.01369	0	0	0	5	15	25	0	0	0	0	0	0	0.06845	0.20535	0.34225	0	0	0	0	0	0	5	15	25	5	15	25	0.06845	0.20535	0.34225	0.06845	0.20535	0.34225	4.08879e-05	0.000367992	0.00102	5	15	25	5.00593	15.0533	25.1478	4.99407	14.9465	24.8513	0.06845	0.20535	0.34226	0.06845
0.0137	0	0	0	5	15	25	0	0	0	0	0	0	0.0685	0.2055	0.3425	0	0	0	0	0	0	5	15	25	5	15	25	0.0685	0.2055	0.3425	0.0685	0.2055	0.3425	4.09476e-05	0.00036853	0.00102	5	15	25	5.00593	15.0533	25.148	4.99406	14.9465	24.8512	0.0685	0.2055	0.34251	0.0685
0.01371	0	0	0	5	15	25	0	0	0	0	0	0	0.06855	0.20565	0.34275	0	0	0	0	0	0	5	15	25	5	15	25	0.06855	0.20565	0.34275	0.06855	0.20565	0.34275	4.10074e-05	0.000369068	0.00103	5	15	25	5.00594	15.0534	25.1481	4.99406	14.9465	24.8511	0.06855	0.20565	0.34276	0.06855
0.01372	0	0	0	5	15	25	0	0	0	0	0	0	0.0686	0.2058	0.343	0	0	0	0	0	0	5	15	25	5	15	25	0.0686	0.2058	0.343	0.0686	0.2058	0.343	4.10673e-05	0.000369607	0.00103	5	15	25	5.00594	15.0534	25.1482	4.99405	14.9464	24.851	0.0686	0.2058	0.34301	0.0686
0.01373	0	0	0	5	15	25	0	0	0	0	0	0	0.06865	0.20595	0.34325	0	0	0	0	0	0	5	15	25	5	15	25	0.06865	0.20595	0.34325	0.06865	0.20595	0.34325	4.11272e-05	0.000370146	0.00103	5	15	25	5.00594	15.0534	25.1483	4.99405	14.9464	24.8509	0.06865	0.20595	0.34326	0.06865
0.01374	0	0	0	5	15	25	0	0	0	0	0	0	0.0687	0.2061	0.3435	0	0	0	0	0	0	5	15	25	5	15	25	0.0687	0.2061	0.3435	0.0687	0.2061	0.3435	4.11871e-05	0.000370685	0.00103	5	15	25	5.00595	15.0535	25.1484	4.99404	14.9463	24.8507	0.0687	0.2061	0.34351	0.0687
0.01375	0	0	0	5	15	25	0	0	0	0	0	0	0.06875	0.20625	0.34375	0	0	0	0	0	0	5	15	25	5	15	25	0.06875	0.20625	0.34375	0.06875	0.20625	0.34375	4.12471e-05	0.000371225	0.00103	5	15	25	5.00595	15.0535	25.1485	4.99404	14.9463	24.8506	0.06875	0.20625	0.34376	0.06875
0.01376	0	0	0	5	15	25	0	0	0	0	0	0	0.0688	0.2064	0.344	0	0	0	0	0	0	5	15	25	5	15	25	0.0688	0.2064	0.344	0.0688	0.2064	0.344	4.13071e-05	0.000371765	0.00103	5	15	25	5.00596	15.0536	25.1486	4.99403	14.9462	24.8505	0.0688	0.2064	0.34401	0.0688
0.01377	0	0	0	5	15	25	0	0	0	0	0	0	0.06885	0.20655	0.34425	0	0	0	0	0	0	5	15	25	5	15	25	0.06885	0.20655	0.34425	0.06885	0.20655	0.34425	4.13671e-05	0.000372306	0.00103	5	15	25	5.00596	15.0536	25.1487	4.99403	14.9462	24.8504	0.06885	0.20655	0.34426	0.06885
0.01378	0	0	0	5	15	25	0	0	0	0	0	0	0.0689	0.2067	0.3445	0	0	0	0	0	0	5	15	25	5	15	25	0.0689	0.2067	0.3445	0.0689	0.2067	0.3445	4.14272e-05	0.000372847	0.00104	5	15	25	5.00597	15.0536	25.1488	4.99403	14.9462	24.8503	0.0689	0.2067	0.34451	0.0689
0.01379	0	0	0	5	15	25	0	0	0	0	0	0	0.06895	0.20685	0.34475	0	0	0	0	0	0	5	15	25	5	15	25	0.06895	0.20685	0.34475	0.06895	0.20685	0.34475	4.14874e-05	0.000373388	0.00104	5	15	25	5.00597	15.0537	25.1489	4.99402	14.9461	24.8502	0.06895	0.20685	0.34476	0.06895
0.0138	0	0	0	5	15	25	0	0	0	0	0	0	0.069	0.207	0.345	0	0	0	0	0	0	5	15	25	5	15	25	0.069	0.207	0.345	0.069	0.207	0.345	4.15476e-05	0.00037393	0.00104	5	15	25	5.00598	15.0537	25.149	4.99402	14.9461	24.8501	0.069	0.207	0.34501	0.069
0.01381	0	0	0	5	15	25	0	0	0	0	0	0	0.06905	0.20715	0.34525	0	0	0	0	0	0	5	15	25	5	15	25	0.06905	0.20715	0.34525	0.06905	0.20715	0.34525	4.16078e-05	0.000374472	0.00104	5	15	25	5.00598	15.0538	25.1491	4.99401	14.946	24.85	0.06905	0.20715	0.34526	0.06905
0.01382	0	0	0	5	15	25	0	0	0	0	0	0	0.0691	0.2073	0.3455	0	0	0	0	0	0	5	15	25	5	15	25	0.0691	0.2073	0.3455	0.0691	0.2073	0.3455	4.16681e-05	0.000375014	0.00104	5	15	25	5.00598	15.0538	25.1492	4.99401	14.946	24.8499	0.0691	0.2073	0.34551	0.0691
0.01383	0	0	0	5	15	25	0	0	0	0	0	0	0.06915	0.20745	0.34575	0	0	0	0	0	0	5	15	25	5	15	25	0.06915	0.20745	0.34575	0.06915	0.20745	0.34575	4.17284e-05	0.000375557	0.00104	5	15	25	5.00599	15.0538	25.1493	4.994	14.946	24.8498	0.06915	0.20745	0.34576	0.06915
0.01384	0	0	0	5	15	25	0	0	0	0	0	0	0.0692	0.2076	0.346	0	0	0	0	0	0	5	15	25	5	15	25	0.0692	0.2076	0.346	0.0692	0.2076	0.346	4.17888e-05	0.000376101	0.00104	5	15	25	5.00599	15.0539	25.1495	4.994	14.9459	24.8497	0.0692	0.2076	0.34601	0.0692
0.01385	0	0	0	5	15	25	0	0	0	0	0	0	0.06925	0.20775	0.34625	0	0	0	0	0	0	5	15	25	5	15	25	0.06925	0.20775	0.34625	0.06925	0.20775	0.34625	4.18492e-05	0.000376644	0.00105	5	15	25	5.006	15.0539	25.1496	4.994	14.9459	24.8495	0.06925	0.20775	0.34626	0.06925
0.01386	0	0	0	5	15	25	0	0	0	0	0	0	0.0693	0.2079	0.3465	0	0	0	0	0	0	5	15	25	5	15	25	0.0693	0.2079	0.3465	0.0693	0.2079	0.3465	4.19097e-05	0.000377188	0.00105	5	15	25	5.006	15.054	25.1497	4.99399	14.9459	24.8494	0.0693	0.2079	0.34651	0.0693
0.01387	0	0	0	5	15	25	0	0	0	0	0	0	0.06935	0.20805	0.34675	0	0	0	0	0	0	5	15	25	5	15	25	0.06935	0.20805	0.34675	0.06935	0.20805	0.34675	4.19701e-05	0.000377733	0.00105	5	15	25	5.00601	15.054	25.1498	4.99399	14.9458	24.8493	0.06935	0.20805	0.34676	0.06935
0.01388	0	0	0	5	15	25	0	0	0	0	0	0	0.0694	0.2082	0.347	0	0	0	0	0	0	5	15	25	5	15	25	0.0694	0.2082	0.347	0.0694	0.2082	0.347	4.20307e-05	0.000378278	0.00105	5	15	25	5.00601	15.054	25.1499	4.99398	14.9458	24.8492	0.0694	0.2082	0.34701	0.0694
0.01389	0	0	0	5	15	25	0	0	0	0	0	0	0.06945	0.20835	0.34725	0	0	0	0	0	0	5	15	25	5	15	25	0.06945	0.20835	0.34725	0.06945	0.20835	0.34725	4.20913e-05	0.000378823	0.00105	5	15	25	5.00601	15.0541	25.15	4.99398	14.9457	24.8491	0.06945	0.20835	0.34726	0.06945
0.0139	0	0	0	5	15	25	0	0	0	0	0	0	0.0695	0.2085	0.3475	0	0	0	0	0	0	5	15	25	5	15	25	0.0695	0.2085	0.3475	0.0695	0.2085	0.3475	4.21519e-05	0.000379369	0.00105	5	15	25	5.00602	15.0541	25.1501	4.99397	14.9457	24.849	0.0695	0.2085	0.34751	0.0695
0.01391	0	0	0	5	15	25	0	0	0	0	0	0	0.06955	0.20865	0.34775	0	0	0	0	0	0	5	15	25	5	15	25	0.06955	0.20865	0.34775	0.06955	0.20865	0.34775	4.22126e-05	0.000379915	0.00106	5	15	25	5.00602	15.0541	25.1502	4.99397	14.9457	24.8489	0.06955	0.20865	0.34776	0.06955
0.01392	0	0	0	5	15	25	0	0	0	0	0	0	0.0696	0.2088	0.348	0	0	0	0	0	0	5	15	25	5	15	25	0.0696	0.2088	0.348	0.0696	0.2088	0.348	4.22733e-05	0.000380461	0.00106	5	15	25	5.00603	15.0542	25.1503	4.99397	14.9456	24.8488	0.0696	0.2088	0.34801	0.0696
0.01393	0	0	0	5	15	25	0	0	0	0	0	0	0.06965	0.20895	0.34825	0	0	0	0	0	0	5	15	25	5	15	25	0.06965	0.20895	0.34825	0.06965	0.20895	0.34825	4.23341e-05	0.000381008	0.00106	5	15	25	5.00603	15.0542	25.1504	4.99396	14.9456	24.8487	0.06965	0.20895	0.34826	0.06965
0.01394	0	0	0	5	15	25	0	0	0	0	0	0	0.0697	0.2091	0.3485	0	0	0	0	0	0	5	15	25	5	15	25	0.0697	0.2091	0.3485	0.0697	0.2091	0.3485	4.23949e-05	0.000381555	0.00106	5	15	25	5.00604	15.0543	25.1505	4.99396	14.9456	24.8486	0.0697	0.2091	0.34851	0.0697
0.01395	0	0	0	5	15	25	0	0	0	0	0	0	0.06975	0.20925	0.34875	0	0	0	0	0	0	5	15	25	5	15	25	0.06975	0.20925	0.34875	0.06975	0.20925	0.34875	4.24557e-05	0.000382103	0.00106	5	15	25	5.00604	15.0543	25.1506	4.99395	14.9455	24.8484	0.06975	0.20925	0.34876	0.06975
0.01396	0	0	0	5	15	25	0	0	0	0	0	0	0.0698	0.2094	0.349	0	0	0	0	0	0	5	15	25	5	15	25	0.0698	0.2094	0.349	0.0698	0.2094	0.349	4.25166e-05	0.000382651	0.00106	5	15	25	5.00604	15.0543	25.1507	4.99395	14.9455	24.8483	0.0698	0.2094	0.34901	0.0698
0.01397	0	0	0	5	15	25	0	0	0	0	0	0	0.06985	0.20955	0.34925	0	0	0	0	0	0	5	15	25	5	15	25	0.06985	0.20955	0.34925	0.06985	0.20955	0.34925	4.25775e-05	0.000383199	0.00106	5	15	25	5.00605	15.0544	25.1508	4.99394	14.9454	24.8482	0.06985	0.20955	0.34926	0.06985
0.01398	0	0	0	5	15	25	0	0	0	0	0	0	0.0699	0.2097	0.3495	0	0	0	0	0	0	5	15	25	5	15	25	0.0699	0.2097	0.3495	0.0699	0.2097	0.3495	4.26385e-05	0.000383748	0.00107	5	15	25	5.00605	15.0544	25.151	4.99394	14.9454	24.8481	0.0699	0.2097	0.34951	0.0699
0.01399	0	0	0	5	15	25	0	0	0	0	0	0	0.06995	0.20985	0.34975	0	0	0	0	0	0	5	15	25	5	15	25	0.06995	0.20985	0.34975	0.06995	0.20985	0.34975	4.26995e-05	0.000384297	0.00107	5	15	25	5.00606	15.0544	25.1511	4.99394	14.9453	24.848	0.06995	0.20985	0.34976	0.06995
0.014	0	0	0	5	15	25	0	0	0	0	0	0	0.07	0.21	0.35	0	0	0	0	0	0	5	15	25	5	15	25	0.07	0.21	0.35	0.07	0.21	0.35	4.27606e-05	0.000384847	0.00107	5	15	25	5.00606	15.0545	25.1512	4.99393	14.9453	24.8479	0.07	0.21	0.35001	0.07
0.01401	0	0	0	5	15	25	0	0	0	0	0	0	0.07005	0.21015	0.35025	0	0	0	0	0	0	5	15	25	5	15	25	0.07005	0.21015	0.35025	0.07005	0.21015	0.35025	4.28217e-05	0.000385397	0.00107	5	15	25	5.00607	15.0545	25.1513	4.99393	14.9453	24.8478	0.07005	0.21015	0.35026	0.07005
0.01402	0	0	0	5	15	25	0	0	0	0	0	0	0.0701	0.2103	0.3505	0	0	0	0	0	0	5	15	25	5	15	25	0.0701	0.2103	0.3505	0.0701	0.2103	0.3505	4.28828e-05	0.000385947	0.00107	5	15	25	5.00607	15.0546	25.1514	4.99392	14.9452	24.8477	0.0701	0.2103	0.35051	0.0701
0.01403	0	0	0	5	15	25	0	0	0	0	0	0	0.07015	0.21045	0.35075	0	0	0	0	0	0	5	15	25	5	15	25	0.07015	0.21045	0.35075	0.07015	0.21045	0.35075	4.2944e-05	0.000386498	0.00107	5	15	25	5.00607	15.0546	25.1515	4.99392	14.9452	24.8476	0.07015	0.21045	0.35076	0.07015
0.01404	0	0	0	5	15	25	0	0	0	0	0	0	0.0702	0.2106	0.351	0	0	0	0	0	0	5	15	25	5	15	25	0.0702	0.2106	0.351	0.0702	0.2106	0.351	4.30053e-05	0.000387049	0.00108	5	15	25	5.00608	15.0547	25.1516	4.99391	14.9451	24.8475	0.0702	0.2106	0.35101	0.0702
0.01405	0	0	0	5	15	25	0	0	0	0	0	0	0.07025	0.21075	0.35125	0	0	0	0	0	0	5	15	25	5	15	25	0.07025	0.21075	0.35125	0.07025	0.21075	0.35125	4.30666e-05	0.000387601	0.00108	5	15	25	5.00608	15.0547	25.1517	4.99391	14.9451	24.8474	0.07025	0.21075	0.35126	0.07025
0.01406	0	0	0	5	15	25	0	0	0	0	0	0	0.0703	0.2109	0.3515	0	0	0	0	0	0	5	15	25	5	15	25	0.0703	0.2109	0.3515	0.0703	0.2109	0.3515	4.31279e-05	0.000388153	0.00108	5	15	25	5.00609	15.0547	25.1518	4.9939	14.9451	24.8472	0.0703	0.2109	0.35151	0.0703
0.01407	0	0	0	5	15	25	0	0	0	0	0	0	0.07035	0.21105	0.35175	0	0	0	0	0	0	5	15	25	5	15	25	0.07035	0.21105	0.35175	0.07035	0.21105	0.35175	4.31893e-05	0.000388705	0.00108	5	15	25	5.00609	15.0548	25.1519	4.9939	14.945	24.8471	0.07035	0.21105	0.35176	0.07035
0.01408	0	0	0	5	15	25	0	0	0	0	0	0	0.0704	0.2112	0.352	0	0	0	0	0	0	5	15	25	5	15	25	0.0704	0.2112	0.352	0.0704	0.2112	0.352	4.32507e-05	0.000389258	0.00108	5	15	25	5.0061	15.0548	25.152	4.9939	14.945	24.847	0.0704	0.2112	0.35201	0.0704
0.01409	0	0	0	5	15	25	0	0	0	0	0	0	0.07045	0.21135	0.35225	0	0	0	0	0	0	5	15	25	5	15	25	0.07045	0.21135	0.35225	0.07045	0.21135	0.35225	4.33121e-05	0.000389811	0.00108	5	15	25	5.0061	15.0548	25.1521	4.99389	14.945	24.8469	0.07045	0.21135	0.35226	0.07045
0.0141	0	0	0	5	15	25	0	0	0	0	0	0	0.0705	0.2115	0.3525	0	0	0	0	0	0	5	15	25	5	15	25	0.0705	0.2115	0.3525	0.0705	0.2115	0.3525	4.33736e-05	0.000390364	0.00108	5	15	25	5.00611	15.0549	25.1522	4.99389	14.9449	24.8468	0.0705	0.2115	0.35251	0.0705
0.01411	0	0	0	5	15	25	0	0	0	0	0	0	0.07055	0.21165	0.35275	0	0	0	0	0	0	5	15	25	5	15	25	0.07055	0.21165	0.35275	0.07055	0.21165	0.35275	4.34352e-05	0.000390918	0.00109	5	15	25	5.00611	15.0549	25.1524	4.99388	14.9449	24.8467	0.07055	0.21165	0.35276	0.07055
0.01412	0	0	0	5	15	25	0	0	0	0	0	0	0.0706	0.2118	0.353	0	0	0	0	0	0	5	15	25	5	15	25	0.0706	0.2118	0.353	0.0706	0.2118	0.353	4.34968e-05	0.000391473	0.00109	5	15	25	5.00611	15.055	25.1525	4.99388	14.9448	24.8466	0.0706	0.2118	0.35301	0.0706
0.01413	0	0	0	5	15	25	0	0	0	0	0	0	0.07065	0.21195	0.35325	0	0	0	0	0	0	5	15	25	5	15	25	0.07065	0.21195	0.35325	0.07065	0.21195	0.35325	4.35584e-05	0.000392027	0.00109	5	15	25	5.00612	15.055	25.1526	4.99387	14.9448	24.8465	0.07065	0.21195	0.35326	0.07065
0.01414	0	0	0	5	15	25	0	0	0	0	0	0	0.0707	0.2121	0.3535	0	0	0	0	0	0	5	15	25	5	15	25	0.0707	0.2121	0.3535	0.0707	0.2121	0.3535	4.36201e-05	0.000392582	0.00109	5	15	25	5.00612	15.055	25.1527	4.99387	14.9448	24.8464	0.0707	0.2121	0.35351	0.0707
0.01415	0	0	0	5	15	25	0	0	0	0	0	0	0.07075	0.21225	0.35375	0	0	0	0	0	0	5	15	25	5	15	25	0.07075	0.21225	0.35375	0.07075	0.21225	0.35375	4.36818e-05	0.000393138	0.00109	5	15	25	5.00613	15.0551	25.1528	4.99387	14.9447	24.8463	0.07075	0.21225	0.35376	0.07075
0.01416	0	0	0	5	15	25	0	0	0	0	0	0	0.0708	0.2124	0.354	0	0	0	0	0	0	5	15	25	5	15	25	0.0708	0.2124	0.354	0.0708	0.2124	0.354	4.37436e-05	0.000393694	0.00109	5	15	25	5.00613	15.0551	25.1529	4.99386	14.9447	24.8462	0.0708	0.2124	0.35401	0.0708
0.01417	0	0	0	5	15	25	0	0	0	0	0	0	0.07085	0.21255	0.35425	0	0	0	0	0	0	5	15	25	5	15	25	0.07085	0.21255	0.35425	0.07085	0.21255	0.35425	4.38054e-05	0.00039425	0.0011	5	15	25	5.00614	15.0551	25.153	4.99386	14.9446	24.8461	0.07085	0.21255	0.35426	0.07085
0.01418	0	0	0	5	15	25	0	0	0	0	0	0	0.0709	0.2127	0.3545	0	0	0	0	0	0	5	15	25	5	15	25	0.0709	0.2127	0.3545	0.0709	0.2127	0.3545	4.38672e-05	0.000394807	0.0011	5	15	25	5.00614	15.0552	25.1531	4.99385	14.9446	24.8459	0.0709	0.2127	0.35451	0.0709
0.01419	0	0	0	5	15	25	0	0	0	0	0	0	0.07095	0.21285	0.35475	0	0	0	0	0	0	5	15	25	5	15	25	0.07095	0.21285	0.35475	0.07095	0.21285	0.35475	4.39291e-05	0.000395364	0.0011	5	15	25	5.00614	15.0552	25.1532	4.99385	14.9446	24.8458	0.07095	0.21285	0.35476	0.07095
0.0142	0	0	0	5	15	25	0	0	0	0	0	0	0.071	0.213	0.355	0	0	0	0	0	0	5	15	25	5	15	25	0.071	0.213	0.355	0.071	0.213	0.355	4.3991e-05	0.000395921	0.0011	5	15	25	5.00615	15.0553	25.1533	4.99384	14.9445	24.8457	0.071	0.213	0.35501	0.071
0.01421	0	0	0	5	15	25	0	0	0	0	0	0	0.07105	0.21315	0.35525	0	0	0	0	0	0	5	15	25	5	15	25	0.07105	0.21315	0.35525	0.07105	0.21315	0.35525	4.4053e-05	0.000396479	0.0011	5	15	25	5.00615	15.0553	25.1534	4.99384	14.9445	24.8456	0.07105	0.21315	0.35526	0.07105
0.01422	0	0	0	5	15	25	0	0	0	0	0	0	0.0711	0.2133	0.3555	0	0	0	0	0	0	5	15	25	5	15	25	0.0711	0.2133	0.3555	0.0711	0.2133	0.3555	4.41151e-05	0.000397037	0.0011	5	15	25	5.00616	15.0553	25.1535	4.99384	14.9444	24.8455	0.0711	0.2133	0.35551	0.0711
0.01423	0	0	0	5	15	25	0	0	0	0	0	0	0.07115	0.21345	0.35575	0	0	0	0	0	0	5	15	25	5	15	25	0.07115	0.21345	0.35575	0.07115	0.21345	0.35575	4.41771e-05	0.000397596	0.0011	5	15	25	5.00616	15.0554	25.1536	4.99383	14.9444	24.8454	0.07115	0.21345	0.35576	0.07115
0.01424	0	0	0	5	15	25	0	0	0	0	0	0	0.0712	0.2136	0.356	0	0	0	0	0	0	5	15	25	5	15	25	0.0712	0.2136	0.356	0.0712	0.2136	0.356	4.42392e-05	0.000398155	0.00111	5	15	25	5.00617	15.0554	25.1538	4.99383	14.9444	24.8453	0.0712	0.2136	0.35601	0.0712
0.01425	0	0	0	5	15	25	0	0	0	0	0	0	0.07125	0.21375	0.35625	0	0	0	0	0	0	5	15	25	5	15	25	0.07125	0.21375	0.35625	0.07125	0.21375	0.35625	4.43014e-05	0.000398714	0.00111	5	15	25	5.00617	15.0555	25.1539	4.99382	14.9443	24.8452	0.07125	0.21375	0.35626	0.07125
0.01426	0	0	0	5	15	25	0	0	0	0	0	0	0.0713	0.2139	0.3565	0	0	0	0	0	0	5	15	25	5	15	25	0.0713	0.2139	0.3565	0.0713	0.2139	0.3565	4.43636e-05	0.000399274	0.00111	5	15	25	5.00617	15.0555	25.154	4.99382	14.9443	24.8451	0.0713	0.2139	0.35651	0.0713
0.01427	0	0	0	5	15	25	0	0	0	0	0	0	0.07135	0.21405	0.35675	0	0	0	0	0	0	5	15	25	5	15	25	0.07135	0.21405	0.35675	0.07135	0.21405	0.35675	4.44258e-05	0.000399834	0.00111	5	15	25	5.00618	15.0555	25.1541	4.99381	14.9443	24.845	0.07135	0.21405	0.35676	0.07135
0.01428	0	0	0	5	15	25	0	0	0	0	0	0	0.0714	0.2142	0.357	0	0	0	0	0	0	5	15	25	5	15	25	0.0714	0.2142	0.357	0.0714	0.2142	0.357	4.44881e-05	0.000400395	0.00111	5	15	25	5.00618	15.0556	25.1542	4.99381	14.9442	24.8449	0.0714	0.2142	0.35701	0.0714
0.01429	0	0	0	5	15	25	0	0	0	0	0	0	0.07145	0.21435	0.35725	0	0	0	0	0	0	5	15	25	5	15	25	0.07145	0.21435	0.35725	0.07145	0.21435	0.35725	4.45504e-05	0.000400956	0.00111	5	15	25	5.00619	15.0556	25.1543	4.99381	14.9442	24.8447	0.07145	0.21435	0.35726	0.07145
0.0143	0	0	0	5	15	25	0	0	0	0	0	0	0.0715	0.2145	0.3575	0	0	0	0	0	0	5	15	25	5	15	25	0.0715	0.2145	0.3575	0.0715	0.2145	0.3575	4.46128e-05	0.000401517	0.00112	5	15	25	5.00619	15.0557	25.1544	4.9938	14.9441	24.8446	0.0715	0.2145	0.35751	0.0715
0.01431	0	0	0	5	15	25	0	0	0	0	0	0	0.07155	0.21465	0.35775	0	0	0	0	0	0	5	15	25	5	15	25	0.07155	0.21465	0.35775	0.07155	0.21465	0.35775	4.46752e-05	0.000402079	0.00112	5	15	25	5.0062	15.0557	25.1545	4.9938	14.9441	24.8445	0.07155	0.21465	0.35776	0.07155
0.01432	0	0	0	5	15	25	0	0	0	0	0	0	0.0716	0.2148	0.358	0	0	0	0	0	0	5	15	25	5	15	25	0.0716	0.2148	0.358	0.0716	0.2148	0.358	4.47377e-05	0.000402641	0.00112	5	15	25	5.0062	15.0557	25.1546	4.99379	14.9441	24.8444	0.0716	0.2148	0.35801	0.0716
0.01433	0	0	0	5	15	25	0	0	0	0	0	0	0.07165	0.21495	0.35825	0	0	0	0	0	0	5	15	25	5	15	25	0.07165	0.21495	0.35825	0.07165	0.21495	0.35825	4.48002e-05	0.000403204	0.00112	5	15	25	5.0062	15.0558	25.1547	4.99379	14.944	24.8443	0.07165	0.21495	0.35826	0.07165
0.01434	0	0	0	5	15	25	0	0	0	0	0	0	0.0717	0.2151	0.3585	0	0	0	0	0	0	5	15	25	5	15	25	0.0717	0.2151	0.3585	0.0717	0.2151	0.3585	4.48628e-05	0.000403766	0.00112	5	15	25	5.00621	15.0558	25.1548	4.99378	14.944	24.8442	0.0717	0.2151	0.35851	0.0717
0.01435	0	0	0	5	15	25	0	0	0	0	0	0	0.07175	0.21525	0.35875	0	0	0	0	0	0	5	15	25	5	15	25	0.07175	0.21525	0.35875	0.07175	0.21525	0.35875	4.49253e-05	0.00040433	0.00112	5	15	25	5.00621	15.0558	25.1549	4.99378	14.9439	24.8441	0.07175	0.21525	0.35876	0.07175
0.01436	0	0	0	5	15	25	0	0	0	0	0	0	0.0718	0.2154	0.359	0	0	0	0	0	0	5	15	25	5	15	25	0.0718	0.2154	0.359	0.0718	0.2154	0.359	4.4988e-05	0.000404894	0.00112	5	15	25	5.00622	15.0559	25.155	4.99377	14.9439	24.844	0.0718	0.2154	0.35901	0.0718
0.01437	0	0	0	5	15	25	0	0	0	0	0	0	0.07185	0.21555	0.35925	0	0	0	0	0	0	5	15	25	5	15	25	0.07185	0.21555	0.35925	0.07185	0.21555	0.35925	4.50507e-05	0.000405458	0.00113	5	15	25	5.00622	15.0559	25.1552	4.99377	14.9439	24.8439	0.07185	0.21555	0.35926	0.07185
0.01438	0	0	0	5	15	25	0	0	0	0	0	0	0.0719	0.2157	0.3595	0	0	0	0	0	0	5	15	25	5	15	25	0.0719	0.2157	0.3595	0.0719	0.2157	0.3595	4.51134e-05	0.000406022	0.00113	5	15	25	5.00623	15.056	25.1553	4.99377	14.9438	24.8438	0.0719	0.2157	0.35951	0.0719
0.01439	0	0	0	5	15	25	0	0	0	0	0	0	0.07195	0.21585	0.35975	0	0	0	0	0	0	5	15	25	5	15	25	0.07195	0.21585	0.35975	0.07195	0.21585	0.35975	4.51761e-05	0.000406587	0.00113	5	15	25	5.00623	15.056	25.1554	4.99376	14.9438	24.8437	0.07195	0.21585	0.35976	0.07195
0.0144	0	0	0	5	15	25	0	0	0	0	0	0	0.072	0.216	0.36	0	0	0	0	0	0	5	15	25	5	15	25	0.072	0.216	0.36	0.072	0.216	0.36	4.5239e-05	0.000407152	0.00113	5	15	25	5.00623	15.056	25.1555	4.99376	14.9437	24.8435	0.072	0.216	0.36001	0.072
0.01441	0	0	0	5	15	25	0	0	0	0	0	0	0.07205	0.21615	0.36025	0	0	0	0	0	0	5	15	25	5	15	25	0.07205	0.21615	0.36025	0.07205	0.21615	0.36025	4.53018e-05	0.000407718	0.00113	5	15	25	5.00624	15.0561	25.1556	4.99375	14.9437	24.8434	0.07205	0.21615	0.36026	0.07205
0.01442	0	0	0	5	15	25	0	0	0	0	0	0	0.0721	0.2163	0.3605	0	0	0	0	0	0	5	15	25	5	15	25	0.0721	0.2163	0.3605	0.0721	0.2163	0.3605	4.53647e-05	0.000408284	0.00113	5	15	25	5.00624	15.0561	25.1557	4.99375	14.9437	24.8433	0.0721	0.2163	0.36051	0.0721
0.01443	0	0	0	5	15	25	0	0	0	0	0	0	0.07215	0.21645	0.36075	0	0	0	0	0	0	5	15	25	5	15	25	0.07215	0.21645	0.36075	0.07215	0.21645	0.36075	4.54277e-05	0.000408851	0.00114	5	15	25	5.00625	15.0562	25.1558	4.99374	14.9436	24.8432	0.07215	0.21645	0.36076	0.07215
0.01444	0	0	0	5	15	25	0	0	0	0	0	0	0.0722	0.2166	0.361	0	0	0	0	0	0	5	15	25	5	15	25	0.0722	0.2166	0.361	0.0722	0.2166	0.361	4.54906e-05	0.000409417	0.00114	5	15	25	5.00625	15.0562	25.1559	4.99374	14.9436	24.8431	0.0722	0.2166	0.36101	0.0722
0.01445	0	0	0	5	15	25	0	0	0	0	0	0	0.07225	0.21675	0.36125	0	0	0	0	0	0	5	15	25	5	15	25	0.07225	0.21675	0.36125	0.07225	0.21675	0.36125	4.55537e-05	0.000409985	0.00114	5	15	25	5.00626	15.0562	25.156	4.99374	14.9436	24.843	0.07225	0.21675	0.36126	0.07225
0.01446	0	0	0	5	15	25	0	0	0	0	0	0	0.0723	0.2169	0.3615	0	0	0	0	0	0	5	15	25	5	15	25	0.0723	0.2169	0.3615	0.0723	0.2169	0.3615	4.56167e-05	0.000410552	0.00114	5	15	25	5.00626	15.0563	25.1561	4.99373	14.9435	24.8429	0.0723	0.2169	0.36151	0.0723
0.01447	0	0	0	5	15	25	0	0	0	0	0	0	0.07235	0.21705	0.36175	0	0	0	0	0	0	5	15	25	5	15	25	0.07235	0.21705	0.36175	0.07235	0.21705	0.36175	4.56799e-05	0.00041112	0.00114	5	15	25	5.00627	15.0563	25.1562	4.99373	14.9435	24.8428	0.07235	0.21705	0.36176	0.07235
0.01448	0	0	0	5	15	25	0	0	0	0	0	0	0.0724	0.2172	0.362	0	0	0	0	0	0	5	15	25	5	15	25	0.0724	0.2172	0.362	0.0724	0.2172	0.362	4.5743e-05	0.000411689	0.00114	5	15	25	5.00627	15.0564	25.1563	4.99372	14.9434	24.8427	0.0724	0.2172	0.36201	0.0724
0.01449	0	0	0	5	15	25	0	0	0	0	0	0	0.07245	0.21735	0.36225	0	0	0	0	0	0	5	15	25	5	15	25	0.07245	0.21735	0.36225	0.07245	0.21735	0.36225	4.58062e-05	0.000412258	0.00115	5	15	25	5.00627	15.0564	25.1564	4.99372	14.9434	24.8426	0.07245	0.21735	0.36226	0.07245
0.0145	0	0	0	5	15	25	0	0	0	0	0	0	0.0725	0.2175	0.3625	0	0	0	0	0	0	5	15	25	5	15	25	0.0725	0.2175	0.3625	0.0725	0.2175	0.3625	4.58695e-05	0.000412827	0.00115	5	15	25	5.00628	15.0564	25.1566	4.99371	14.9434	24.8425	0.0725	0.2175	0.36251	0.0725
0.01451	0	0	0	5	15	25	0	0	0	0	0	0	0.07255	0.21765	0.36275	0	0	0	0	0	0	5	15	25	5	15	25	0.07255	0.21765	0.36275	0.07255	0.21765	0.36275	4.59327e-05	0.000413397	0.00115	5	15	25	5.00628	15.0565	25.1567	4.99371	14.9433	24.8423	0.07255	0.21765	0.36276	0.07255
0.01452	0	0	0	5	15	25	0	0	0	0	0	0	0.0726	0.2178	0.363	0	0	0	0	0	0	5	15	25	5	15	25	0.0726	0.2178	0.363	0.0726	0.2178	0.363	4.59961e-05	0.000413967	0.00115	5	15	25	5.00629	15.0565	25.1568	4.99371	14.9433	24.8422	0.0726	0.2178	0.36301	0.0726
0.01453	0	0	0	5	15	25	0	0	0	0	0	0	0.07265	0.21795	0.36325	0	0	0	0	0	0	5	15	25	5	15	25	0.07265	0.21795	0.36325	0.07265	0.21795	0.36325	4.60595e-05	0.000414537	0.00115	5	15	25	5.00629	15.0565	25.1569	4.9937	14.9432	24.8421	0.07265	0.21795	0.36326	0.07265
0.01454	0	0	0	5	15	25	0	0	0	0	0	0	0.0727	0.2181	0.3635	0	0	0	0	0	0	5	15	25	5	15	25	0.0727	0.2181	0.3635	0.0727	0.2181	0.3635	4.61229e-05	0.000415108	0.00115	5	15	25	5.0063	15.0566	25.157	4.9937	14.9432	24.842	0.0727	0.2181	0.36351	0.0727
0.01455	0	0	0	5	15	25	0	0	0	0	0	0	0.07275	0.21825	0.36375	0	0	0	0	0	0	5	15	25	5	15	25	0.07275	0.21825	0.36375	0.07275	0.21825	0.36375	4.61863e-05	0.000415679	0.00115	5	15	25	5.0063	15.0566	25.1571	4.99369	14.9432	24.8419	0.07275	0.21825	0.36376	0.07275
0.01456	0	0	0	5	15	25	0	0	0	0	0	0	0.0728	0.2184	0.364	0	0	0	0	0	0	5	15	25	5	15	25	0.0728	0.2184	0.364	0.0728	0.2184	0.364	4.62499e-05	0.00041625	0.00116	5	15	25	5.0063	15.0567	25.1572	4.99369	14.9431	24.8418	0.0728	0.2184	0.36401	0.0728
0.01457	0	0	0	5	15	25	0	0	0	0	0	0	0.07285	0.21855	0.36425	0	0	0	0	0	0	5	15	25	5	15	25	0.07285	0.21855	0.36425	0.07285	0.21855	0.36425	4.63134e-05	0.000416822	0.00116	5	15	25	5.00631	15.0567	25.1573	4.99368	14.9431	24.8417	0.07285	0.21855	0.36426	0.07285
0.01458	0	0	0	5	15	25	0	0	0	0	0	0	0.0729	0.2187	0.3645	0	0	0	0	0	0	5	15	25	5	15	25	0.0729	0.2187	0.3645	0.0729	0.2187	0.3645	4.6377e-05	0.000417395	0.00116	5	15	25	5.00631	15.0567	25.1574	4.99368	14.943	24.8416	0.0729	0.2187	0.36451	0.0729
0.01459	0	0	0	5	15	25	0	0	0	0	0	0	0.07295	0.21885	0.36475	0	0	0	0	0	0	5	15	25	5	15	25	0.07295	0.21885	0.36475	0.07295	0.21885	0.36475	4.64406e-05	0.000417968	0.00116	5	15	25	5.00632	15.0568	25.1575	4.99367	14.943	24.8415	0.07295	0.21885	0.36476	0.07295
0.0146	0	0	0	5	15	25	0	0	0	0	0	0	0.073	0.219	0.365	0	0	0	0	0	0	5	15	25	5	15	25	0.073	0.219	0.365	0.073	0.219	0.365	4.65043e-05	0.000418541	0.00116	5	15	25	5.00632	15.0568	25.1576	4.99367	14.943	24.8414	0.073	0.219	0.36501	0.073
0.01461	0	0	0	5	15	25	0	0	0	0	0	0	0.07305	0.21915	0.36525	0	0	0	0	0	0	5	15	25	5	15	25	0.07305	0.21915	0.36525	0.07305	0.21915	0.36525	4.6568e-05	0.000419114	0.00116	5	15	25	5.00633	15.0569	25.1577	4.99367	14.9429	24.8413	0.07305	0.21915	0.36526	0.07305
0.01462	0	0	0	5	15	25	0	0	0	0	0	0	0.0731	0.2193	0.3655	0	0	0	0	0	0	5	15	25	5	15	25	0.0731	0.2193	0.3655	0.0731	0.2193	0.3655	4.66318e-05	0.000419688	0.00117	5	15	25	5.00633	15.0569	25.1578	4.99366	14.9429	24.8411	0.0731	0.2193	0.36551	0.0731
0.01463	0	0	0	5	15	25	0	0	0	0	0	0	0.07315	0.21945	0.36575	0	0	0	0	0	0	5	15	25	5	15	25	0.07315	0.21945	0.36575	0.07315	0.21945	0.36575	4.66956e-05	0.000420263	0.00117	5	15	25	5.00633	15.0569	25.158	4.99366	14.9428	24.841	0.07315	0.21945	0.36576	0.07315
0.01464	0	0	0	5	15	25	0	0	0	0	0	0	0.0732	0.2196	0.366	0	0	0	0	0	0	5	15	25	5	15	25	0.0732	0.2196	0.366	0.0732	0.2196	0.366	4.67595e-05	0.000420837	0.00117	5	15	25	5.00634	15.057	25.1581	4.99365	14.9428	24.8409	0.0732	0.2196	0.36601	0.0732
0.01465	0	0	0	5	15	25	0	0	0	0	0	0	0.07325	0.21975	0.36625	0	0	0	0	0	0	5	15	25	5	15	25	0.07325	0.21975	0.36625	0.07325	0.21975	0.36625	4.68234e-05	0.000421412	0.00117	5	15	25	5.00634	15.057	25.1582	4.99365	14.9428	24.8408	0.07325	0.21975	0.36626	0.07325
0.01466	0	0	0	5	15	25	0	0	0	0	0	0	0.0733	0.2199	0.3665	0	0	0	0	0	0	5	15	25	5	15	25	0.0733	0.2199	0.3665	0.0733	0.2199	0.3665	4.68873e-05	0.000421988	0.00117	5	15	25	5.00635	15.0571	25.1583	4.99364	14.9427	24.8407	0.0733	0.2199	0.36651	0.0733
0.01467	0	0	0	5	15	25	0	0	0	0	0	0	0.07335	0.22005	0.36675	0	0	0	0	0	0	5	15	25	5	15	25	0.07335	0.22005	0.36676	0.07335	0.22005	0.36675	4.69513e-05	0.000422564	0.00117	5	15	25	5.00635	15.0571	25.1584	4.99364	14.9427	24.8406	0.07335	0.22005	0.36676	0.07335
0.01468	0	0	0	5	15	25	0	0	0	0	0	0	0.0734	0.2202	0.367	0	0	0	0	0	0	5	15	25	5	15	25	0.0734	0.2202	0.36701	0.0734	0.2202	0.367	4.70154e-05	0.00042314	0.00118	5	15	25	5.00636	15.0571	25.1585	4.99364	14.9427	24.8405	0.0734	0.2202	0.36701	0.0734
0.01469	0	0	0	5	15	25	0	0	0	0	0	0	0.07345	0.22035	0.36725	0	0	0	0	0	0	5	15	25	5	15	25	0.07345	0.22035	0.36726	0.07345	0.22035	0.36725	4.70794e-05	0.000423717	0.00118	5	15	25	5.00636	15.0572	25.1586	4.99363	14.9426	24.8404	0.07345	0.22035	0.36726	0.07345
0.0147	0	0	0	5	15	25	0	0	0	0	0	0	0.0735	0.2205	0.3675	0	0	0	0	0	0	5	15	25	5	15	25	0.0735	0.2205	0.36751	0.0735	0.2205	0.3675	4.71436e-05	0.000424294	0.00118	5	15	25	5.00636	15.0572	25.1587	4.99363	14.9426	24.8403	0.0735	0.2205	0.36751	0.0735
0.01471	0	0	0	5	15	25	0	0	0	0	0	0	0.07355	0.22065	0.36775	0	0	0	0	0	0	5	15	25	5	15	25	0.07355	0.22065	0.36776	0.07355	0.22065	0.36775	4.72077e-05	0.000424871	0.00118	5	15	25	5.00637	15.0572	25.1588	4.99362	14.9425	24.8402	0.07355	0.22065	0.36776	0.07355
0.01472	0	0	0	5	15	25	0	0	0	0	0	0	0.0736	0.2208	0.368	0	0	0	0	0	0	5	15	25	5	15	25	0.0736	0.2208	0.36801	0.0736	0.2208	0.368	4.72719e-05	0.000425449	0.00118	5	15	25	5.00637	15.0573	25.1589	4.99362	14.9425	24.8401	0.0736	0.2208	0.36801	0.0736
0.01473	0	0	0	5	15	25	0	0	0	0	0	0	0.07365	0.22095	0.36825	0	0	0	0	0	0	5	15	25	5	15	25	0.07365	0.22095	0.36826	0.07365	0.22095	0.36825	4.73362e-05	0.000426027	0.00118	5	15	25	5.00638	15.0573	25.159	4.99361	14.9424	24.84	0.07365	0.22095	0.36826	0.07365
0.01474	0	0	0	5	15	25	0	0	0	0	0	0	0.0737	0.2211	0.3685	0	0	0	0	0	0	5	15	25	5	15	25	0.0737	0.2211	0.36851	0.0737	0.2211	0.3685	4.74005e-05	0.000426606	0.00119	5	15	25	5.00638	15.0574	25.1591	4.99361	14.9424	24.8398	0.0737	0.2211	0.36851	0.0737
0.01475	0	0	0	5	15	25	0	0	0	0	0	0	0.07375	0.22125	0.36875	0	0	0	0	0	0	5	15	25	5	15	25	0.07375	0.22125	0.36876	0.07375	0.22125	0.36875	4.74648e-05	0.000427185	0.00119	5	15	25	5.00639	15.0574	25.1593	4.99361	14.9424	24.8397	0.07375	0.22125	0.36876	0.07375
0.01476	0	0	0	5	15	25	0	0	0	0	0	0	0.0738	0.2214	0.369	0	0	0	0	0	0	5	15	25	5	15	25	0.0738	0.2214	0.36901	0.0738	0.2214	0.369	4.75292e-05	0.000427765	0.00119	5	15	25	5.00639	15.0574	25.1594	4.9936	14.9423	24.8396	0.0738	0.2214	0.36901	0.0738
0.01477	0	0	0	5	15	25	0	0	0	0	0	0	0.07385	0.22155	0.36925	0	0	0	0	0	0	5	15	25	5	15	25	0.07385	0.22155	0.36926	0.07385	0.22155	0.36925	4.75936e-05	0.000428344	0.00119	5	15	25	5.00639	15.0575	25.1595	4.9936	14.9423	24.8395	0.07385	0.22155	0.36926	0.07385
0.01478	0	0	0	5	15	25	0	0	0	0	0	0	0.0739	0.2217	0.3695	0	0	0	0	0	0	5	15	25	5	15	25	0.0739	0.2217	0.36951	0.0739	0.2217	0.3695	4.76581e-05	0.000428925	0.00119	5	15	25	5.0064	15.0575	25.1596	4.99359	14.9423	24.8394	0.0739	0.2217	0.36951	0.0739
0.01479	0	0	0	5	15	25	0	0	0	0	0	0	0.07395	0.22185	0.36975	0	0	0	0	0	0	5	15	25	5	15	25	0.07395	0.22185	0.36976	0.07395	0.22185	0.36975	4.77226e-05	0.000429505	0.00119	5	15	25	5.0064	15.0576	25.1597	4.99359	14.9422	24.8393	0.07395	0.22185	0.36976	0.07395
0.0148	0	0	0	5	15	25	0	0	0	0	0	0	0.074	0.222	0.37	0	0	0	0	0	0	5	15	25	5	15	25	0.074	0.222	0.37001	0.074	0.222	0.37	4.77871e-05	0.000430086	0.00119	5	15	25	5.00641	15.0576	25.1598	4.99358	14.9422	24.8392	0.074	0.222	0.37001	0.074
0.01481	0	0	0	5	15	25	0	0	0	0	0	0	0.07405	0.22215	0.37025	0	0	0	0	0	0	5	15	25	5	15	25	0.07405	0.22215	0.37026	0.07405	0.22215	0.37025	4.78517e-05	0.000430668	0.0012	5	15	25	5.00641	15.0576	25.1599	4.99358	14.9421	24.8391	0.07405	0.22215	0.37026	0.07405
0.01482	0	0	0	5	15	25	0	0	0	0	0	0	0.0741	0.2223	0.3705	0	0	0	0	0	0	5	15	25	5	15	25	0.0741	0.2223	0.37051	0.0741	0.2223	0.3705	4.79164e-05	0.000431249	0.0012	5	15	25	5.00642	15.0577	25.16	4.99358	14.9421	24.839	0.0741	0.2223	0.37051	0.0741
0.01483	0	0	0	5	15	25	0	0	0	0	0	0	0.07415	0.22245	0.37075	0	0	0	0	0	0	5	15	25	5	15	25	0.07415	0.22245	0.37076	0.07415	0.22245	0.37075	4.79811e-05	0.000431832	0.0012	5	15	25	5.00642	15.0577	25.1601	4.99357	14.9421	24.8389	0.07415	0.22245	0.37076	0.07415
0.01484	0	0	0	5	15	25	0	0	0	0	0	0	0.0742	0.2226	0.371	0	0	0	0	0	0	5	15	25	5	15	25	0.0742	0.2226	0.37101	0.0742	0.2226	0.371	4.80458e-05	0.000432414	0.0012	5	15	25	5.00643	15.0578	25.1602	4.99357	14.942	24.8388	0.0742	0.2226	0.37101	0.0742
0.01485	0	0	0	5	15	25	0	0	0	0	0	0	0.07425	0.22275	0.37125	0	0	0	0	0	0	5	15	25	5	15	25	0.07425	0.22275	0.37126	0.07425	0.22275	0.37125	4.81106e-05	0.000432997	0.0012	5	15	25	5.00643	15.0578	25.1603	4.99356	14.942	24.8386	0.07425	0.22275	0.37126	0.07425
0.01486	0	0	0	5	15	25	0	0	0	0	0	0	0.0743	0.2229	0.3715	0	0	0	0	0	0	5	15	25	5	15	25	0.0743	0.2229	0.37151	0.0743	0.2229	0.3715	4.81754e-05	0.00043358	0.0012	5	15	25	5.00643	15.0578	25.1604	4.99356	14.942	24.8385	0.0743	0.2229	0.37151	0.0743
0.01487	0	0	0	5	15	25	0	0	0	0	0	0	0.07435	0.22305	0.37175	0	0	0	0	0	0	5	15	25	5	15	25	0.07435	0.22305	0.37176	0.07435	0.22305	0.37175	4.82403e-05	0.000434164	0.00121	5	15	25	5.00644	15.0579	25.1605	4.99355	14.9419	24.8384	0.07435	0.22305	0.37176	0.07435
0.01488	0	0	0	5	15	25	0	0	0	0	0	0	0.0744	0.2232	0.372	0	0	0	0	0	0	5	15	25	5	15	25	0.0744	0.2232	0.37201	0.0744	0.2232	0.372	4.83052e-05	0.000434748	0.00121	5	15	25	5.00644	15.0579	25.1607	4.99355	14.9419	24.8383	0.0744	0.2232	0.37201	0.0744
0.01489	0	0	0	5	15	25	0	0	0	0	0	0	0.07445	0.22335	0.37225	0	0	0	0	0	0	5	15	25	5	15	25	0.07445	0.22335	0.37226	0.07445	0.22335	0.37225	4.83701e-05	0.000435333	0.00121	5	15	25	5.00645	15.0579	25.1608	4.99354	14.9418	24.8382	0.07445	0.22335	0.37226	0.07445
0.0149	0	0	0	5	15	25	0	0	0	0	0	0	0.0745	0.2235	0.3725	0	0	0	0	0	0	5	15	25	5	15	25	0.0745	0.2235	0.37251	0.0745	0.2235	0.3725	4.84351e-05	0.000435918	0.00121	5	15	25	5.00645	15.058	25.1609	4.99354	14.9418	24.8381	0.0745	0.2235	0.37251	0.0745
0.01491	0	0	0	5	15	25	0	0	0	0	0	0	0.07455	0.22365	0.37275	0	0	0	0	0	0	5	15	25	5	15	25	0.07455	0.22365	0.37276	0.07455	0.22365	0.37275	4.85001e-05	0.000436503	0.00121	5	15	25	5.00646	15.058	25.161	4.99354	14.9418	24.838	0.07455	0.22365	0.37276	0.07455
0.01492	0	0	0	5	15	25	0	0	0	0	0	0	0.0746	0.2238	0.373	0	0	0	0	0	0	5	15	25	5	15	25	0.0746	0.2238	0.37301	0.0746	0.2238	0.373	4.85652e-05	0.000437089	0.00121	5	15	25	5.00646	15.0581	25.1611	4.99353	14.9417	24.8379	0.0746	0.2238	0.37301	0.0746
0.01493	0	0	0	5	15	25	0	0	0	0	0	0	0.07465	0.22395	0.37325	0	0	0	0	0	0	5	15	25	5	15	25	0.07465	0.22395	0.37326	0.07465	0.22395	0.37325	4.86303e-05	0.000437675	0.00122	5	15	25	5.00646	15.0581	25.1612	4.99353	14.9417	24.8378	0.07465	0.22395	0.37326	0.07465
0.01494	0	0	0	5	15	25	0	0	0	0	0	0	0.0747	0.2241	0.3735	0	0	0	0	0	0	5	15	25	5	15	25	0.0747	0.2241	0.37351	0.0747	0.2241	0.3735	4.86955e-05	0.000438261	0.00122	5	15	25	5.00647	15.0581	25.1613	4.99352	14.9416	24.8377	0.0747	0.2241	0.37351	0.0747
0.01495	0	0	0	5	15	25	0	0	0	0	0	0	0.07475	0.22425	0.37375	0	0	0	0	0	0	5	15	25	5	15	25	0.07475	0.22425	0.37376	0.07475	0.22425	0.37375	4.87607e-05	0.000438848	0.00122	5	15	25	5.00647	15.0582	25.1614	4.99352	14.9416	24.8376	0.07475	0.22425	0.37376	0.07475
0.01496	0	0	0	5	15	25	0	0	0	0	0	0	0.0748	0.2244	0.374	0	0	0	0	0	0	5	15	25	5	15	25	0.0748	0.2244	0.37401	0.0748	0.2244	0.374	4.8826e-05	0.000439436	0.00122	5	15	25	5.00648	15.0582	25.1615	4.99351	14.9415	24.8374	0.0748	0.2244	0.37401	0.0748
0.01497	0	0	0	5	15	25	0	0	0	0	0	0	0.07485	0.22455	0.37425	0	0	0	0	0	0	5	15	25	5	15	25	0.07485	0.22455	0.37426	0.07485	0.22455	0.37425	4.88913e-05	0.000440023	0.00122	5	15	25	5.00648	15.0583	25.1616	4.99351	14.9415	24.8373	0.07485	0.22455	0.37426	0.07485
0.01498	0	0	0	5	15	25	0	0	0	0	0	0	0.0749	0.2247	0.3745	0	0	0	0	0	0	5	15	25	5	15	25	0.0749	0.2247	0.37451	0.0749	0.2247	0.3745	4.89566e-05	0.000440611	0.00122	5	15	25	5.00649	15.0583	25.1617	4.99351	14.9415	24.8372	0.0749	0.2247	0.37451	0.0749
0.01499	0	0	0	5	15	25	0	0	0	0	0	0	0.07495	0.22485	0.37475	0	0	0	0	0	0	5	15	25	5	15	25	0.07495	0.22485	0.37476	0.07495	0.22485	0.37475	4.9022e-05	0.0004412	0.00123	5	15	25	5.00649	15.0583	25.1618	4.9935	14.9414	24.8371	0.07495	0.22485	0.37476	0.07495
0.015	0	0	0	5	15	25	0	0	0	0	0	0	0.075	0.225	0.375	0	0	0	0	0	0	5	15	25	5	15	25	0.075	0.225	0.37501	0.075	0.225	0.375	4.90874e-05	0.000441789	0.00123	5	15	25	5.00649	15.0584	25.1619	4.9935	14.9414	24.837	0.075	0.225	0.37501	0.075
0.01501	0	0	0	5	15	25	0	0	0	0	0	0	0.07505	0.22515	0.37525	0	0	0	0	0	0	5	15	25	5	15	25	0.07505	0.22515	0.37526	0.07505	0.22515	0.37525	4.91529e-05	0.000442378	0.00123	5	15	25	5.0065	15.0584	25.1621	4.99349	14.9414	24.8369	0.07505	0.22515	0.37526	0.07505
0.01502	0	0	0	5	15	25	0	0	0	0	0	0	0.0751	0.2253	0.3755	0	0	0	0	0	0	5	15	25	5	15	25	0.0751	0.2253	0.37551	0.0751	0.2253	0.3755	4.92184e-05	0.000442968	0.00123	5	15	25	5.0065	15.0585	25.1622	4.99349	14.9413	24.8368	0.0751	0.2253	0.37551	0.0751
0.01503	0	0	0	5	15	25	0	0	0	0	0	0	0.07515	0.22545	0.37575	0	0	0	0	0	0	5	15	25	5	15	25	0.07515	0.22545	0.37576	0.07515	0.22545	0.37575	4.9284e-05	0.000443558	0.00123	5	15	25	5.00651	15.0585	25.1623	4.99348	14.9413	24.8367	0.07515	0.22545	0.37576	0.07515
0.01504	0	0	0	5	15	25	0	0	0	0	0	0	0.0752	0.2256	0.376	0	0	0	0	0	0	5	15	25	5	15	25	0.0752	0.2256	0.37601	0.0752	0.2256	0.376	4.93496e-05	0.000444148	0.00123	5	15	25	5.00651	15.0585	25.1624	4.99348	14.9412	24.8366	0.0752	0.2256	0.37601	0.0752
0.01505	0	0	0	5	15	25	0	0	0	0	0	0	0.07525	0.22575	0.37625	0	0	0	0	0	0	5	15	25	5	15	25	0.07525	0.22575	0.37626	0.07525	0.22575	0.37625	4.94152e-05	0.000444739	0.00124	5	15	25	5.00652	15.0586	25.1625	4.99348	14.9412	24.8365	0.07525	0.22575	0.37626	0.07525
0.01506	0	0	0	5	15	25	0	0	0	0	0	0	0.0753	0.2259	0.3765	0	0	0	0	0	0	5	15	25	5	15	25	0.0753	0.2259	0.37651	0.0753	0.2259	0.3765	4.94809e-05	0.00044533	0.00124	5	15	25	5.00652	15.0586	25.1626	4.99347	14.9412	24.8363	0.0753	0.2259	0.37651	0.0753
0.01507	0	0	0	5	15	25	0	0	0	0	0	0	0.07535	0.22605	0.37675	0	0	0	0	0	0	5	15	25	5	15	25	0.07535	0.22605	0.37676	0.07535	0.22605	0.37675	4.95466e-05	0.000445922	0.00124	5	15	25	5.00652	15.0587	25.1627	4.99347	14.9411	24.8362	0.07535	0.22605	0.37676	0.07535
0.01508	0	0	0	5	15	25	0	0	0	0	0	0	0.0754	0.2262	0.377	0	0	0	0	0	0	5	15	25	5	15	25	0.0754	0.2262	0.37701	0.0754	0.2262	0.377	4.96124e-05	0.000446514	0.00124	5	15	25	5.00653	15.0587	25.1628	4.99346	14.9411	24.8361	0.0754	0.2262	0.37701	0.0754
0.01509	0	0	0	5	15	25	0	0	0	0	0	0	0.07545	0.22635	0.37725	0	0	0	0	0	0	5	15	25	5	15	25	0.07545	0.22635	0.37726	0.07545	0.22635	0.37725	4.96782e-05	0.000447106	0.00124	5	15	25	5.00653	15.0587	25.1629	4.99346	14.9411	24.836	0.07545	0.22635	0.37726	0.07545
0.0151	0	0	0	5	15	25	0	0	0	0	0	0	0.0755	0.2265	0.3775	0	0	0	0	0	0	5	15	25	5	15	25	0.0755	0.2265	0.37751	0.0755	0.2265	0.3775	4.97441e-05	0.000447699	0.00124	5	15	25	5.00654	15.0588	25.163	4.99345	14.941	24.8359	0.0755	0.2265	0.37751	0.0755
0.01511	0	0	0	5	15	25	0	0	0	0	0	0	0.07555	0.22665	0.37775	0	0	0	0	0	0	5	15	25	5	15	25	0.07555	0.22665	0.37776	0.07555	0.22665	0.37775	4.981e-05	0.000448292	0.00125	5	15	25	5.00654	15.0588	25.1631	4.99345	14.941	24.8358	0.07555	0.22665	0.37776	0.07555
0.01512	0	0	0	5	15	25	0	0	0	0	0	0	0.0756	0.2268	0.378	0	0	0	0	0	0	5	15	25	5	15	25	0.0756	0.2268	0.37801	0.0756	0.2268	0.378	4.9876e-05	0.000448886	0.00125	5	15	25	5.00655	15.0588	25.1632	4.99344	14.9409	24.8357	0.0756	0.2268	0.37801	0.0756
0.01513	0	0	0	5	15	25	0	0	0	0	0	0	0.07565	0.22695	0.37825	0	0	0	0	0	0	5	15	25	5	15	25	0.07565	0.22695	0.37826	0.07565	0.22695	0.37825	4.99419e-05	0.00044948	0.00125	5	15	25	5.00655	15.0589	25.1633	4.99344	14.9409	24.8356	0.07565	0.22695	0.37826	0.07565
0.01514	0	0	0	5	15	25	0	0	0	0	0	0	0.0757	0.2271	0.3785	0	0	0	0	0	0	5	15	25	5	15	25	0.0757	0.2271	0.37851	0.0757	0.2271	0.3785	5.0008e-05	0.000450074	0.00125	5	15	25	5.00656	15.0589	25.1635	4.99344	14.9408	24.8355	0.0757	0.2271	0.37851	0.0757
0.01515	0	0	0	5	15	25	0	0	0	0	0	0	0.07575	0.22725	0.37875	0	0	0	0	0	0	5	15	25	5	15	25	0.07575	0.22725	0.37876	0.07575	0.22725	0.37875	5.00741e-05	0.000450669	0.00125	5	15	25	5.00656	15.059	25.1636	4.99343	14.9408	24.8354	0.07575	0.22725	0.37876	0.07575
0.01516	0	0	0	5	15	25	0	0	0	0	0	0	0.0758	0.2274	0.379	0	0	0	0	0	0	5	15	25	5	15	25	0.0758	0.2274	0.37901	0.0758	0.2274	0.379	5.01402e-05	0.000451264	0.00125	5	15	25	5.00656	15.059	25.1637	4.99343	14.9408	24.8353	0.0758	0.2274	0.37901	0.0758
0.01517	0	0	0	5	15	25	0	0	0	0	0	0	0.07585	0.22755	0.37925	0	0	0	0	0	0	5	15	25	5	15	25	0.07585	0.22755	0.37926	0.07585	0.22755	0.37925	5.02064e-05	0.000451859	0.00126	5	15	25	5.00657	15.059	25.1638	4.99342	14.9407	24.8351	0.07585	0.22755	0.37926	0.07585
0.01518	0	0	0	5	15	25	0	0	0	0	0	0	0.0759	0.2277	0.3795	0	0	0	0	0	0	5	15	25	5	15	25	0.0759	0.2277	0.37951	0.0759	0.2277	0.3795	5.02726e-05	0.000452455	0.00126	5	15	25	5.00657	15.0591	25.1639	4.99342	14.9407	24.835	0.0759	0.2277	0.37951	0.0759
0.01519	0	0	0	5	15	25	0	0	0	0	0	0	0.07595	0.22785	0.37975	0	0	0	0	0	0	5	15	25	5	15	25	0.07595	0.22785	0.37976	0.07595	0.22785	0.37975	5.03388e-05	0.000453052	0.00126	5	15	25	5.00658	15.0591	25.164	4.99341	14.9406	24.8349	0.07595	0.22785	0.37976	0.07595
0.0152	0	0	0	5	15	25	0	0	0	0	0	0	0.076	0.228	0.38	0	0	0	0	0	0	5	15	25	5	15	25	0.076	0.228	0.38001	0.076	0.228	0.38	5.04051e-05	0.000453648	0.00126	5	15	25	5.00658	15.0592	25.1641	4.99341	14.9406	24.8348	0.076	0.228	0.38001	0.076
0.01521	0	0	0	5	15	25	0	0	0	0	0	0	0.07605	0.22815	0.38025	0	0	0	0	0	0	5	15	25	5	15	25	0.07605	0.22815	0.38026	0.07605	0.22815	0.38025	5.04715e-05	0.000454245	0.00126	5	15	25	5.00659	15.0592	25.1642	4.99341	14.9406	24.8347	0.07605	0.22815	0.38026	0.07605
0.01522	0	0	0	5	15	25	0	0	0	0	0	0	0.0761	0.2283	0.3805	0	0	0	0	0	0	5	15	25	5	15	25	0.0761	0.2283	0.38051	0.0761	0.2283	0.3805	5.05379e-05	0.000454843	0.00126	5	15	25	5.00659	15.0592	25.1643	4.9934	14.9405	24.8346	0.0761	0.2283	0.38051	0.0761
0.01523	0	0	0	5	15	25	0	0	0	0	0	0	0.07615	0.22845	0.38075	0	0	0	0	0	0	5	15	25	5	15	25	0.07615	0.22845	0.38076	0.07615	0.22845	0.38075	5.06043e-05	0.000455441	0.00127	5	15	25	5.00659	15.0593	25.1644	4.9934	14.9405	24.8345	0.07615	0.22845	0.38076	0.07615
0.01524	0	0	0	5	15	25	0	0	0	0	0	0	0.0762	0.2286	0.381	0	0	0	0	0	0	5	15	25	5	15	25	0.0762	0.2286	0.38101	0.0762	0.2286	0.381	5.06708e-05	0.000456039	0.00127	5	15	25	5.0066	15.0593	25.1645	4.99339	14.9405	24.8344	0.0762	0.2286	0.38101	0.0762
0.01525	0	0	0	5	15	25	0	0	0	0	0	0	0.07625	0.22875	0.38125	0	0	0	0	0	0	5	15	25	5	15	25	0.07625	0.22875	0.38126	0.07625	0.22875	0.38125	5.07373e-05	0.000456638	0.00127	5	15	25	5.0066	15.0594	25.1646	4.99339	14.9404	24.8343	0.07625	0.22875	0.38126	0.07625
0.01526	0	0	0	5	15	25	0	0	0	0	0	0	0.0763	0.2289	0.3815	0	0	0	0	0	0	5	15	25	5	15	25	0.0763	0.2289	0.38151	0.0763	0.2289	0.3815	5.08039e-05	0.000457237	0.00127	5	15	25	5.00661	15.0594	25.1647	4.99338	14.9404	24.8342	0.0763	0.2289	0.38151	0.0763
0.01527	0	0	0	5	15	25	0	0	0	0	0	0	0.07635	0.22905	0.38175	0	0	0	0	0	0	5	15	25	5	15	25	0.07635	0.22905	0.38176	0.07635	0.22905	0.38175	5.08705e-05	0.000457836	0.00127	5	15	25	5.00661	15.0594	25.1648	4.99338	14.9403	24.8341	0.07635	0.22905	0.38176	0.07635
0.01528	0	0	0	5	15	25	0	0	0	0	0	0	0.0764	0.2292	0.382	0	0	0	0	0	0	5	15	25	5	15	25	0.0764	0.2292	0.38201	0.0764	0.2292	0.382	5.09371e-05	0.000458436	0.00127	5	15	25	5.00662	15.0595	25.165	4.99338	14.9403	24.834	0.0764	0.2292	0.38201	0.0764
0.01529	0	0	0	5	15	25	0	0	0	0	0	0	0.07645	0.22935	0.38225	0	0	0	0	0	0	5	15	25	5	15	25	0.07645	0.22935	0.38226	0.07645	0.22935	0.38225	5.10038e-05	0.000459036	0.00128	5	15	25	5.00662	15.0595	25.1651	4.99337	14.9403	24.8338	0.07645	0.22935	0.38226	0.07645
0.0153	0	0	0	5	15	25	0	0	0	0	0	0	0.0765	0.2295	0.3825	0	0	0	0	0	0	5	15	25	5	15	25	0.0765	0.2295	0.38251	0.0765	0.2295	0.3825	5.10705e-05	0.000459637	0.00128	5	15	25	5.00662	15.0595	25.1652	4.99337	14.9402	24.8337	0.0765	0.2295	0.38251	0.0765
0.01531	0	0	0	5	15	25	0	0	0	0	0	0	0.07655	0.22965	0.38275	0	0	0	0	0	0	5	15	25	5	15	25	0.07655	0.22965	0.38276	0.07655	0.22965	0.38275	5.11373e-05	0.000460238	0.00128	5	15	25	5.00663	15.0596	25.1653	4.99336	14.9402	24.8336	0.07655	0.22965	0.38276	0.07655
0.01532	0	0	0	5	15	25	0	0	0	0	0	0	0.0766	0.2298	0.383	0	0	0	0	0	0	5	15	25	5	15	25	0.0766	0.2298	0.38301	0.0766	0.2298	0.383	5.12042e-05	0.00046084	0.00128	5	15	25	5.00663	15.0596	25.1654	4.99336	14.9401	24.8335	0.0766	0.2298	0.38301	0.0766
0.01533	0	0	0	5	15	25	0	0	0	0	0	0	0.07665	0.22995	0.38325	0	0	0	0	0	0	5	15	25	5	15	25	0.07665	0.22995	0.38326	0.07665	0.22995	0.38325	5.1271e-05	0.000461441	0.00128	5	15	25	5.00664	15.0597	25.1655	4.99335	14.9401	24.8334	0.07665	0.22995	0.38326	0.07665
0.01534	0	0	0	5	15	25	0	0	0	0	0	0	0.0767	0.2301	0.3835	0	0	0	0	0	0	5	15	25	5	15	25	0.0767	0.2301	0.38351	0.0767	0.2301	0.3835	5.13379e-05	0.000462044	0.00128	5	15	25	5.00664	15.0597	25.1656	4.99335	14.9401	24.8333	0.0767	0.2301	0.38351	0.0767
0.01535	0	0	0	5	15	25	0	0	0	0	0	0	0.07675	0.23025	0.38375	0	0	0	0	0	0	5	15	25	5	15	25	0.07675	0.23025	0.38376	0.07675	0.23025	0.38375	5.14049e-05	0.000462646	0.00129	5	15	25	5.00665	15.0597	25.1657	4.99335	14.94	24.8332	0.07675	0.23025	0.38376	0.07675
0.01536	0	0	0	5	15	25	0	0	0	0	0	0	0.0768	0.2304	0.384	0	0	0	0	0	0	5	15	25	5	15	25	0.0768	0.2304	0.38401	0.0768	0.2304	0.384	5.14719e-05	0.000463249	0.00129	5	15	25	5.00665	15.0598	25.1658	4.99334	14.94	24.8331	0.0768	0.2304	0.38401	0.0768
0.01537	0	0	0	5	15	25	0	0	0	0	0	0	0.07685	0.23055	0.38425	0	0	0	0	0	0	5	15	25	5	15	25	0.07685	0.23055	0.38426	0.07685	0.23055	0.38425	5.15389e-05	0.000463853	0.00129	5	15	25	5.00665	15.0598	25.1659	4.99334	14.9399	24.833	0.07685	0.23055	0.38426	0.07685
0.01538	0	0	0	5	15	25	0	0	0	0	0	0	0.0769	0.2307	0.3845	0	0	0	0	0	0	5	15	25	5	15	25	0.0769	0.2307	0.38451	0.0769	0.2307	0.3845	5.1606e-05	0.000464456	0.00129	5	15	25	5.00666	15.0599	25.166	4.99333	14.9399	24.8329	0.0769	0.2307	0.38451	0.0769
0.01539	0	0	0	5	15	25	0	0	0	0	0	0	0.07695	0.23085	0.38475	0	0	0	0	0	0	5	15	25	5	15	25	0.07695	0.23085	0.38476	0.07695	0.23085	0.38475	5.16731e-05	0.000465061	0.00129	5	15	25	5.00666	15.0599	25.1661	4.99333	14.9399	24.8328	0.07695	0.23085	0.38476	0.07695
0.0154	0	0	0	5	15	25	0	0	0	0	0	0	0.077	0.231	0.385	0	0	0	0	0	0	5	15	25	5	15	25	0.077	0.231	0.38501	0.077	0.231	0.385	5.17403e-05	0.000465665	0.00129	5	15	25	5.00667	15.0599	25.1662	4.99332	14.9398	24.8326	0.077	0.231	0.38501	0.077
0.01541	0	0	0	5	15	25	0	0	0	0	0	0	0.07705	0.23115	0.38525	0	0	0	0	0	0	5	15	25	5	15	25	0.07705	0.23115	0.38526	0.07705	0.23115	0.38525	5.18075e-05	0.00046627	0.0013	5	15	25	5.00667	15.06	25.1664	4.99332	14.9398	24.8325	0.07705	0.23115	0.38526	0.07705
0.01542	0	0	0	5	15	25	0	0	0	0	0	0	0.0771	0.2313	0.3855	0	0	0	0	0	0	5	15	25	5	15	25	0.0771	0.2313	0.38551	0.0771	0.2313	0.3855	5.18748e-05	0.000466875	0.0013	5	15	25	5.00668	15.06	25.1665	4.99331	14.9398	24.8324	0.0771	0.2313	0.38551	0.0771
0.01543	0	0	0	5	15	25	0	0	0	0	0	0	0.07715	0.23145	0.38575	0	0	0	0	0	0	5	15	25	5	15	25	0.07715	0.23145	0.38576	0.07715	0.23145	0.38575	5.19421e-05	0.000467481	0.0013	5	15	25	5.00668	15.06	25.1666	4.99331	14.9397	24.8323	0.07715	0.23145	0.38577	0.07715
0.01544	0	0	0	5	15	25	0	0	0	0	0	0	0.0772	0.2316	0.386	0	0	0	0	0	0	5	15	25	5	15	25	0.0772	0.2316	0.38601	0.0772	0.2316	0.386	5.20094e-05	0.000468087	0.0013	5	15	25	5.00668	15.0601	25.1667	4.99331	14.9397	24.8322	0.0772	0.2316	0.38602	0.0772
0.01545	0	0	0	5	15	25	0	0	0	0	0	0	0.07725	0.23175	0.38625	0	0	0	0	0	0	5	15	25	5	15	25	0.07725	0.23175	0.38626	0.07725	0.23175	0.38625	5.20768e-05	0.000468694	0.0013	5	15	25	5.00669	15.0601	25.1668	4.9933	14.9396	24.8321	0.07725	0.23175	0.38627	0.07725
0.01546	0	0	0	5	15	25	0	0	0	0	0	0	0.0773	0.2319	0.3865	0	0	0	0	0	0	5	15	25	5	15	25	0.0773	0.2319	0.38651	0.0773	0.2319	0.3865	5.21443e-05	0.000469301	0.0013	5	15	25	5.00669	15.0602	25.1669	4.9933	14.9396	24.832	0.0773	0.2319	0.38652	0.0773
0.01547	0	0	0	5	15	25	0	0	0	0	0	0	0.07735	0.23205	0.38675	0	0	0	0	0	0	5	15	25	5	15	25	0.07735	0.23205	0.38676	0.07735	0.23205	0.38675	5.22118e-05	0.000469908	0.00131	5	15	25	5.0067	15.0602	25.167	4.99329	14.9396	24.8319	0.07735	0.23205	0.38677	0.07735
0.01548	0	0	0	5	15	25	0	0	0	0	0	0	0.0774	0.2322	0.387	0	0	0	0	0	0	5	15	25	5	15	25	0.0774	0.2322	0.38701	0.0774	0.2322	0.387	5.22793e-05	0.000470516	0.00131	5	15	25	5.0067	15.0602	25.1671	4.99329	14.9395	24.8318	0.0774	0.2322	0.38702	0.0774
0.01549	0	0	0	5	15	25	0	0	0	0	0	0	0.07745	0.23235	0.38725	0	0	0	0	0	0	5	15	25	5	15	25	0.07745	0.23235	0.38726	0.07745	0.23235	0.38725	5.23468e-05	0.000471124	0.00131	5	15	25	5.00671	15.0603	25.1672	4.99328	14.9395	24.8317	0.07745	0.23235	0.38727	0.07745
0.0155	0	0	0	5	15	25	0	0	0	0	0	0	0.0775	0.2325	0.3875	0	0	0	0	0	0	5	15	25	5	15	25	0.0775	0.2325	0.38751	0.0775	0.2325	0.3875	5.24145e-05	0.000471732	0.00131	5	15	25	5.00671	15.0603	25.1673	4.99328	14.9394	24.8316	0.0775	0.2325	0.38752	0.0775
0.01551	0	0	0	5	15	25	0	0	0	0	0	0	0.07755	0.23265	0.38775	0	0	0	0	0	0	5	15	25	5	15	25	0.07755	0.23265	0.38776	0.07755	0.23265	0.38775	5.24821e-05	0.000472341	0.00131	5	15	25	5.00672	15.0604	25.1674	4.99328	14.9394	24.8314	0.07755	0.23265	0.38777	0.07755
0.01552	0	0	0	5	15	25	0	0	0	0	0	0	0.0776	0.2328	0.388	0	0	0	0	0	0	5	15	25	5	15	25	0.0776	0.2328	0.38801	0.0776	0.2328	0.388	5.25498e-05	0.000472951	0.00131	5	15	25	5.00672	15.0604	25.1675	4.99327	14.9394	24.8313	0.0776	0.2328	0.38802	0.0776
0.01553	0	0	0	5	15	25	0	0	0	0	0	0	0.07765	0.23295	0.38825	0	0	0	0	0	0	5	15	25	5	15	25	0.07765	0.23295	0.38826	0.07765	0.23295	0.38825	5.26175e-05	0.00047356	0.00132	5	15	25	5.00672	15.0604	25.1676	4.99327	14.9393	24.8312	0.07765	0.23295	0.38827	0.07765
0.01554	0	0	0	5	15	25	0	0	0	0	0	0	0.0777	0.2331	0.3885	0	0	0	0	0	0	5	15	25	5	15	25	0.0777	0.2331	0.38851	0.0777	0.2331	0.3885	5.26853e-05	0.00047417	0.00132	5	15	25	5.00673	15.0605	25.1678	4.99326	14.9393	24.8311	0.0777	0.2331	0.38852	0.0777
0.01555	0	0	0	5	15	25	0	0	0	0	0	0	0.07775	0.23325	0.38875	0	0	0	0	0	0	5	15	25	5	15	25	0.07775	0.23325	0.38876	0.07775	0.23325	0.38875	5.27532e-05	0.000474781	0.00132	5	15	25	5.00673	15.0605	25.1679	4.99326	14.9392	24.831	0.07775	0.23325	0.38877	0.07775
0.01556	0	0	0	5	15	25	0	0	0	0	0	0	0.0778	0.2334	0.389	0	0	0	0	0	0	5	15	25	5	15	25	0.0778	0.2334	0.38901	0.0778	0.2334	0.389	5.2821e-05	0.000475392	0.00132	5	15	25	5.00674	15.0605	25.168	4.99325	14.9392	24.8309	0.0778	0.2334	0.38902	0.0778
0.01557	0	0	0	5	15	25	0	0	0	0	0	0	0.07785	0.23355	0.38925	0	0	0	0	0	0	5	15	25	5	15	25	0.07785	0.23355	0.38926	0.07785	0.23355	0.38925	5.28889e-05	0.000476003	0.00132	5	15	25	5.00674	15.0606	25.1681	4.99325	14.9392	24.8308	0.07785	0.23355	0.38927	0.07785
0.01558	0	0	0	5	15	25	0	0	0	0	0	0	0.0779	0.2337	0.3895	0	0	0	0	0	0	5	15	25	5	15	25	0.0779	0.2337	0.38951	0.0779	0.2337	0.3895	5.29569e-05	0.000476614	0.00132	5	15	25	5.00675	15.0606	25.1682	4.99325	14.9391	24.8307	0.0779	0.2337	0.38952	0.0779
0.01559	0	0	0	5	15	25	0	0	0	0	0	0	0.07795	0.23385	0.38975	0	0	0	0	0	0	5	15	25	5	15	25	0.07795	0.23385	0.38976	0.07795	0.23385	0.38975	5.30249e-05	0.000477226	0.00133	5	15	25	5.00675	15.0607	25.1683	4.99324	14.9391	24.8306	0.07795	0.23385	0.38977	0.07795
0.0156	0	0	0	5	15	25	0	0	0	0	0	0	0.078	0.234	0.39	0	0	0	0	0	0	5	15	25	5	15	25	0.078	0.234	0.39001	0.078	0.234	0.39	5.30929e-05	0.000477839	0.00133	5	15	25	5.00675	15.0607	25.1684	4.99324	14.939	24.8305	0.078	0.234	0.39002	0.078
0.01561	0	0	0	5	15	25	0	0	0	0	0	0	0.07805	0.23415	0.39025	0	0	0	0	0	0	5	15	25	5	15	25	0.07805	0.23415	0.39026	0.07805	0.23415	0.39025	5.3161e-05	0.000478452	0.00133	5	15	25	5.00676	15.0607	25.1685	4.99323	14.939	24.8303	0.07805	0.23415	0.39027	0.07805
0.01562	0	0	0	5	15	25	0	0	0	0	0	0	0.0781	0.2343	0.3905	0	0	0	0	0	0	5	15	25	5	15	25	0.0781	0.2343	0.39051	0.0781	0.2343	0.3905	5.32292e-05	0.000479065	0.00133	5	15	25	5.00676	15.0608	25.1686	4.99323	14.939	24.8302	0.0781	0.2343	0.39052	0.0781
0.01563	0	0	0	5	15	25	0	0	0	0	0	0	0.07815	0.23445	0.39075	0	0	0	0	0	0	5	15	25	5	15	25	0.07815	0.23445	0.39076	0.07815	0.23445	0.39075	5.32973e-05	0.000479679	0.00133	5	15	25	5.00677	15.0608	25.1687	4.99322	14.9389	24.8301	0.07815	0.23445	0.39077	0.07815
0.01564	0	0	0	5	15	25	0	0	0	0	0	0	0.0782	0.2346	0.391	0	0	0	0	0	0	5	15	25	5	15	25	0.0782	0.2346	0.39101	0.0782	0.2346	0.391	5.33656e-05	0.000480293	0.00133	5	15	25	5.00677	15.0609	25.1688	4.99322	14.9389	24.83	0.0782	0.2346	0.39102	0.0782
0.01565	0	0	0	5	15	25	0	0	0	0	0	0	0.07825	0.23475	0.39125	0	0	0	0	0	0	5	15	25	5	15	25	0.07825	0.23475	0.39126	0.07825	0.23475	0.39125	5.34338e-05	0.000480907	0.00134	5	15	25	5.00678	15.0609	25.1689	4.99322	14.9389	24.8299	0.07825	0.23475	0.39127	0.07825
0.01566	0	0	0	5	15	25	0	0	0	0	0	0	0.0783	0.2349	0.3915	0	0	0	0	0	0	5	15	25	5	15	25	0.0783	0.2349	0.39151	0.0783	0.2349	0.3915	5.35021e-05	0.000481522	0.00134	5	15	25	5.00678	15.0609	25.169	4.99321	14.9388	24.8298	0.0783	0.2349	0.39152	0.0783
0.01567	0	0	0	5	15	25	0	0	0	0	0	0	0.07835	0.23505	0.39175	0	0	0	0	0	0	5	15	25	5	15	25	0.07835	0.23505	0.39176	0.07835	0.23505	0.39175	5.35705e-05	0.000482137	0.00134	5	15	25	5.00678	15.061	25.1691	4.99321	14.9388	24.8297	0.07835	0.23505	0.39177	0.07835
0.01568	0	0	0	5	15	25	0	0	0	0	0	0	0.0784	0.2352	0.392	0	0	0	0	0	0	5	15	25	5	15	25	0.0784	0.2352	0.39201	0.0784	0.2352	0.392	5.36389e-05	0.000482752	0.00134	5	15	25	5.00679	15.061	25.1693	4.9932	14.9387	24.8296	0.0784	0.2352	0.39202	0.0784
0.01569	0	0	0	5	15	25	0	0	0	0	0	0	0.07845	0.23535	0.39225	0	0	0	0	0	0	5	15	25	5	15	25	0.07845	0.23535	0.39226	0.07845	0.23535	0.39225	5.37073e-05	0.000483368	0.00134	5	15	25	5.00679	15.061	25.1694	4.9932	14.9387	24.8295	0.07845	0.23535	0.39227	0.07845
0.0157	0	0	0	5	15	25	0	0	0	0	0	0	0.0785	0.2355	0.3925	0	0	0	0	0	0	5	15	25	5	15	25	0.0785	0.2355	0.39251	0.0785	0.2355	0.3925	5.37758e-05	0.000483985	0.00134	5	15	25	5.0068	15.0611	25.1695	4.99319	14.9387	24.8294	0.0785	0.2355	0.39252	0.0785
0.01571	0	0	0	5	15	25	0	0	0	0	0	0	0.07855	0.23565	0.39275	0	0	0	0	0	0	5	15	25	5	15	25	0.07855	0.23565	0.39276	0.07855	0.23565	0.39275	5.38443e-05	0.000484601	0.00135	5	15	25	5.0068	15.0611	25.1696	4.99319	14.9386	24.8293	0.07855	0.23565	0.39277	0.07855
0.01572	0	0	0	5	15	25	0	0	0	0	0	0	0.0786	0.2358	0.393	0	0	0	0	0	0	5	15	25	5	15	25	0.0786	0.2358	0.39301	0.0786	0.2358	0.393	5.39129e-05	0.000485219	0.00135	5	15	25	5.00681	15.0612	25.1697	4.99318	14.9386	24.8291	0.0786	0.2358	0.39302	0.0786
0.01573	0	0	0	5	15	25	0	0	0	0	0	0	0.07865	0.23595	0.39325	0	0	0	0	0	0	5	15	25	5	15	25	0.07865	0.23595	0.39326	0.07865	0.23595	0.39325	5.39815e-05	0.000485836	0.00135	5	15	25	5.00681	15.0612	25.1698	4.99318	14.9385	24.829	0.07865	0.23595	0.39327	0.07865
0.01574	0	0	0	5	15	25	0	0	0	0	0	0	0.0787	0.2361	0.3935	0	0	0	0	0	0	5	15	25	5	15	25	0.0787	0.2361	0.39351	0.0787	0.2361	0.3935	5.40502e-05	0.000486454	0.00135	5	15	25	5.00681	15.0612	25.1699	4.99318	14.9385	24.8289	0.0787	0.2361	0.39352	0.0787
0.01575	0	0	0	5	15	25	0	0	0	0	0	0	0.07875	0.23625	0.39375	0	0	0	0	0	0	5	15	25	5	15	25	0.07875	0.23625	0.39376	0.07875	0.23625	0.39375	5.41189e-05	0.000487072	0.00135	5	15	25	5.00682	15.0613	25.17	4.99317	14.9385	24.8288	0.07875	0.23625	0.39377	0.07875
0.01576	0	0	0	5	15	25	0	0	0	0	0	0	0.0788	0.2364	0.394	0	0	0	0	0	0	5	15	25	5	15	25	0.0788	0.2364	0.39401	0.0788	0.2364	0.394	5.41876e-05	0.000487691	0.00135	5	15	25	5.00682	15.0613	25.1701	4.99317	14.9384	24.8287	0.0788	0.2364	0.39402	0.0788
0.01577	0	0	0	5	15	25	0	0	0	0	0	0	0.07885	0.23655	0.39425	0	0	0	0	0	0	5	15	25	5	15	25	0.07885	0.23655	0.39426	0.07885	0.23655	0.39425	5.42564e-05	0.00048831	0.00136	5	15	25	5.00683	15.0614	25.1702	4.99316	14.9384	24.8286	0.07885	0.23655	0.39427	0.07885
0.01578	0	0	0	5	15	25	0	0	0	0	0	0	0.0789	0.2367	0.3945	0	0	0	0	0	0	5	15	25	5	15	25	0.0789	0.2367	0.39451	0.0789	0.2367	0.3945	5.43252e-05	0.00048893	0.00136	5	15	25	5.00683	15.0614	25.1703	4.99316	14.9383	24.8285	0.0789	0.2367	0.39452	0.0789
0.01579	0	0	0	5	15	25	0	0	0	0	0	0	0.07895	0.23685	0.39475	0	0	0	0	0	0	5	15	25	5	15	25	0.07895	0.23685	0.39476	0.07895	0.23685	0.39475	5.43941e-05	0.00048955	0.00136	5	15	25	5.00684	15.0614	25.1704	4.99315	14.9383	24.8284	0.07895	0.23685	0.39477	0.07895
0.0158	0	0	0	5	15	25	0	0	0	0	0	0	0.079	0.237	0.395	0	0	0	0	0	0	5	15	25	5	15	25	0.079	0.237	0.39501	0.079	0.237	0.395	5.4463e-05	0.00049017	0.00136	5	15	25	5.00684	15.0615	25.1705	4.99315	14.9383	24.8283	0.079	0.237	0.39502	0.079
0.01581	0	0	0	5	15	25	0	0	0	0	0	0	0.07905	0.23715	0.39525	0	0	0	0	0	0	5	15	25	5	15	25	0.07905	0.23715	0.39526	0.07905	0.23715	0.39525	5.4532e-05	0.00049079	0.00136	5	15	25	5.00684	15.0615	25.1706	4.99315	14.9382	24.8282	0.07905	0.23715	0.39527	0.07905
0.01582	0	0	0	5	15	25	0	0	0	0	0	0	0.0791	0.2373	0.3955	0	0	0	0	0	0	5	15	25	5	15	25	0.0791	0.2373	0.39551	0.0791	0.2373	0.3955	5.4601e-05	0.000491412	0.00137	5	15	25	5.00685	15.0616	25.1708	4.99314	14.9382	24.8281	0.0791	0.2373	0.39552	0.0791
0.01583	0	0	0	5	15	25	0	0	0	0	0	0	0.07915	0.23745	0.39575	0	0	0	0	0	0	5	15	25	5	15	25	0.07915	0.23745	0.39576	0.07915	0.23745	0.39575	5.46701e-05	0.000492033	0.00137	5	15	25	5.00685	15.0616	25.1709	4.99314	14.9382	24.828	0.07915	0.23745	0.39577	0.07915
0.01584	0	0	0	5	15	25	0	0	0	0	0	0	0.0792	0.2376	0.396	0	0	0	0	0	0	5	15	25	5	15	25	0.0792	0.2376	0.39601	0.0792	0.2376	0.396	5.47391e-05	0.000492655	0.00137	5	15	25	5.00686	15.0616	25.171	4.99313	14.9381	24.8279	0.0792	0.2376	0.39602	0.0792
0.01585	0	0	0	5	15	25	0	0	0	0	0	0	0.07925	0.23775	0.39625	0	0	0	0	0	0	5	15	25	5	15	25	0.07925	0.23775	0.39626	0.07925	0.23775	0.39625	5.48083e-05	0.000493277	0.00137	5	15	25	5.00686	15.0617	25.1711	4.99313	14.9381	24.8277	0.07925	0.23775	0.39627	0.07925
0.01586	0	0	0	5	15	25	0	0	0	0	0	0	0.0793	0.2379	0.3965	0	0	0	0	0	0	5	15	25	5	15	25	0.0793	0.2379	0.39651	0.0793	0.2379	0.3965	5.48775e-05	0.0004939	0.00137	5	15	25	5.00687	15.0617	25.1712	4.99312	14.938	24.8276	0.0793	0.2379	0.39652	0.0793
0.01587	0	0	0	5	15	25	0	0	0	0	0	0	0.07935	0.23805	0.39675	0	0	0	0	0	0	5	15	25	5	15	25	0.07935	0.23805	0.39676	0.07935	0.23805	0.39675	5.49467e-05	0.000494523	0.00137	5	15	25	5.00687	15.0617	25.1713	4.99312	14.938	24.8275	0.07935	0.23805	0.39677	0.07935
0.01588	0	0	0	5	15	25	0	0	0	0	0	0	0.0794	0.2382	0.397	0	0	0	0	0	0	5	15	25	5	15	25	0.0794	0.2382	0.39701	0.0794	0.2382	0.397	5.5016e-05	0.000495146	0.00138	5	15	25	5.00688	15.0618	25.1714	4.99312	14.938	24.8274	0.0794	0.2382	0.39702	0.0794
0.01589	0	0	0	5	15	25	0	0	0	0	0	0	0.07945	0.23835	0.39725	0	0	0	0	0	0	5	15	25	5	15	25	0.07945	0.23835	0.39726	0.07945	0.23835	0.39725	5.50853e-05	0.00049577	0.00138	5	15	25	5.00688	15.0618	25.1715	4.99311	14.9379	24.8273	0.07945	0.23835	0.39727	0.07945
0.0159	0	0	0	5	15	25	0	0	0	0	0	0	0.0795	0.2385	0.3975	0	0	0	0	0	0	5	15	25	5	15	25	0.0795	0.2385	0.39751	0.0795	0.2385	0.3975	5.51546e-05	0.000496394	0.00138	5	15	25	5.00688	15.0619	25.1716	4.99311	14.9379	24.8272	0.0795	0.2385	0.39752	0.0795
0.01591	0	0	0	5	15	25	0	0	0	0	0	0	0.07955	0.23865	0.39775	0	0	0	0	0	0	5	15	25	5	15	25	0.07955	0.23865	0.39776	0.07955	0.23865	0.39775	5.5224e-05	0.000497019	0.00138	5	15	25	5.00689	15.0619	25.1717	4.9931	14.9378	24.8271	0.07955	0.23865	0.39777	0.07955
[truncated: 198,409+ more rows]
[truncated: 14 more columns]
